# Supplementary material for: Complementary multi‐omics profiling of chronic thromboembolic pulmonary hypertension reveals immune cell alterations, epigenetic changes, and genetically supported candidate genes
Source: Animal Model Exp Med. 2026 Mar 31;9(4):641–51. doi: 10.1002/ame2.70166 (PMC13242726; doi:10.1002/ame2.70166)
Supplement: Supplementary file 2 — Table S2. Results of drug enrichment analysis for prognostic genes. [file AME2-9-641-s002.csv]

logFC_PCA	logCPM_PCA	F_PCA	PValue_PCA	logFC_Harmony	logCPM_Harmony	F_Harmony	PValue_Harmony
-4.991633352	7.23028516050577	1.39287911402557	0.237932045286091	2.00003430820569	8.10231095821298	2.77862367711627	0.12062094
9.55320806552488	9.80966179066732	1.70538108981821	0.191599186406443	-1.842455446	8.08643489304524	1.92609434182473	0.189492248
9.67054584957589	9.92000442768644	1.51484966090856	0.218413509390361	7.75542274073814	9.07013213006353	31.012849645711	0.00010897616961134
-5.700278834	7.69342472559157	1.61522985773076	0.203771425382189	7.2597757864209	8.6280250716487	30.6938863262504	0.000114206145071606
-5.965856022	7.88599969904663	1.70467944736725	0.191690578781822	7.24135121459992	8.62982911476677	30.1161478631868	0.00012444127159799
-7.756873991	9.38282390123816	0.836381242023229	0.360443656486465	7.66286990879582	9.00771308927711	29.8665647200414	0.000129190306032874
-7.520364124	9.16929008568732	1.05730492832123	0.303841799316993	6.88747849097052	8.87021508593533	29.7183425148199	0.000132110357263628
-7.080397696	8.78447159027518	1.66577461218713	0.196838795393044	7.41135685736483	9.39547677618476	28.8835559331523	0.000150064143581308
-6.181262669	8.04893595583854	1.75836160710943	0.18484255365059	7.24344224380847	9.23317739266915	28.3378885977521	0.000163336125635177
-0.126248397	7.18545216348234	0.00151096365594029	0.968993492385392	4.39540264725781	8.95783730614534	27.5981079503245	0.000179152111797905
-6.431961856	8.24540984593016	1.79919969358916	0.179822904591428	5.75619654467987	8.86705939515473	27.7238046862037	0.00017993686957331
-6.465924165	8.27262335524709	1.8038229226392	0.179264643359511	5.82254654654246	8.35836337644999	27.6572304912565	0.000181851856751824
-6.414913288	8.23213577444152	1.79807791920441	0.179958663254389	5.54840117647711	8.43017707333463	27.106028008328	0.000198651493370882
-5.62707726	7.64229021957678	1.58577273952824	0.207944280755472	3.36767738636341	9.26766424548796	26.4497655126812	0.000215942835832194
-5.955834506	7.87846772216483	1.70254202573527	0.191969302205488	6.87665073673586	8.30528275072283	26.3431510294749	0.000224974253856431
-5.428550802	7.50703923061217	1.51655713520271	0.218154200179965	6.87665073673586	8.30528275072283	26.3431510294749	0.000224974253856431
-1.724112961	7.70821359462747	0.23552349521929	0.627462900156422	5.39038676293767	8.5051254131791	25.626307590825	0.000253474348265469
-6.207554729	8.06920513690861	1.76561080133105	0.183939773606836	5.15340562283535	8.30759194799342	25.3935799412643	0.000257738544098611
-5.652860342	7.66010846679732	1.59694703013052	0.206349575796257	7.07115210365674	8.45333172800988	25.4392290183507	0.000261589728213583
-7.535933082	9.18421473404769	1.03981830810113	0.307874767517512	3.55752582748126	8.65305654765117	24.863924136787	0.000282202164360453
-0.592049016	7.4109040922888	0.031457459466671	0.859225261067398	6.67693949842969	9.12427807900793	24.5363126990327	0.000305272966823556
-5.964992756	7.88541207514938	1.70417341503314	0.191756523559242	6.59707819880341	8.65108291890607	24.172675619608	0.000325225761379575
-6.146809139	8.02246192470532	1.75035755220929	0.18584532156359	3.03533003661458	8.70478683568076	23.6660346631484	0.000348197007919756
-5.616519844	7.63499752586459	1.58136365802726	0.208577515281664	6.77090189920222	8.80988840947769	23.2575045557008	0.000382537674620602
-1.922600776	7.24620932956345	0.283167382693393	0.594637965549796	6.15605934343756	8.23895623078507	23.0966282832414	0.000393787029168892
-5.509542469	7.56138583105771	1.5434687799091	0.214115253977897	6.68738869856765	8.73241863546991	22.7679783768194	0.000417987006183037
2.19664207566937	8.0204021175283	0.542549612181227	0.461385730505761	4.87983135528197	8.32832784280006	22.3659816030037	0.000444371505900405
-7.024399964	8.73640792061565	1.73565794948773	0.187703437088789	6.27771706323507	9.99078407636386	22.1735694223031	0.000466296441710101
1.24676557713106	7.89783507910509	0.169446777601039	0.680607889019964	6.71843566121069	8.13883285207508	22.115998364044	0.000471311674316895
-6.55853265	8.34734485572095	1.81784796442615	0.177583313281544	8.28588687141857	8.42318337101864	30.4201731491901	0.000480148096787282
-5.367516414	7.46663692526898	1.4961576743935	0.221276407872486	8.28588687141857	8.42318337101864	30.4201731491901	0.000480148096787282
-6.271661684	8.11895625363451	1.77714336319404	0.182514081535663	4.94830382725867	8.32058810730865	21.9485325782836	0.000486261131577346
0.126674957553917	7.846109562	0.00160973198519614	0.967996646955306	8.2329483468946	8.37388349382869	30.0689436529391	0.000499274855303116
-6.506668817	8.30539966719753	1.8096711295001	0.178561331564073	6.28577656189896	9.10593782178327	21.7123876266828	0.000508289808684321
2.1693329437991	7.83072022679094	0.535793471165963	0.464188969330514	2.83474339074187	9.05990455393073	21.1467611782183	0.00055538004600148
5.13283272120939	8.32029239400683	2.66337363831056	0.10269682161702	6.3904360713745	9.47102620563661	21.1640474483172	0.000564078066071139
-6.521102397	8.31700817418549	1.81177626776996	0.178308946015877	3.99978616520495	9.31224996241385	21.0613403356043	0.000575303901995048
-5.394649368	7.48449915612717	1.50569685146114	0.219809806954439	3.36565585637634	9.12232063801366	20.8763145018751	0.000585198385791883
-6.673906333	8.44198130339103	1.84093993848897	0.174854520877423	4.04841425673052	9.0089494028718	20.8317355532688	0.000601353747524508
-6.5541338	8.34361143752561	1.81674109489579	0.177715341539384	9.69046330091784	9.78343296723033	28.0856857922559	0.000626955619684713
-6.265441334	8.11410104689874	1.77611906574091	0.18264018882146	6.65587460935826	9.93169183664904	20.5940136157977	0.00062978344817077
-7.481970576	9.13613462429656	1.09738803845281	0.294851361744525	6.57875688868766	8.01888313752861	20.5347386858081	0.00063711413115384
-6.227072308	8.08430246744276	1.77116073309922	0.183252067788971	9.38106105338085	9.47751173533579	27.7525620510882	0.000652216896770792
-0.575496099	7.66831362372245	0.0301589948273782	0.862131533892031	6.14090074061862	8.21567017544233	20.4076507781952	0.000653168936047301
-7.119239306	8.81677794260635	1.61346743670775	0.204018291720769	9.30515118603047	9.40281163365524	27.6600616022943	0.000659454237921403
-6.040941915	7.94211249486291	1.72473804370815	0.189097774605409	9.11077042053644	9.21234891663488	27.3738146921262	0.000682490564227164
9.19418519807175	9.47575789210267	2.42683977558014	0.119287292178215	3.80627544579449	8.23672718863162	20.0698741395422	0.000685810806524562
-5.577116614	7.60757727685148	1.56761882022845	0.210566255223371	9.01873370554707	9.12264099875797	27.1718160040948	0.00069934950275642
2.86779286744888	7.73925942514477	0.938814701341916	0.332593339188591	8.81493324387425	8.92536789183323	26.5464476869206	0.000754923739089172
-6.51153039	8.30940651798202	1.81052587050042	0.178458806727244	8.77800738679855	8.88983335054253	26.4275787576407	0.000766099128553311
-5.555826928	7.59305200910139	1.55858364363037	0.211885797048625	2.71946171831841	8.67247386007433	19.3877553538726	0.000786884124434469
-1.307266812	7.45169057992588	0.140354081029756	0.707932814980269	8.70137172267632	8.81617279778592	26.1464191453314	0.000793360017782812
-5.59915826	7.6228673735408	1.57543833128132	0.209432111050721	8.70137172267632	8.81617279778592	26.1464191453314	0.000793360017782812
-1.573176716	8.00690756882237	0.200035893869451	0.654696208330596	8.28900766980535	8.47868437693652	26.042804401233	0.000803709038306915
-0.891482303	8.28954940135847	0.0672035244523116	0.795455214766999	8.66147680387225	8.7779649240772	25.9931080032925	0.000808732109981059
-7.351201482	9.02066066381561	1.25666076335477	0.262296152121489	5.46581589602113	8.85482411934981	19.295302246208	0.000815763039127308
-5.663518978	7.66780072333331	1.59952429905191	0.205983821819966	5.56440867615741	9.13177929612676	19.1847280714654	0.000834365764426942
0.739056569068981	9.0460961283235	0.0300923310544529	0.862282467122393	8.57835225191728	8.69856782435272	25.6320683154835	0.000846418124122608
-6.473892503	8.27892232719926	1.80475811685566	0.179151961144251	3.04018382838577	8.67951792406843	18.9806509882372	0.000855451270028157
-6.308195981	8.14754311276216	1.78236370788926	0.181872939337616	2.82935752041055	9.4993110129065	18.8865992416535	0.000872266019896252
-2.894706499	7.87115649653261	0.570415039426945	0.450101994866924	4.93367280304465	8.58422475721316	18.8495271352177	0.000893853213011159
-2.59373035	7.66105396807355	0.471276258194538	0.49240773561273	8.49064601542686	8.61485572527177	25.0708162179993	0.00090943349983913
-0.944113568	8.12374098757654	0.0771858331910022	0.781150508269008	8.49064601542686	8.61485572527177	25.0708162179993	0.00090943349983913
-6.400282194	8.22001657166975	1.79504200073839	0.18032666914274	3.47964876408837	8.20075920854045	18.5941623433816	0.000927059447416558
-5.364090752	7.46426166293103	1.49572945543512	0.221342518277518	8.12038831458818	8.32771816291738	24.9075558875587	0.000928847812545304
-6.973752766	8.69302996423806	1.78166641708756	0.181958426701611	8.44471760544322	8.57123996936315	24.7599433332935	0.000946845768452729
-7.669238546	9.30348660200847	0.912100598547876	0.339568008757415	5.53295977939891	8.40945749172787	18.561582688083	0.00094892805759981
-5.039302924	7.2590306965623	1.406024843	0.235730017698829	6.27600385479285	9.14161612999966	18.4602594285199	0.000969241432394792
-7.151595534	8.84573450725916	1.5628261630237	0.211264981135735	8.39729769290063	8.52636704485745	24.445892216838	0.00098659894039097
-5.918343323	7.85095809801388	1.69172665257155	0.193386922021433	5.72686640276358	8.59481282021584	18.3461038542035	0.000992737220590813
-6.000664311	7.91200390072957	1.7136132527492	0.190530695213223	8.02792478020151	8.24621578717747	24.2982875293654	0.00100599770400148
-7.221194353	8.9050632956092	1.45550742723863	0.227659057976739	5.83359461174994	8.37872596947981	18.1610329933376	0.00103225409650814
-0.942318042	8.12278387755896	0.0768917143864806	0.781557273713808	5.32321449062872	8.24906562481615	18.0807241061558	0.00104997016452899
4.33838303741365	7.93148177689797	2.08971973880792	0.148307290706729	7.97934465465734	8.20377652490651	23.9543748962404	0.0010530645450701
-5.262716943	7.39863990369916	1.46584394025318	0.226015372684236	5.79497647725684	8.34459664492779	18.0425079167831	0.00105852488100722
-7.211386815	8.89657511334042	1.47130280196079	0.22515307040004	3.64963068470209	8.38556669517678	17.7972117252067	0.00109795091743416
-6.905438237	8.63428018264929	1.81880932911215	0.177468732826438	7.92902021263215	8.16013144536598	23.5545807912024	0.00111126527755005
-6.387436903	8.2099278105311	1.79358139819191	0.180504029567374	5.56191658170698	8.17964073547961	17.7805753336108	0.00111939461278486
-6.779599178	8.52907038544334	1.845946396	0.174269298064786	8.24515529148576	8.38348737811276	23.4726042376497	0.00112368817472368
-6.522369033	8.31786590808754	1.81173621586549	0.178313744001827	8.19069179020292	8.33283892507398	23.1620939175272	0.0011723346707085
-1.876998832	7.80963656750079	0.2757171603614	0.599527388801567	8.19069179020292	8.33283892507398	23.1620939175272	0.0011723346707085
-2.626285969	7.68315444180807	0.482150620190878	0.487457001477807	4.35933809383223	8.0833149057831	17.2497204284313	0.00123670873898755
1.95666632449409	8.84970912497609	0.302360546839351	0.582411833834303	-7.260739329	8.91583374743354	17.8324338679239	0.00130560170938209
-2.363255694	8.03265905296238	0.390893269588444	0.531836616549335	2.68852853514543	8.6787731469078	16.917110414775	0.001330966696339
-6.855867792	8.59331326252082	1.83459508060007	0.175599449691715	2.9019984195152	9.0153732224742	16.8818210232369	0.00134144976364314
-5.211042041	7.36544286679944	1.4528226705498	0.228088329057207	2.76827415263028	8.73015063567471	16.333843638986	0.00151724037204244
-6.50700008	8.3057714939996	1.80987709045652	0.178536620650767	5.19012571636046	8.80208670382255	16.2886904833553	0.00155503434028282
-6.397718676	8.21801230479706	1.79482922437352	0.18035249394791	2.82932033744296	9.1839943518291	16.0384365759123	0.00162308381482502
-6.675928498	8.44336672152258	1.84107518871236	0.174838681274902	5.66346782940361	9.42632917895838	16.0237130611148	0.00165169187122146
2.06152349164975	7.86058008473159	0.481488285458415	0.487756166828522	3.43624034418517	9.12092009165524	15.9801393006319	0.00166824892025541
-6.46127187	8.26898213213892	1.80334579684284	0.17932216414281	3.93826721041624	8.66553497917496	15.8999113831722	0.00169924267183226
-6.837820668	8.57820835516335	1.83886387588488	0.175097863018117	3.2461295097877	8.53763306647285	15.6206996166265	0.00178780013818701
-6.272603238	8.11970386476306	1.77752675454933	0.182466905923223	3.18179887819013	9.09169092406695	15.5895607870364	0.00180083968681947
-6.089352622	7.97874695390034	1.73610083900732	0.187647138540887	3.30380329486163	9.06343081068237	15.2684406040315	0.00196810751378489
-5.530148917	7.57552659196282	1.54872594993393	0.213336670702887	2.43999765511408	8.71850969348262	15.0751725411947	0.00203313737194693
1.56163979712679	8.22667357027379	0.260036997819627	0.610099772219468	-6.769719997	8.50328617362688	15.6334691962023	0.00208584747276577
-6.021670047	7.92772124408352	1.719256271	0.189802274926892	-6.617477648	8.37952246983104	15.3609200370676	0.00221681998687019
-0.232360663	7.8814119168899	0.00516613398111818	0.942701373439502	4.20076733110989	8.62133420205578	14.5519699951865	0.00233544499129513
-6.139522152	8.01696952923825	1.74758243199671	0.186194469756561	3.38531322561301	8.29589960088762	14.4496825943858	0.0023642701144252
-7.05576718	8.76241017068885	1.69902844676077	0.192428507700368	2.61061085934039	8.98851263471424	14.4082454722793	0.00238834299906523
-7.399519047	9.06268443594662	1.19468310355711	0.274398728233069	-6.774365595	8.50653496037986	14.9811680582656	0.00241584376249494
-6.019891066	7.92634226958929	1.71906702311669	0.189826651028394	3.9016676888389	8.13323217869292	14.3152547832246	0.00244341369707215
-5.836630255	7.79100228210707	1.66547385650817	0.196879219656851	4.81854008762378	8.78036871598841	14.337248146064	0.00246072189002151
3.53266887898232	8.67119499258999	1.1989235835171	0.273548722211591	2.66020679244484	8.72396846610947	14.253876959958	0.00248057402235469
-7.317935598	8.99128781392587	1.30323480581919	0.253635421494695	-6.612160899	8.37521904863569	14.8494861093273	0.00248972720204264
-6.36078495	8.18890638460325	1.78982726241488	0.18096081973068	2.79397873655766	8.3513879245362	14.2045548559448	0.00251091342658972
4.44893562991936	8.10366947217782	2.13744712110047	0.143754974107039	2.57881612740216	8.70983693102472	14.0912958027157	0.00258223458616584
-1.93121546	7.73977451143527	0.276979380433918	0.598693128303166	5.10241559810773	8.47502899774297	14.0892971437724	0.00261526675482983
-7.028852773	8.73989922838127	1.73069583032958	0.188335549734369	-6.987572453	8.68217701576887	14.6271447794711	0.00262061761555188
1.55261384111095	8.84429035436008	0.188952562340096	0.663794019968979	2.49465942723008	8.71889814983759	13.9954223356719	0.00264445891854298
-7.273546657	8.95219964245054	1.37002723571637	0.241819681583553	4.53205725071315	8.46275671033264	13.9224668102485	0.00272563443382137
-5.425551272	7.50489654890084	1.51660544309724	0.218146869142005	5.12840217203641	7.84156071442049	13.8346733188256	0.00278589418565204
3.13578447930882	8.03253388527119	1.11180434214141	0.291701456448454	4.72947013095231	8.56253564752843	13.818710138241	0.00279701737652709
-5.83380987	7.78914976747836	1.66354438227623	0.197138789887374	4.32813704831771	8.29203586135386	13.8155924595071	0.00279919583095804
-6.507481413	8.30568456012471	1.80923867676766	0.178613229508988	-7.206651626	8.86928911727966	14.3150403083513	0.00281830778719251
2.5284290440109	9.23906234467228	0.290862143423574	0.589673948674926	-7.204123598	8.86614009940621	14.2846421687705	0.00283848667693738
-5.505019779	7.55833399339091	1.54189585342169	0.214348859330095	-6.87452445	8.58975964279411	14.1984516161217	0.00289663522137019
-6.421583628	8.23692790091467	1.79749590668686	0.180029145900112	2.86002949823399	8.78502248023181	13.4015503883633	0.00307129365623074
-1.117552573	8.00026338387453	0.107061273019445	0.743518028412578	5.14440139636254	8.38817926636157	13.425143295598	0.00308837859261687
-6.111202259	7.9953624941478	1.74102745294565	0.187022207480312	-6.780546906	8.51226120345255	13.740873607353	0.00322994249588897
-2.794247261	7.79961598732738	0.538670104615869	0.462992098636851	3.06948341296757	8.38650603907475	13.1695330307261	0.00325953792286901
-1.635374124	8.04977201856327	0.213836678110432	0.643781232353005	4.73944503793494	7.80925289613694	13.1879120359591	0.00328110869390686
-6.083854938	7.97449630022979	1.73550755228863	0.187722559517929	3.31113796730698	8.60718438066371	13.1633974174639	0.00330181415207203
-5.61203567	7.63179257191589	1.5803483934093	0.208723651065872	-7.073231521	8.75574481675872	13.430470935245	0.00348191578831263
-5.232792275	7.3795860373828	1.4575792708405	0.227328450759691	-6.525283373	8.30572900294109	13.3889795587387	0.00351732656990458
-5.711132117	7.70109245681929	1.61935506481169	0.203194973129022	-6.835222174	8.55689047308068	13.3501818030815	0.00355082365673982
-6.061796134	7.95791711932422	1.72938757404754	0.188502617908252	4.51389830803972	8.5797340114632	12.8548917101218	0.00357587849329117
-2.308069948	7.47482819781787	0.383360048840914	0.535816767716769	3.71503776738415	8.35021780741176	12.8227089375109	0.00360597060542742
2.06122308948317	8.17825292602785	0.465721301687432	0.494969254610721	4.34100886510628	9.18643928448494	12.8008736355993	0.00362655591636165
-7.04999203	8.75721754726854	1.70628487782335	0.191481538507103	3.14780377827704	8.257255459	12.6864507895541	0.00369643399935035
9.71493283288068	9.96188468794221	1.44783845891474	0.228887849291086	3.71626001230716	8.12706920290539	12.6781762540989	0.00370449239105024
-7.582200197	9.22557044368937	0.993371390213795	0.318930558869526	3.01279603001151	8.26432110637361	12.5651060892187	0.0038166896789827
-6.687196617	8.45214701245919	1.84273080307923	0.174644920667601	4.61051572787531	7.93817474263271	12.578661297326	0.00384404858533748
0.406434423182573	8.08218454361874	0.0167049650648264	0.897162825180818	-6.355141908	8.17200761707049	12.993701912126	0.0038769004198759
-6.44643598	8.25676837631046	1.800572872	0.179656881887065	-4.09722706	9.13698167984765	12.3246086912175	0.00406879176419917
-6.712937859	8.47345568475173	1.84632158777324	0.174225531540938	-6.926461976	8.63232015313981	12.767268252609	0.00410241073336227
-6.433916497	8.24696339693773	1.79940681710729	0.179797851175441	3.21300675133713	8.02169287438729	12.2508196538112	0.00415000321373995
-5.803526966	7.76724827081078	1.65244900240454	0.198639252678221	3.07620580432978	8.30430319244478	12.2314218982801	0.00417166532625236
-6.570980274	8.35723269593896	1.82012163254064	0.177312463377388	2.75019766049443	8.525991446	12.2123316556139	0.00419311303210348
-5.120659552	7.30927180307962	1.42726786518678	0.232223517190852	2.10915619760105	8.91614639067807	11.9161995455493	0.00454288276221549
-7.318179415	8.98990538699113	1.3056061947952	0.253203958465906	4.1976075751627	8.66442759755163	11.9098450483309	0.00459678330781557
1.66562683760524	8.95655002293576	0.184576855772348	0.66747325363378	-6.56525227	8.33760954549932	12.2647731095026	0.004660626037217
9.02816000896665	9.32355078255138	2.89025810306542	0.0891305581313547	3.73582374939141	8.12126307507553	11.8348726086369	0.00469146079498905
9.31446150108269	9.58694640845833	2.15845227454351	0.141801514844246	3.69678978139208	8.10269273434666	11.6350772272546	0.0049551143307773
-6.885740002	8.61803189675996	1.82660097720978	0.176543224804491	2.93964231819092	8.37962764808254	11.4938248566073	0.00510251314092514
-5.426686861	7.50567697586072	1.51680742612854	0.218116220082451	-6.345593923	8.16458652517459	11.872009060726	0.0051601335446082
-6.184548809	8.05145890320754	1.75930289445702	0.184725040193838	2.30677220511868	8.97591994246477	11.3829019371548	0.0052625835770592
-7.69802059	9.32989255436867	0.886106065620535	0.346544884868579	-3.676547749	8.78093450842509	11.3556597140771	0.00530278905982503
-7.165543706	8.85778509909805	1.54164945985925	0.214385480253199	-6.2986431	8.12812747789703	11.6167747153665	0.00551873673858375
-6.353367222	8.18315613152143	1.78918853706404	0.181038670700225	-6.183203441	8.03993473094144	11.5602101595626	0.00560215082748149
-5.428848044	7.50726321010413	1.51646865869005	0.218167627829547	3.43299118496328	8.1626258815488	11.1586150948501	0.005604530796215
-7.675050649	9.30953822011014	0.905997506656441	0.341188923974856	-6.675433376	8.42529079103927	11.546176161694	0.00562307655766822
0.655109226467332	7.59334903582895	0.0440575665156973	0.833748459571228	-6.359918397	8.17573553482936	11.4401249363839	0.00578422992883042
-0.60954741	8.42956408956531	0.0318525834797927	0.858353203041066	2.1573021703989	9.42672364586316	10.9063408680852	0.00602063636502121
-1.473736482	7.01194234632907	0.182266712111916	0.669436568831072	4.03488058578703	8.0624688908279	10.8951361699471	0.00609487222793234
-6.258654056	8.10883321203634	1.77575920382651	0.182684517505835	-3.804476073	8.95531510977252	10.8498585788486	0.00611868439334164
1.6133712182962	7.67578997932818	0.286981257540907	0.592166866929846	-6.406289637	8.21183472842861	11.2235001165493	0.00613070113854164
-6.841059393	8.58016087956836	1.83812937595755	0.175184049597148	-6.70429307	8.45002561983677	11.1927307037718	0.00618188017587432
-6.030693262	7.93445090971873	1.72184488883855	0.189469213466472	3.29230323445449	8.06939462538116	10.7851834897878	0.0062332559205751
-1.793011151	7.75360291437836	0.253251658675689	0.614799692277715	2.87990211772027	8.39018131307362	10.7556578954575	0.00628639320535376
-6.627396205	8.4029999175986	1.83136805237979	0.175979727241753	-6.70432977	8.45018515295383	11.1295022028726	0.00628864340669752
-2.058416902	7.32386290973095	0.317237469650864	0.573278222349986	2.54819188572071	8.08273789488774	10.7435547225779	0.00630832826450742
-6.675021871	8.44276017342068	1.84102668398843	0.174844361633996	-6.681536317	8.43012694171448	11.0992513534832	0.00634049337700811
-6.71224772	8.47358510899839	1.84670021399189	0.174181377156662	-6.519001836	8.30084264601865	11.0450123351011	0.00643473076952493
-4.955174603	7.20863413350936	1.38257953576184	0.239674768702253	4.22051701415786	9.21973461156205	10.7029893127322	0.00643931657588707
-6.330214192	8.16469571848282	1.78459688708184	0.18159946599978	-6.963396743	8.66279137082059	11.031943032627	0.00645768506642692
-5.670063323	7.67228435416236	1.60278039839716	0.205522825163978	3.38467247628371	8.03281872651309	10.6577272199891	0.0064664707204672
-6.229870422	8.08645239949707	1.77259505397535	0.183074822662288	-6.93849241	8.64325825194953	11.0126134799127	0.00649181237313811
3.65559483660638	8.22601191861245	1.45249637694411	0.228140567110829	-6.645760024	8.40225210587916	10.9452277448136	0.00661246514734961
0.768616898038065	9.12477448063622	0.0291890488538797	0.86434480912646	2.20679273212457	9.68782108107381	10.503660119874	0.0067621347139572
10.8098717150554	11.0137914552702	0.496851392351997	0.480894213228911	-6.686365986	8.4349490794664	10.8192776277711	0.00684516567707373
-6.633201978	8.40820071269242	1.83298569222232	0.17578898374727	-6.752942515	8.48798810312524	10.8162682420855	0.00685084313089762
-1.501428551	7.56745527293776	0.181312127682488	0.670252134621601	2.04876167670004	8.85566698873664	10.4395929668335	0.00688971929338957
-6.898913937	8.6292222025575	1.8212884590744	0.177173650721635	-6.490918918	8.27860897634637	10.7912442913386	0.00689826927389458
-6.522221227	8.31782123598603	1.81181761640621	0.17830399284541	-6.776287278	8.5090485975635	10.7737062120713	0.00693173956130151
4.15948034402195	8.32242115561464	1.81783640455816	0.17758469156636	-6.799651904	8.52767505174246	10.7688256529258	0.00694108794240974
-6.928902518	8.65483498131575	1.80871599040991	0.178675979504607	-6.186372988	8.04275338113253	10.7260752432458	0.00702361425971174
-6.124775897	8.00565997024139	1.74461700076642	0.186568404467114	-6.346367934	8.16515446704938	10.6328559284303	0.00720762751206112
-6.041101841	7.94233457267754	1.72408244753641	0.189181869201991	2.73794597249346	8.91440174573857	10.2505254366984	0.0073444940836687
-3.107670793	8.0266701211414	0.633356405529444	0.42613527894731	1.98805018844491	8.63983515540458	10.1758936378035	0.00744540030857939
-7.630004895	9.26909582251851	0.947008348881139	0.330492496609356	-6.293959738	8.12459900313845	10.4892913408762	0.00750230667368667
-0.062142561	7.78807643730528	0.000371449499993213	0.984623474712852	-2.938888662	9.00671479667523	10.0621488435664	0.00770117322608094
-1.366969769	8.80702953671214	0.117219487699303	0.732073185714057	3.63781495702355	7.88464156073667	10.056484390043	0.00771417713608264
1.99669816491649	7.8760275818659	0.449041145818348	0.502797572726563	4.19651626111524	8.42825987943101	10.0792070500733	0.00772556753992728
-7.462778443	9.11771370549645	1.12078357396228	0.289761231617737	-6.488171802	8.27644779796195	10.3165015550331	0.00787609736410015
-2.462556096	7.57359205758541	0.42876602025835	0.512601802287038	1.95674694092215	8.78248446460168	9.92648335887865	0.00801980571345613
-1.93367041	7.84807789451954	0.290643899676784	0.589813568239391	-6.25835063	8.09743841885277	10.2273111620848	0.00807765183511031
0.569875811182695	8.29354970672043	0.0320169381380046	0.857992108511105	-3.58952069	8.70896672183798	9.90133782708259	0.00808054604615707
-6.83532011	8.57579006835227	1.83946209078877	0.17502770428638	-7.172706419	8.83989088434791	10.2284238974209	0.00815152519994313
-6.407734078	8.22607569481396	1.79632538188339	0.180170995020444	2.59845551615836	8.42655206502161	9.86250974793556	0.0081753985074089
-7.272271984	8.94975511717583	1.37447443284649	0.241057092587625	-6.334303604	8.15569914403184	10.1835117023978	0.00817886391752619
-6.38917619	8.21142111806322	1.79422555186927	0.180425785362114	-6.704982012	8.45002787371647	10.1579719172973	0.00823857443744508
-6.580201604	8.36516307089034	1.82250004252803	0.177029646211586	2.99713758338126	8.29096799882995	9.77860715630812	0.00838485100769721
-5.582246199	7.61123968181417	1.56851059549225	0.210436544930895	2.45226494430035	8.91639087659764	9.74869234410317	0.00846104466838028
-0.894381547	7.57743116729027	0.0694304572683074	0.792170273762888	-6.230712264	8.07626685250841	10.0412767570248	0.00851805625860986
-2.920219551	7.88940796829489	0.578074609465681	0.447076022172311	-6.778326864	8.5109846263768	10.0292981741296	0.00854737526844797
-0.527477807	7.37714812211182	0.0252200016447249	0.873821528717907	3.04835359966857	7.972454256	9.67100504846502	0.00866273338895555
-2.345576512	7.4983947049104	0.394407335552557	0.529998184498712	2.05639112533207	8.79539207915015	9.64567152586397	0.00872971694212362
-4.909202302	7.18162764581158	1.37085425269019	0.241677645758949	-6.297010507	8.12695571384447	9.9313511239369	0.00879165050076576
9.37103532920948	9.63948948908136	2.04264541903807	0.152957435816011	2.06614777208153	8.78155995512071	9.6131106142437	0.00881670316338481
-6.566021709	8.3535237657918	1.81949489265723	0.177387075912199	-6.066908142	7.95186716056202	9.90901455493131	0.00884850917487574
-5.851785655	7.80226667827038	1.66986590112366	0.196289854317846	-6.108604593	7.9829334700076	9.88874038754213	0.00890049537127172
-1.670796167	7.6738362874215	0.221945581434752	0.637566061952691	2.48700520585625	8.10519165594857	9.57493284041458	0.00891999100785907
-2.647969518	8.2420093744268	0.459860442148023	0.497696221832178	-6.026757787	7.92289879025208	9.85500758047858	0.00898779573289113
-6.309359882	8.14843736749784	1.78237947062329	0.181871007375197	-6.591174622	8.35904041494443	9.76895564558223	0.00921513268116092
0.211720303601392	8.48888329760019	0.00415476749769936	0.948606534294554	-6.618202382	8.37970807221434	9.75499409741972	0.00925265623217908
-5.155969585	7.33073248181679	1.43813073950756	0.230454777789558	3.14635857013914	8.16878044304735	9.40244716305043	0.00941949320165601
-1.936541796	7.85008341121692	0.291336792895792	0.58937052903611	2.40837369369802	8.61101941697256	9.3632937166371	0.00951895572648768
-5.100575619	7.2965045313475	1.4227381687094	0.232965899008219	3.80580490746348	9.08730332340903	9.38690689016872	0.00952146941648792
9.45194161411966	9.71488700402081	1.88634386914779	0.169628647459799	-6.173479954	8.03192323116543	9.62445142243966	0.00961241196840046
-6.432719735	8.24600306692868	1.79925909581217	0.179815718955907	-6.140575058	8.00758462946294	9.57166344000405	0.00976257845303908
9.09687970266239	9.38636869416092	2.6898684675022	0.1010022197355	-6.236072207	8.08031906827629	9.56019907516443	0.00979555771953679
-5.91260242	7.84676567578277	1.69011981092521	0.193598579943322	-6.990373134	8.6869169790288	9.54528824823594	0.00992436319893215
3.17808505826062	7.97422640719275	1.14670667539502	0.284251181418928	3.4285322927854	8.00928822551448	9.24915718221799	0.00993488120670029
-6.414227698	8.23134399359172	1.79735185472056	0.180046595751846	-6.551361074	8.32585984941091	9.48630457322289	0.0100113254871397
-5.863130271	7.81047469959311	1.67433578018036	0.195692165270833	-5.99178347	7.89723730623445	9.46881173096639	0.010063225270591
3.37302611913663	8.30872635216522	1.22255818563944	0.26887108979696	-6.131116757	8.00149281917184	9.45849428033537	0.0100939857948525
0.030372173679419	7.11761973762798	9.78494424553277e-05	0.992107632499773	-6.727426169	8.4679825972589	9.45131586080419	0.0101154533465133
5.25162027643731	8.34771775396981	2.76302541047088	0.0964796719707217	-3.943847657	9.07422533244418	9.16102320851147	0.0101359033301222
-6.89911615	8.6303882850235	1.82089143993038	0.177220868409886	-6.466626714	8.25962948826904	9.40251233389969	0.0102628470604448
-5.46466523	7.53106111523847	1.52937211135669	0.216219695927349	2.55275995966569	8.45897712970745	9.12021914757842	0.0102659745665802
-6.20778473	8.06934749914535	1.76650569274103	0.183828683249026	-6.095465746	7.97426066106017	9.38751999150276	0.0103086363247991
-5.509672839	7.56158852799135	1.5424830978484	0.214261608487018	-6.02718316	7.92249570093554	9.38538370650424	0.0103151806125493
-0.242268714	7.48843366534538	0.00546875073054399	0.941050034653671	-3.845495515	8.99027570112216	9.07546015403019	0.0104109096276323
-6.498094329	8.29860606974025	1.80856122684267	0.178694564201283	-6.135354114	8.00430641412957	9.3354712231557	0.0104694935213134
3.84645916523584	7.71798940172843	1.66991231219902	0.196283637494384	-6.120238602	7.99191473832069	9.29019017598065	0.0106118604233121
-7.805184476	9.42711848709751	0.796712995	0.372087558346194	-6.11805771	7.98996094332051	9.28333691973444	0.0106336070047254
-7.163179852	8.85580482657384	1.54530804440683	0.213842476767242	-5.910468517	7.83765994461189	9.26062250367801	0.0107060625925448
-6.314842406	8.15267156511775	1.78266453375561	0.181836072660898	-6.471154479	8.26293255192766	9.24235630514895	0.0107647539815408
5.02281908425501	7.97503531839153	2.72743971696866	0.0986513403715319	-6.246172914	8.08758774466381	9.22525227830238	0.0108200573681609
-5.467358632	7.53298577548594	1.52932069312048	0.216227416910481	2.28715994153681	8.62844914535319	8.93749626640613	0.010872986134432
-7.405775876	9.0672414209884	1.18837732430946	0.27566886394527	2.61344113477645	7.99487345509865	8.93705751204085	0.010874493538968
-7.272860934	8.95058985385888	1.37296452883074	0.241315676789855	2.28504220069918	8.52914556996006	8.91286688991433	0.0109579844925687
-6.534398345	8.32799797457271	1.81406764990872	0.178034699827228	-5.971057335	7.88179585784184	9.1707222644652	0.010998635392614
-5.926888307	7.8572968172142	1.6937838200809	0.193116340465887	-5.944875835	7.86220514689039	9.15942179509967	0.0110360787778323
-5.070255008	7.27788700670286	1.41449140686068	0.234324854797352	-6.734717123	8.47516854029047	9.17078290387317	0.0110362228401856
8.57741439206138	8.91876094792245	4.73852882768685	0.0295047105259463	-3.098250794	9.14034927730334	8.88584465664514	0.0110521388514819
-5.588288475	7.61542734295112	1.57067767336119	0.210121734002694	-6.013302978	7.91232913703307	9.12399259693006	0.0111544550545615
-6.466489808	8.27289899760473	1.80356888942743	0.179295266148369	2.03678573592703	8.69982289346925	8.83942232680087	0.0112161141349368
4.73829014923296	8.30943386266709	2.31403348740503	0.128225114419859	-6.106703235	7.98180576322311	9.09917843841182	0.0112382615123201
-5.469303787	7.53421115163129	1.53059834312526	0.216035661694695	2.53142910640288	8.58191669028195	8.80923143078999	0.0113242876625043
-6.145120647	8.02121639	1.74936490935313	0.185970122192952	-6.251379542	8.09185426482071	9.07272964480964	0.0113284123293638
-5.630239488	7.64452655195187	1.58673070796237	0.207806997681241	-6.164886143	8.02570037263834	9.05921816683665	0.0113747971888848
-5.96964592	7.88899612261571	1.70471271845004	0.191686243910938	-6.38782849	8.19756621508671	9.04338989175477	0.0114294224619571
-5.69938033	7.69297036536801	1.61378463883477	0.203973834492288	3.8473110399665	8.02966804758931	8.78222015689511	0.0115017811945381
1.80619362450699	7.78612022990309	0.365778835516607	0.545320342020773	-3.719342881	8.88434946948304	8.75131035724053	0.0115352635035028
-0.63654411	8.12372643804258	0.0363903992694998	0.848713262676355	2.29112138594577	8.14277119198741	8.74830399559492	0.011546339378424
-7.245552574	8.92753231397893	1.41433440779068	0.23435081895879	4.17768257785652	8.86488230325291	8.74739446825655	0.0116298557595773
-5.097612572	7.29493277001925	1.42132184477672	0.233198611434162	-6.230497063	8.07549314832946	8.97854219585985	0.0116564939228674
-6.580691249	8.36514935801583	1.82212479515256	0.177074232340792	-3.490989886	8.69576184234271	8.71622050725998	0.0116653200540621
-6.440164498	8.25212620567849	1.80049169517313	0.17966669152238	-6.069373217	7.95331610953051	8.95439204447801	0.0117424233674436
-2.302923651	7.47156502885413	0.381886141702359	0.536601825183427	-6.087971461	7.96803887485124	8.92453237671856	0.0118497093668287
-5.789710498	7.75728976024137	1.64745379549882	0.199319142108934	2.60597271934135	9.11730538403673	8.63355776996166	0.0120603422625864
-6.846830874	8.58559285664503	1.83674480755111	0.175346648483598	2.71800478109795	8.90996270574189	8.63312304575592	0.0120620217373039
0.165473118006669	7.66979451138186	0.00272191073781808	0.958392161735731	-6.131696463	8.0006374982826	8.85147429094508	0.0121171500120042
-2.159278507	7.38356504772941	0.343148660373267	0.55802328316719	2.15533347203869	8.97519887186744	8.59593496903357	0.0121243899813481
-6.162090318	8.03425756817611	1.75293874585129	0.185521254587371	-6.233913819	8.07804339635135	8.84110818281735	0.0121556743413136
4.6253284839405	8.94403039951538	1.41517072296429	0.234212551075213	-6.239546219	8.08238396560811	8.8404742911972	0.0121580348314422
-1.115442465	7.70904107995298	0.106658349894674	0.743984167060659	-5.984788563	7.890889267	8.80795919906301	0.0122798476380176
-6.280455276	8.12584063219468	1.77864068379774	0.182329919085412	-5.879490227	7.81515656276249	8.80300592718974	0.0122985311835617
-5.624330934	7.64039340376367	1.58461452522728	0.208110403606611	-6.010128475	7.91093933281419	8.80248436316948	0.01230050046493
-6.62745152	8.40358022011047	1.83191266033007	0.175915483335387	-6.519841361	8.30092305699416	8.79906902065048	0.0123134051056151
-1.147373782	7.36149680466879	0.110882525504077	0.739144744184141	2.7367727081203	8.84566447607464	8.55987159501101	0.0123489797737143
-6.782459062	8.53247581948419	1.84619526147659	0.174240266245319	2.0721236744484	8.96998171578197	8.50121409101521	0.0125008593370366
-5.251816058	7.39170604541245	1.46274580065215	0.226506530075698	2.57524867193722	8.56771960453059	8.48804527740123	0.0125542782163452
2.69690693971561	7.63598573066381	0.822663130658897	0.364412454313963	3.83440704830091	8.2009874805959	8.50729609392316	0.0125598906207268
-6.414987969	8.23193895504813	1.7974113800841	0.18003938486153	-3.778509259	8.93432323204471	8.47053338446622	0.0126257303115742
-5.64920722	7.65772071756805	1.59437624003062	0.206715174690574	-6.611233531	8.37463280734062	8.66266612515461	0.0128421828459429
-5.203975136	7.3612382443361	1.45006034300232	0.22853101971797	-5.861781437	7.80266000320976	8.65783443648355	0.0128614023001076
-1.045326033	7.95311467089139	0.0948685446336602	0.758079588215464	2.63253322813697	8.23616039381844	8.41325840176975	0.0128627807114892
1.73233331230583	8.28628222349298	0.318520827911962	0.572503594338869	-6.362990556	8.17810553035615	8.6390920791891	0.0129362793668241
0.824099211520084	8.16865335654403	0.0699257035481178	0.791447424063834	-3.295801923	8.46838415984227	8.34224693760998	0.0131639776819967
3.30064039557246	8.32064096649523	1.16932925825792	0.279550767541975	-6.004324909	7.90620057410075	8.56766667742474	0.0132264142777357
-2.695026657	7.73024096624705	0.505203722355986	0.477229947207865	3.84482527602376	7.80133725473851	8.33150450229769	0.013296485212987
-6.147042907	8.02265288321446	1.75026569142816	0.185856866729885	-3.024236061	9.13715317777472	8.3044708250454	0.0133275777914136
-0.287925236	7.25977783562807	0.00774372606129733	0.929878701456969	-2.892565212	8.9679396958212	8.30037646331362	0.0133454525912754
-6.434130012	8.24726800782535	1.79973660919547	0.179757968243282	-5.920307957	7.84407794017344	8.48437479714636	0.0135745680825889
2.49030296654516	8.45060907483081	0.654797922489495	0.418411114224288	2.43385264167446	8.1139066954088	8.24364076732756	0.0135960656661745
-6.303440918	8.14381349903354	1.78167752704297	0.181957064264049	-6.494393227	8.28134221634182	8.44235295671993	0.0137543423758507
-5.989842858	7.90385852848352	1.7110952614465	0.190856777586033	2.34312050139524	8.80672456922096	8.20467962492512	0.013771368149073
-6.894753017	8.62670124669463	1.8226518928174	0.177011607351088	2.24222338709935	8.5424753403118	8.19403535260071	0.0138197220268355
-5.497021903	7.55305290461263	1.53818182565248	0.214901656887941	-6.205820794	8.05749769341203	8.40076764456041	0.0139350397027491
-5.481429444	7.54246466002232	1.53373573239734	0.215565647047644	2.32295782741388	8.28212575557952	8.15880180644767	0.0139812066651165
8.75803358681408	9.07934900803131	3.8447961985074	0.0499129833761224	4.0527728438713	8.44892265517957	8.16868213137174	0.0140244120994447
-6.422896577	8.23798585884164	1.79768082971174	0.180006747966561	-6.033423812	7.92808922314564	8.36435874101753	0.0140955634689792
-2.527955351	8.2756389910952	0.438192456681066	0.508002995567368	-5.862042985	7.80230560041926	8.3478359081724	0.0141691353229384
-0.564297476	7.06985250790629	0.0296279597062186	0.863338661085335	-6.102559828	7.9789111611958	8.30877068251234	0.0143449046319023
1.44077379906579	8.13585139971731	0.223114015575114	0.636681980778291	-5.958878419	7.87183272073419	8.30679773499366	0.0143538501799147
1.28243712749025	7.47577813254299	0.176028192972709	0.674813036577307	-3.256806545	8.50933623467964	8.06506325863959	0.014421746829038
-6.044908683	7.94525396074381	1.72466264232626	0.189107444271165	2.05759756747522	8.27844679067955	8.00389545993869	0.0147180146446721
2.96542748633764	8.01271967105559	0.995873193983691	0.318321940319117	-3.325521047	8.56290806977149	7.99914829253777	0.0147413052948824
-1.761584737	8.37730511058097	0.225790872427702	0.634667193154946	3.43823057589089	8.09143446325129	8.01350329122888	0.0147621507035136
-6.037573764	7.93969647543827	1.72308742076783	0.18930958646884	3.31393885010457	8.05012659261937	8.00263819848763	0.0148154931547173
-4.744529043	7.08737133712038	1.33212970851977	0.248439031955047	-5.851850195	7.79406157204213	8.17950662711406	0.0149452707014499
-7.104225068	8.80403123907442	1.6342545931828	0.201128859261642	1.97848009768647	8.81594721908499	7.95712040802054	0.0149494038369974
-6.71149161	8.47265623363291	1.8465136626676	0.174203130666406	-5.823084479	7.77505257791696	8.17477903773477	0.0149677880296574
-6.649653831	8.42182229027731	1.83626879286834	0.175402590156226	1.91329970873356	8.73199213979825	7.94823256372092	0.0149938526378027
-5.753252967	7.731206754	1.63389831614192	0.201177974783581	-6.02319296	7.91882178559242	8.12630123298835	0.015201028148292
-5.725856685	7.71152920332058	1.62481960372651	0.202434318864122	1.69429560356862	9.55602855572117	7.90473462640322	0.0152136426576507
-6.89095156	8.62303455459182	1.82432470517694	0.176813028054167	-3.264368359	8.44397424754597	7.88517778096761	0.015313694003892
-1.94992752	7.26154886811489	0.289963534011017	0.590249260985452	2.72289019235398	8.16110131276862	7.87873578572895	0.015346819986096
-6.344985841	8.17637275166096	1.78709189484069	0.181294492327811	2.15378853163392	8.1004536552603	7.86008504646317	0.0154432017538966
-5.228774192	7.37701143745041	1.45656236042644	0.22749064851598	-5.9739678	7.88271597883604	8.07314642308832	0.0154617539145163
-5.79868923	7.76376183268011	1.65068322157207	0.198879278659016	-5.734286874	7.71177982616896	8.04840446104921	0.0155849252019106
-6.383922187	8.20725891664511	1.79346010827631	0.180518766829834	-6.240665501	8.0840996773774	8.03878283917517	0.015633138665879
-6.053648392	7.95177315030609	1.72731831726361	0.188767220495875	3.23608087408684	7.97072015940189	7.83239218149044	0.0156816788257911
-6.333252702	8.16726300084492	1.78605493019328	0.181421172137364	2.60127962069296	9.06071116366888	7.82868268133132	0.0157012055717447
-1.284003567	7.43830993857629	0.135889033869238	0.712406054389864	-5.976859363	7.88601280195281	8.02200487522927	0.0157176370950176
-6.99514336	8.71119078572832	1.76318584834527	0.184241194983367	-3.203970482	8.3957344782246	7.80258015339296	0.0157448821732049
-5.607181853	7.62835027881994	1.57908602628522	0.208905523457048	2.64977515760668	9.1506506664282	7.81335629422763	0.015782187390149
3.05512177895459	8.81655481098887	0.779700864562257	0.377242136799568	-6.107909332	7.98215313454967	8.00197484042733	0.0158192259806102
3.1593778997275	7.92364389868328	1.13857049385423	0.285966115118344	-6.184618369	8.04084429365932	7.98430680374864	0.0159094837956371
-5.884517622	7.82614703493076	1.68233236944628	0.194628209685124	-6.012776035	7.9131043794321	7.97921483675437	0.0159356098690766
4.46848924316142	7.87818103381471	2.19468294155336	0.138501796826845	-3.783987612	8.93887064276293	7.76347942309935	0.0159539715210016
-6.001323704	7.9125445017826	1.71350624414162	0.190544539708918	2.27930548020673	7.97921181183231	7.76253681246574	0.0159590522542093
-5.637055069	7.6492023289965	1.58989893850996	0.20735373236241	-5.808867744	7.7638940442897	7.97410845923054	0.0159618611266158
-1.515196797	8.20012495212631	0.177234044340719	0.67376516136044	-3.704993284	8.8049909058443	7.75903497689748	0.0159779440505254
0.111989081757491	7.31860515074995	0.0012433148632971	0.971872199265357	-5.785066977	7.74613708345012	7.96409228457197	0.0160135025498126
-1.905444098	7.23659236124509	0.278948073408766	0.597396759471293	3.41305568076528	8.78916016555623	7.73610218405841	0.0161979464799298
-5.140818733	7.32138926664878	1.43374033037845	0.231167679558546	-5.967089111	7.87823137681558	7.92221723527499	0.0162315651207764
-5.947002742	7.87205541242484	1.69956284699557	0.1923585818852	-6.03660014	7.92963673004301	7.92085002920787	0.016238744111032
-7.191723521	8.88096857770021	1.49932448047377	0.220788234059321	2.4724794236792	7.74095082296965	7.7049271550731	0.0162732157909273
0.213317666215227	8.39387148895789	0.0042837496614879	0.947816013542995	1.68878907378721	8.81391090301855	7.66656611305097	0.016486447097796
-5.861989106	7.80971360185423	1.67358812921282	0.19579198869306	-5.846740962	7.79268333098867	7.86399484137853	0.0165406536137974
-6.975460667	8.6945655695431	1.78010530073614	0.182149987274301	1.85638976199056	8.67861372630963	7.65593504400252	0.0165461207818356
-6.223586212	8.08160654254707	1.77003922319141	0.183390796145403	-3.34734052	8.5805470958298	7.64885608095377	0.0165859969328504
-5.998645543	7.9104530013168	1.71332265867417	0.19056829425252	-2.915186845	8.92999257275004	7.64754612623766	0.016593388362957
-0.205262421	7.68188695245207	0.00399533841331966	0.949600890616471	-6.063117012	7.95014469542312	7.84560220109937	0.0166397472095511
9.60129444659989	9.85481523167791	1.6248912033918	0.202424374591698	-6.287886521	8.12022599275408	7.8043450686364	0.0168646075462215
-6.568327252	8.35557324284969	1.82017467870015	0.177306149966632	3.03423492014451	8.29409047990644	7.61694660640418	0.0168647718958319
-6.430262689	8.24413891199462	1.7992055308831	0.179822198463974	-3.517772367	8.71791191678188	7.55946354799071	0.0170994065317495
-1.670750191	7.67398638240344	0.22185333627162	0.637635979135668	-3.396446144	8.62026166713692	7.55752617854182	0.0171107388029108
-5.750586577	7.72925293916239	1.63319834056595	0.201274512870757	-5.867755969	7.80744046043621	7.74220582927122	0.0172101411521125
-5.524521874	7.57173700088336	1.54657902038796	0.213654222433383	-5.685010883	7.67677483410478	7.73610074587849	0.017244541621736
-3.231707048	8.11971963598763	0.667990326443758	0.41376185948154	-3.607016032	8.78904376560593	7.53067661862473	0.0172687037113367
-6.635829792	8.41058667685731	1.83374095827629	0.175700008410443	-5.899401936	7.83028571267408	7.72038900858167	0.0173334498434574
-6.178014376	8.04641176618262	1.75798695689758	0.184889350376859	-6.369933727	8.18352827859829	7.68956571388465	0.01750945979247
-7.052773854	8.76023154086906	1.70207894700687	0.192029750794818	-2.739607547	8.84310474649586	7.47826619380857	0.0175820241609175
-5.80582093	7.76896672270745	1.65297464402966	0.19856786688407	-5.855850264	7.79847367813466	7.66793752832031	0.0176342334019481
9.09687970266239	9.38636869416092	2.6898684675022	0.1010022197355	-6.345567836	8.16466078539284	7.65968936949936	0.0176820957764211
-5.073661162	7.27990947965249	1.41556162381291	0.234147957318909	-6.337899573	8.15849753554156	7.65870300301604	0.0176878298020473
-7.211386815	8.89657511334042	1.47130280196079	0.22515307040004	-5.747834417	7.71969114023224	7.6498870823422	0.0177391776255296
10.624546107225	10.8337005726921	0.596988698566651	0.439737454704988	-6.87751641	8.59287234052604	7.66701520868972	0.0177569196298391
-2.845282225	7.83594746837767	0.555931015468977	0.455912199367783	2.00522467563841	8.39857692710691	7.35819431207571	0.0183254158544047
-7.170114551	8.86180046002647	1.5342460318273	0.215489313833812	2.77024231375951	8.42208298022407	7.35619495739562	0.0184401879701361
-5.743712395	7.72442422769729	1.63026977637371	0.201679001139553	-5.736267617	7.71258661566729	7.53127751223976	0.0184475637808701
-5.92310902	7.85445772162591	1.69303548096714	0.193214719123485	-6.00047778	7.90378767495559	7.5191612080936	0.0185218064883666
-6.235211066	8.09061478602088	1.77256797111058	0.183078167565533	2.88672461133113	8.10536358044953	7.33789920812527	0.0185570966863402
-5.63254486	7.64606938797346	1.5880763574811	0.207614338350178	-5.654964298	7.65496189866832	7.50613224757096	0.0186020387909496
-6.500941801	8.30087764137337	1.80895376786893	0.178647430481855	-5.757239949	7.72896049539381	7.50391008318574	0.0186157641440391
-6.026589098	7.93130887004409	1.72119257026993	0.189553079037696	-6.169882529	8.03015689840893	7.48615927468054	0.0187258371923746
-5.123635604	7.31063254590095	1.42930559023254	0.231890481578065	-2.84524686	8.87077440160296	7.28955820066661	0.0187669699047682
1.55017660176507	8.02605747485711	0.263792265459683	0.607531782303518	-6.485277632	8.27403277962093	7.49528015518579	0.0187898882235901
-6.115951922	7.99900079887608	1.74189792125948	0.186912042110843	-5.912660182	7.8390952150747	7.47055725791613	0.0188232259696317
-5.746466208	7.72632690973713	1.63161655726963	0.201492867427794	-5.728830977	7.7066482194785	7.42706446436839	0.0190979116239182
-6.360789578	8.18910206732241	1.79064282868933	0.180861470839467	2.24052041282185	8.08892555190596	7.2308490663814	0.0191546308123651
3.61507128923985	8.27236655225767	1.40776486699102	0.235440401841402	-6.599524073	8.36446258789441	7.43398315806215	0.0191758241042807
4.58918891123572	7.70897138101535	2.33120040210586	0.126818206536885	2.67159101213746	8.05199558664397	7.22741818311857	0.0191775754253878
-0.418603061	7.5811998236196	0.01608105685784	0.899091045104468	-3.43713891	8.65331267589879	7.20110171471733	0.0193546520257686
0.911329758993225	8.12783851318691	0.0867471925718272	0.768356622233874	-6.392244304	8.20087388641859	7.39163140423659	0.0193706234715344
-6.301635885	8.14242240547219	1.78163391097372	0.181962413063645	-5.960811592	7.8735456264776	7.33112708531217	0.0197208838673174
-6.728942166	8.48712967145925	1.84688508884341	0.174159822223745	-5.712649386	7.69482677677975	7.31865151945888	0.0198036608146286
-6.139339359	8.01678805164113	1.74803094883925	0.186137988580922	-3.3548967	8.58536965900634	7.10417551541645	0.0200236716476667
-5.864804322	7.81165084707978	1.67517155449056	0.195580646497253	-6.026907558	7.92296036646653	7.28330263741233	0.0200404629069077
-1.402339096	7.89196503526098	0.163663424745616	0.685809714770762	1.86404655588676	9.08613619557804	7.09993561392742	0.0200535536724702
-6.954244973	8.67612210985993	1.79359394612687	0.180502505017101	-5.998204657	7.90197287445677	7.25113909909939	0.0202588629438078
-6.900083395	8.63066884391092	1.8206723593343	0.177246929993932	-5.856995264	7.79984757534798	7.23895479000174	0.0203423379420755
-2.195077582	7.40519258002865	0.35244747814892	0.552736937913724	-6.487749694	8.27633737572445	7.25200151095192	0.0203785770431778
-6.564356424	8.35208538642503	1.8190518489454	0.177439841528769	-6.334547835	8.15594711027867	7.22453674887756	0.0204416463467102
-5.985672752	7.90084200692121	1.70945370672387	0.191069711046706	-5.719383491	7.69947780358476	7.20639653587543	0.0205674142318686
2.28435702507216	8.74438509518198	0.474027222938739	0.491147413041301	-3.201431785	8.39267198324707	7.02588273826588	0.0205840371612346
9.13004958991101	9.41678322944112	2.59769667803121	0.107033264286145	-3.367385706	8.59656376075577	7.0230971703582	0.020604312426712
8.75803358681408	9.07934900803131	3.8447961985074	0.0499129833761224	-3.406792271	8.55737973831164	7.02053967757244	0.0206229483384584
-6.779958628	8.52982716356018	1.8460851531617	0.174253110453993	-2.738419587	8.84142171685972	6.99872718230131	0.0207827014599018
-2.702029699	7.73514792603095	0.507472402475568	0.476242520231257	-6.151454746	8.01491503575468	7.16516129746141	0.020856749341227
-5.420669627	7.50166937996301	1.51484460722889	0.218414277423696	-5.652293961	7.65306801642215	7.15958726556793	0.0208962317503609
-2.6334054	7.68787862402806	0.484689544682395	0.486313027155609	-6.229383088	8.07474012061017	7.15714839087377	0.0209135349873637
-5.48784827	7.54671020023118	1.53649196669109	0.215153737398152	-5.993135702	7.8960687260328	7.1417307793776	0.0210233153780574
2.74133176604276	8.25657440270027	0.819232310708477	0.365414470118644	-5.548026058	7.58204999868016	7.13871239176376	0.0210448879945263
8.47783503266852	8.83125956294066	5.29018447643222	0.0214551142114946	-2.772850758	8.81224109057843	6.96085777229242	0.0210635332714269
3.84576289606664	8.20249164208288	1.60556111384197	0.205130096823605	-2.847152761	8.98895639491126	6.95601419405211	0.0210997740528892
-6.218052435	8.077314169	1.76873669944172	0.183552068398576	-5.80282574	7.76095724907436	7.11505943501458	0.021214853965729
-7.04034608	8.74897089789141	1.71786352903742	0.189981752694903	-5.65325056	7.65383237775747	7.10804897956997	0.0212655439014493
2.20345354781509	7.8230929854861	0.551939689739017	0.457534026091758	-3.378915793	8.53597075544982	6.93268494703132	0.0212753622110689
-6.473818989	8.27870400720061	1.80446256291386	0.17918756379848	-5.858354097	7.80075354050318	7.10661694466684	0.0212759161528661
-3.011500306	7.95563329122241	0.605402627360713	0.436532306601482	-5.92946388	7.84965459450158	7.09905183650395	0.0213308105448063
-5.975672993	7.89343246123037	1.7065717937353	0.191444207717216	-2.69937531	9.22489751890049	6.9092258805896	0.0214536675799199
-6.406961903	8.22537790998868	1.79599735029013	0.180210770456101	-6.119661247	7.99356140037642	7.07272773313596	0.0215231456783155
1.58704224564903	8.01243423790152	0.277355857907228	0.5984447666821	-2.416421183	8.58362842395924	6.89873925618568	0.0215339429083105
-0.309444874	7.52294078921861	0.0088804860441718	0.924922269926862	-5.854601049	7.79869620388209	7.06224596420572	0.0216003050794402
-1.048066907	7.30795048255907	0.0939282600892664	0.759244208616621	-5.737678215	7.71341727764423	7.03761072534892	0.0217829546840744
-5.562571811	7.59766392234553	1.56130498701761	0.211487329290328	2.81557723992165	8.02704311618161	6.86386082213131	0.0218034984515808
-5.543803637	7.5848273963403	1.55390557525617	0.212572858552556	-5.909290959	7.83719049848526	7.03089400763041	0.0218330726245939
-6.510512481	8.30864946072391	1.81046754796609	0.178465800261315	2.10564169298243	9.02108647898117	6.85100491515154	0.021903856925234
-1.322259435	7.83974053684699	0.147424077065319	0.701012909029394	-5.67595418	7.67141246700948	7.01254982672938	0.021970653074379
9.69291005917574	9.94109634977375	1.48074959116006	0.223670125089494	-6.018538884	7.91731618753291	7.00157490507154	0.022053458767637
-2.464798145	8.22820575236497	0.423765872564243	0.515070594285884	-6.442487646	8.24054091212974	7.01514149133249	0.022081679871673
5.08446287808298	8.81627385562318	2.02434718102429	0.154809385192394	-5.66504548	7.66252611776334	6.98273920514106	0.0221964432221262
6.45934117000933	8.05061931479423	4.25751482457559	0.0390885671114867	-6.058232713	7.94619312976202	6.97143285301771	0.0222828023910119
-6.215831919	8.07559487360034	1.76814749560492	0.183625074817568	-5.944166718	7.86022593373233	6.95946517393821	0.0223746498142753
-5.747743508	7.72725160266122	1.63200787895933	0.201438822168826	-2.499107873	9.16133713078306	6.78588370171376	0.0224206696004141
-6.56522638	8.35255966362463	1.81894704676921	0.177452325906942	-5.800069848	7.75650764546039	6.94705745918361	0.0224703515319884
-7.389696247	9.05447729886741	1.20622671820052	0.272092528954372	-6.166528154	8.02739178107993	6.94197281174089	0.022509710827486
9.52855009376665	9.78654455438976	1.74799193196594	0.186142901137174	2.8272353668964	8.33904900806597	6.78358047983003	0.0225516609798678
-6.471400318	8.2771110278825	1.8047527343635	0.179152609450285	-3.279194902	8.52742615431178	6.76819283078992	0.0225635435455608
-5.572487997	7.60447689562498	1.56511808362165	0.210930497548233	-3.330220626	8.49622272501011	6.76407443189844	0.0225969583027216
0.721916053030712	7.92782861526315	0.0546607637502409	0.815145173572854	-6.335779006	8.15686100382141	6.94634825758449	0.0226078186499504
-6.6729775	8.441148965	1.84071179538974	0.174881243219009	-5.484511408	7.53952107768435	6.92363875328369	0.0226523158644795
-6.266061283	8.11459886841185	1.77659112779405	0.182582057944863	-3.086200238	8.30311283413886	6.73065332607624	0.0228702920917882
-2.614630505	8.34154715763916	0.458362138566483	0.498397431755211	-6.326189758	8.14976303745346	6.9102758132553	0.0228896842647048
-6.023580794	7.92914300186486	1.71983702618975	0.189727493421111	-5.8569553	7.7981957611647	6.88589731666942	0.0229492819460973
-5.65678426	7.66298746701417	1.59755086980526	0.206263812941932	-5.843328529	7.78798754508647	6.87049210229273	0.0230718303623188
-7.978439441	9.58551540606668	0.675780413322805	0.411052289039817	-5.910733533	7.83870000487876	6.86679634604743	0.0231013461165637
-5.789710498	7.75728976024137	1.64745379549882	0.199319142108934	-3.244152747	8.4995655126186	6.69485506342751	0.0231674066095832
-6.167081986	8.03803011008401	1.75499321179878	0.185263786940276	-5.490511445	7.54345191271764	6.85483718536488	0.0231971659144583
-6.701668418	8.46449083352306	1.84552548429592	0.17431841305804	2.41565534690352	8.32872197916241	6.6872968661184	0.023230718452975
3.05294604904576	8.32399753589437	1.00249931733154	0.316717338437224	-5.893601511	7.82656715035467	6.8495820349795	0.0232394214390709
-5.974197574	7.89220831279531	1.70685882049485	0.191406871002176	-5.895361339	7.82732502559641	6.84792675231557	0.0232527502250204
-6.255901286	8.10668957545838	1.77536449425346	0.182733153150426	-5.666158079	7.66261024203612	6.8247592353758	0.0234402621073465
-6.206806455	8.06861070085599	1.76578311868668	0.18391837635917	1.93328975938793	8.7285363103887	6.6572164675837	0.0234847216333583
-5.524300985	7.57154343304118	1.54691829568255	0.21360400298192	-5.735703168	7.71151960612765	6.81751288973844	0.0234992822495055
-6.716827478	8.47658296279359	1.84635920593913	0.174221144033767	-3.063533576	8.28535069683165	6.65518111984627	0.0235020265085344
-5.417085238	7.49927245849389	1.51375971728765	0.218579228263523	-3.63834955	8.81699945189814	6.66133704735834	0.0235644922592065
-5.282780259	7.41135019956042	1.47204841670468	0.225035596987442	-5.862140681	7.80338534099895	6.80727246964199	0.0235829912681576
-6.599611831	8.3808162920886	1.82625678179375	0.176583991299925	3.40232396650323	8.00601084441152	6.6564281404694	0.0236062741355619
-3.368525193	8.22409129386194	0.70052530772977	0.40261618655775	-6.26605772	8.10309719565061	6.80437476430685	0.0236067427589254
-6.406961903	8.22537790998868	1.79599735029013	0.180210770456101	-3.245949782	8.42834700795929	6.63515124788309	0.0236731293969181
-6.363735669	8.19129763274893	1.79052057655726	0.180876359063054	-3.408109049	8.63005584826742	6.62993253439985	0.023717950891877
4.26393077233692	8.0731541248603	2.00027189406665	0.157284920445157	-5.51400987	7.55877324078099	6.78747395150925	0.0237458431367983
-6.281180175	8.12639442034207	1.77855032255838	0.18234102692947	-5.532527227	7.57265377612518	6.78461720560377	0.0237694518293668
-0.767324273	7.50545703370106	0.0518025103459377	0.819958019800999	-5.802832695	7.76089030801561	6.78295818258387	0.0237831751707713
-6.982797435	8.70010415434645	1.77440562978246	0.182851365812295	-5.573175355	7.59940697670253	6.76794408223117	0.0239078019694369
1.646043946	7.66500278477939	0.298915353226152	0.584568654083931	2.13216615010887	8.701651507	6.59740418195426	0.0239995938072965
8.31425914211253	8.68923530023496	5.99961253792769	0.0143166393512356	-5.847813889	7.7923779263803	6.7531092045362	0.0240317074679705
-6.063890431	7.9594389326215	1.73036005770147	0.188378412437759	-5.4482685	7.51513518737579	6.74879217732941	0.0240679085068337
-5.784645004	7.75379871936551	1.64483387035108	0.199676828062334	-6.273620477	8.10855926586537	6.74845793374428	0.024109204859916
-1.562516311	7.60531828451416	0.195409198148339	0.658456486061515	-6.112185266	7.98567412266226	6.73041617570953	0.0242227332239014
-6.705835711	8.46787890962995	1.84618234741882	0.174241772622377	-5.857490908	7.80071456983421	6.72090549351462	0.0243033311319477
-6.409618422	8.22770350966115	1.79690174268948	0.180101133044662	-5.684833848	7.67815924920426	6.70563155079568	0.0244334406004627
-6.240524974	8.09473728164979	1.77333842938512	0.18298303880151	-5.865782304	7.80446109222843	6.64058425182018	0.0249969375002955
-5.98139505	7.89746539843644	1.70935328785605	0.191082745822634	-5.431075999	7.5032684145874	6.62930307723092	0.0250962372620204
-6.556664695	8.3459434691425	1.81760897400177	0.177611810657666	-3.133950839	8.3399661129474	6.46478711914202	0.0251894966285853
-5.31835017	7.43452078836447	1.4810252517747	0.223627028335876	2.58335950407499	8.50332531576919	6.46702295690758	0.0252873558211703
-0.874447562	7.56593682707413	0.066522099158487	0.796471961797646	2.11532456235398	8.17064840946493	6.45341892733794	0.025294703626659
8.6247387023203	8.9606073513086	4.47820810353554	0.0343407186822787	-5.501773412	7.54989162976884	6.59843101640437	0.0253703992993752
-5.769198203	7.74265783899513	1.63948499187352	0.200409428996467	2.09326290509508	8.16077718472071	6.43235206108243	0.0254910428966179
-2.59987294	8.33026108907498	0.454911098329415	0.500018906260914	-3.115277204	8.40009179111909	6.41804970366055	0.0256253648023732
-6.348674176	8.17932014529637	1.78785758680803	0.181201018011333	-2.970768206	8.21319754501645	6.41803295879472	0.0256255225528198
-5.777838203	7.74895299179081	1.64212146553124	0.20004793445594	1.90804099146055	8.95380499643518	6.41709388835813	0.0256343712079861
-0.322175018	7.74555130538256	0.00979789922222592	0.921151592797613	-2.306279998	9.00068755516222	6.41405102170091	0.025663068290928
-5.359361139	7.46122904990983	1.49365599321151	0.22166296318808	-3.04685777	8.27236807345738	6.41125450546544	0.025689475543144
10.54072877	10.7524765106759	0.648421168675613	0.420686283460987	-5.687863422	7.67941430014404	6.55946004293755	0.0257216104618534
-5.635684094	7.64832132947366	1.58882691456245	0.207506971334639	-5.625344245	7.63428836603085	6.55571415859527	0.0257556738468068
-5.775392634	7.74699783119728	1.6422758203316	0.20002679417536	-5.622127086	7.63279729466135	6.55171637158655	0.0257920873887374
-6.193688048	8.05845958284813	1.76262507364391	0.184310980777926	-6.382168361	8.19305571117338	6.5583982901552	0.0258716633492757
-1.121577757	8.44769836858266	0.101184134468784	0.750416198737309	2.00546906878176	8.31572600591991	6.38800497996601	0.0259102665413674
-6.332750133	8.16684988876717	1.78588598274136	0.181441821150786	-3.214818339	8.40323833916975	6.3853955630347	0.025935186797125
-1.650647727	7.56578746842504	0.206184744113165	0.649778748651826	-5.513330882	7.55841382559016	6.53425508863499	0.0259518549550176
0.762474340278342	7.40346939807241	0.0600871557946696	0.806360490265668	3.08674648999726	8.22253973289249	6.39143052274706	0.0259975565533516
-6.809080571	8.55392866683486	1.84295925271993	0.174618204069254	-5.960166717	7.87261187075123	6.52215066130258	0.0260633024333357
-6.749465329	8.50421159190034	1.8467485771022	0.174175738107161	2.0047614731198	8.29574466868134	6.36491272961331	0.0261317874802002
-2.751039994	8.32077418355013	0.483270323791205	0.486951942353634	-2.877482825	8.95694636430417	6.35330898473524	0.0262439454472307
0.145171935249011	8.10574423602855	0.00207524014764711	0.963665500001569	-5.911792672	7.83861947595565	6.49927876644632	0.026275453001506
-6.310814542	8.14958361811326	1.7826274337394	0.181840618857541	-6.459160599	8.25298343697163	6.51112015476335	0.0263068134146007
-6.250899695	8.10280156310316	1.77500806264413	0.182777085124151	-3.274991711	8.45306364463788	6.33360842974317	0.0264356704946859
9.52855009376665	9.78654455438976	1.74799193196594	0.186142901137174	3.07213772569484	7.92066138988238	6.34202284474766	0.0264745088234649
-6.078018456	7.97014860772939	1.73353433716041	0.187973656361073	2.1957592929397	7.86344609811201	6.3168508404404	0.0266000590913705
9.87995386398056	10.1182241311967	1.23341243924346	0.266756370044191	-5.930793577	7.85018774853593	6.46459900454076	0.0266010791278826
-2.604318479	7.6682299418573	0.474796850451045	0.490795781994641	-5.467057925	7.52741034981768	6.45736701792551	0.026669590396519
-6.796650477	8.54323532636854	1.84438766533558	0.174451261571539	-3.08986503	8.30599762654776	6.30741414070337	0.0266931630992859
-6.654764259	8.42599016675421	1.83719117999483	0.175294209072387	-5.997743461	7.89951636588254	6.45429550091277	0.0266987517984119
6.28962815475185	8.37584067317437	3.77552681041359	0.0520200578394274	-5.910880328	7.83927007465761	6.44130594160583	0.026822498610046
-6.147017562	8.02266022363708	1.74992603451541	0.185899562429774	-6.573362706	8.34404407950019	6.45406321127903	0.0268436848577439
-6.965522361	8.68622002912361	1.78649658759186	0.181367204952699	1.98320893887911	8.68965143709269	6.27707913779224	0.026995074208095
-5.893493624	7.8326355186671	1.68609506	0.194129921697325	-5.484895622	7.53975865115508	6.42156057461348	0.0270119213107773
-6.97497854	8.69431354529572	1.78037532600194	0.182116836465845	-2.222856021	8.93265574229726	6.27095614282659	0.0270565024919511
-6.432653486	8.2460579393108	1.79949962899139	0.179786626069153	-6.476641604	8.26679695393638	6.42943999235656	0.0270794184597943
-4.828068739	7.13467718312854	1.35201504794105	0.244938564210178	-2.802006614	8.83623015763857	6.26761373790309	0.0270901045490275
-6.185737971	8.05236539566375	1.75979481592225	0.184663661578479	-6.073622331	7.95714629952709	6.39813147497919	0.0272387615767623
-6.531601138	8.32544598459052	1.81327594746145	0.17812940035218	-5.761798015	7.73006652104771	6.37403734674075	0.0274744200360504
-7.299734353	8.97436066350231	1.33122149727438	0.24860036334391	2.34993867180683	8.85250235527839	6.21048465632922	0.0277956668379182
-5.739658056	7.7215824526931	1.62851888564996	0.201921287954395	-3.6299822	8.74383500970501	6.20870200068649	0.0278141007603304
9.28532018763238	9.55994075525056	2.22030272262319	0.136220458451859	-5.719146962	7.7014036409782	6.33939620961694	0.027817522683136
0.964017774633048	7.92129665406306	0.0993131425641947	0.752658393299462	2.50165627858419	7.99017719609866	6.19306706552805	0.0278525266817961
5.63747528045327	8.18925068891313	3.24024220228767	0.0718634922790641	-5.576829681	7.60353639002093	6.33441243907018	0.0278673048850099
-6.166342453	8.03740386719112	1.75567005612353	0.185179055047067	2.64857131373572	7.80700096939333	6.18782969746087	0.0279070394647121
-6.718364586	8.47850031574018	1.84674486607803	0.174176170798292	2.32407569046225	8.01242866066774	6.18782142897295	0.0279071256264362
-5.893575249	7.83264555900884	1.68632936053685	0.194098943024852	-5.890731929	7.82277956802459	6.32724730718406	0.0279390632281061
-7.509488238	9.16089352519158	1.06708580486115	0.301615797307576	-2.352480525	8.5327471671552	6.17645163978146	0.0280259027755346
3.07550999891603	8.18814459055416	1.04481627982798	0.3067150332185	-3.389539287	8.54427617053369	6.17462317482097	0.0280450600396086
-7.119558116	8.81824579597036	1.61083981036002	0.204387004307186	3.48548491522621	8.01894365558186	6.18008068191554	0.0281120568279264
9.16247382500081	9.44657121569717	2.51010359788377	0.113132640303806	3.06760963147219	7.85371448643455	6.17819106466734	0.0281318609476676
1.64131109276607	8.67859458632373	0.253943917078239	0.61431659941199	2.54135950847061	7.82355982699092	6.15769801408671	0.0282231264486451
-5.417085238	7.49927245849389	1.51375971728765	0.218579228263523	-3.294054367	8.4669461462695	6.14927710219746	0.0283122194853958
-6.657164843	8.42793369819578	1.83761062620599	0.175244949398016	-5.943317181	7.86240352403033	6.27371476040396	0.0284822395053582
-6.464683055	8.27168402801424	1.80375571146786	0.179272744835993	-3.486868573	8.6242661987967	6.12296231405866	0.028592782022556
-6.697300521	8.46121311349916	1.84504759074881	0.174374196358325	-2.168509406	8.83950635314489	6.12117468769263	0.0286119603663181
-6.573393975	8.35960238592397	1.82109540699323	0.177196608690002	2.87440407557504	7.78633641362102	6.11803136858846	0.0286457200359434
-5.998431533	7.91017347633894	1.7139639888375	0.190485326111098	-5.477059273	7.53395124731808	6.21288802764938	0.0291148358549696
2.66254114589078	8.27525981964214	0.769074366159554	0.380512980814252	-5.729906965	7.7095181611802	6.20827841346597	0.029163457419311
-6.73000279	8.48808022975453	1.84694158307141	0.174153236060056	2.05953252748288	8.09393788376533	6.06131479802142	0.0292630402198738
-3.775552798	8.5463175650488	0.789678498791232	0.374206919570023	-5.68036882	7.67204722351796	6.19569060071105	0.0292967276493852
-3.38899023	8.23985072986826	0.705078499118276	0.401091468096959	-5.596837596	7.61507805339848	6.19242751131907	0.0293313936293804
-5.604699465	7.62670364677482	1.57756188824697	0.209125359828993	-5.463923702	7.52698461857081	6.18271679042738	0.0294348478853569
-6.322093007	8.15845986499605	1.78435865094158	0.181628617505462	2.02401557255257	8.05056531647416	6.02342168192184	0.0296842621278167
-5.191030735	7.35286133544756	1.44724074720581	0.228983954878294	2.45116131987347	8.66101252079249	6.03306784332988	0.0297034316117957
-3.781791936	8.55148674050605	0.790388915314158	0.373992118129796	-5.626945163	7.63765018253001	6.11884888494921	0.0301262610978024
-0.708812748	8.49580012884181	0.0420476923895991	0.83753075554624	1.72662680253313	8.74055569980337	5.98341415671926	0.0301368027555712
3.71113143836123	8.0445458512045	1.53861134257305	0.214837640773099	-3.237609976	8.4946845402572	5.97983276822149	0.030177710255269
-6.157842017	8.03088006693999	1.75355436891416	0.185444060534263	-5.274871301	7.40144498386455	6.11208116427519	0.0302006595636592
9.09687970266239	9.38636869416092	2.6898684675022	0.1010022197355	1.82996589146332	8.29313559971713	5.97106881145837	0.0302780920114342
-6.586144686	8.37001556990651	1.8237163838566	0.176885212030377	2.60015693264127	9.07324854075295	5.98155494969882	0.0302861439154681
-7.405366576	9.06815505047076	1.18698999735013	0.275949295429193	-3.032589565	8.26086269083087	5.96679447785002	0.0303271933847072
-0.302153833	7.73487874243098	0.00861822632377761	0.926035951509689	-2.982511005	8.29844680971239	5.96627765034193	0.0303331368255368
-6.780576916	8.52970762761195	1.84586327414375	0.174278996101991	-2.916536848	8.2487929701569	5.96344566984823	0.0303657286894729
-2.33789303	7.49355229495234	0.392146272567902	0.531179775706871	1.65211797506869	8.63234626053082	5.960838353	0.0303957716880668
-1.970408353	7.27303962644564	0.29513945554648	0.58695113110273	-5.561528688	7.5925277817252	6.07645937073864	0.0305959000940411
-6.968967643	8.68865594610078	1.78473096076775	0.181583062601787	-2.560150539	8.63776397460107	5.94106231131624	0.0306247924679698
-6.623543521	8.39982571399776	1.83056239084751	0.17607481557802	-5.621157591	7.63066873887485	6.06320408859138	0.0307445527475647
-5.547537388	7.58726641968247	1.55639749520005	0.212206545147112	-6.098507149	7.97643490535835	6.05996065103038	0.030781058190063
-1.812009109	7.18531318893062	0.256441102622809	0.612580769784958	2.69243942842643	7.96557480788183	5.9160235291781	0.0309176988162188
-5.982883535	7.89856640742903	1.70980003292859	0.191024764458818	-5.365731781	7.45960879950654	6.04341508960103	0.0309680910670365
-5.717209726	7.70541670156983	1.62152357314802	0.202892718419721	1.93857421664296	8.66027597840193	5.90687260087475	0.031025574666417
-6.308889569	8.14812063857881	1.78273005796142	0.181828043715746	-5.395250163	7.48014956731987	6.03499059315227	0.0310638453033443
2.26344966855509	8.06220484405678	0.575178473913919	0.448216430664465	-2.714302212	8.76433680169863	5.88995212031814	0.0312262190132447
-6.097729756	7.98509334262951	1.73815345393169	0.187386473756229	-5.520877703	7.56406511721406	6.01584416175059	0.0312827887466776
-0.303998147	8.60470445294715	0.00779026334790348	0.929668858887503	1.65480409651549	9.29060337855083	5.88503651538492	0.0312847965848353
-0.582855526	8.09015216314062	0.0308919951546829	0.860483154452839	-5.358816383	7.45520190399249	6.00445410698812	0.0314139132442116
-5.982139603	7.89801608402334	1.70957678911513	0.191053735868421	-5.916784108	7.84199487435281	6.0008485764426	0.0314555579129367
0.619426799238566	7.74190548920711	0.0398580067703863	0.841760280733478	-3.212899639	8.47483334237953	5.86503500708313	0.0315244945565454
3.18889690823646	8.02359819999099	1.14972199793826	0.283618927715146	-5.719931748	7.70212137940777	5.98925397907296	0.0315899270387577
1.70267390046322	7.89762806971686	0.32350801165425	0.569512759825048	-2.630946684	8.69738199985094	5.85217068067081	0.031679810830647
9.77905015584194	10.0225124771444	1.358527928	0.243805203324816	-6.185394453	8.04284531487044	5.99001555094068	0.0317343937863767
-6.591170643	8.37393389192371	1.82453687207865	0.176787860125186	-5.572372713	7.59629705653992	5.971344301	0.0317988351750688
-5.743214909	7.72404636389187	1.63021721064143	0.201686270159919	-2.655237615	8.8298971370278	5.84008733696284	0.031826524629523
-5.208061608	7.3635891601267	1.45191233197025	0.228234105870303	-5.346933767	7.44846651847573	5.96464475720453	0.0318774073472846
-5.653205472	7.66048538107015	1.59614500157814	0.206463552380507	-5.908424627	7.83583322812811	5.96391193326408	0.0318860160028875
-5.800307128	7.76493124987952	1.65125452800736	0.19880158264263	2.91792975797881	7.77311613061374	5.83378253306788	0.0319404665340305
-2.267035808	7.44922029504944	0.371442304269791	0.542225330478153	-2.531444007	8.73194302276833	5.81774720739648	0.0320999010260514
10.0103198156737	10.2423818817463	1.08786286735948	0.296956492680064	-5.312554324	7.4259031683082	5.94463392610704	0.0321134829331447
1.28379161926276	7.88382783079133	0.180125675574501	0.671269343369159	-5.695140837	7.68429866052722	5.94434742332747	0.0321168780989036
-6.507481413	8.30568456012471	1.80923867676766	0.178613229508988	1.84559834040062	9.65713133740656	5.81073313676518	0.0321863058090199
-8.085106936	9.6844934353334	0.611431852272982	0.434257482928599	2.04467088864875	8.28077943622958	5.80955897291024	0.032200796999919
-2.974278786	7.92847046674141	0.594367110098008	0.44074348371384	1.6021988263878	8.84937876515305	5.80270866312307	0.0322854959059192
-6.81083412	8.55540034765896	1.84274900846939	0.17464279142138	-2.933274584	8.1841349445194	5.79134892027963	0.0324265334373698
-5.558224555	7.59469123311672	1.55954604932384	0.21174477684124	-3.094774453	8.30970463103461	5.76668157691271	0.032735315520884
3.31296353240424	8.35952925649445	1.16528370042286	0.280384082997846	2.15374322183256	8.41836944411061	5.76405867440799	0.0327683532555213
-6.718887082	8.47941359316358	1.84701335795868	0.174144868872684	1.71895196100388	8.40983573889661	5.75780415926437	0.0328472939889049
-7.335005312	9.00616505846633	1.27932164894504	0.258037335025725	-1.86614956	8.97546139125358	5.75741907575526	0.0328521616470085
-7.377447578	9.04241088497159	1.22412310151369	0.268564912563838	2.01420382394411	8.16868217994818	5.75575459392783	0.0328732114147031
-5.741141408	7.72257559834987	1.6294197400818	0.201796585712313	1.9518060183807	8.95812304493647	5.7554637182134	0.0328768915981915
1.65654959005294	7.56808031591039	0.299828182934456	0.58399562128212	-2.980674215	8.2207814610035	5.75090243655027	0.032934665259947
-6.849775038	8.58773309879843	1.83606589987985	0.175426440573651	-5.607403187	7.62466691491987	5.87299135415733	0.0329760342251834
-4.962777105	7.21296913619007	1.38502883707023	0.239258937752751	1.93651592857996	8.75006075907613	5.73837860426704	0.0330939135916465
-6.363081124	8.19079317534961	1.79047638120537	0.180881741651817	-5.469194502	7.52864174646683	5.83928216713864	0.0333914750308576
-2.089164778	7.34191634145683	0.325055005750782	0.568591220897511	1.89906114429394	9.37031423657394	5.70627698320353	0.0335062944996148
-5.938121309	7.86560135416618	1.69667253113217	0.192737131390819	-5.613881233	7.62812134273316	5.8243465303553	0.0335775500704594
-3.188881352	8.0875088598549	0.65789311627083	0.417313374536043	2.50288597872722	7.98327060686732	5.69965872495035	0.0335920695468923
-6.512885223	8.31050690780193	1.81073821956051	0.178433346338342	-2.47512654	8.68712340526487	5.69556045872863	0.0336453151694505
-5.612479421	7.6320227638078	1.58111659236018	0.208613066423103	1.95736308522593	8.17292138719581	5.68586997297446	0.0337716149725419
-6.75099856	8.50562252234466	1.84676867977962	0.174173394233876	-6.135418613	8.00310798809593	5.81696272693711	0.0338273506065125
-0.542384452	7.38497597335443	0.0265976476912417	0.870450738082452	2.1412289135968	8.16331928666371	5.68010862490192	0.0338469714333743
-7.306125422	8.97930147432616	1.32292715146246	0.250079697106107	-5.80618187	7.76030108140502	5.78681850947878	0.0340506057223312
9.624749589	9.87687347576871	1.58685588650291	0.207789066704654	2.36747584265958	8.05533419565676	5.65386695568396	0.0341927374540988
-5.737173809	7.71983041472947	1.62751084623067	0.202060934976534	1.8178326715773	8.33384054813477	5.65083844572944	0.0342329109233221
-0.297925367	7.26453040844208	0.00828061065184538	0.927495106219852	-5.732101911	7.71020510029455	5.76302947056973	0.0343546165423022
-7.77931574	9.40261878057314	0.818509773472573	0.36562598329125	1.86746495681086	8.18836110888239	5.6309691807296	0.0344978722361163
1.02803109264601	7.44260371325946	0.11114656854503	0.738845667504161	-5.664467781	7.65971044918462	5.74818833431349	0.0345459274159979
-6.54239345	8.33437355038603	1.81513679376631	0.177906905036633	1.92740737779678	7.9805291737333	5.61295770871492	0.0347401648751473
-5.53650881	7.57985745218524	1.5509727345506	0.213004949605921	-3.093583616	8.38202754465761	5.61156540281186	0.0347589783111648
2.68598357061611	8.12233387150265	0.807331950066884	0.368919915308639	-3.31115928	8.48204276197918	5.60008606463256	0.0349145538145403
0.434089328163234	7.18301157937082	0.0193182154426371	0.889459316421409	-3.756762314	8.84552994089201	5.60484201793204	0.0349858056681293
-5.493594414	7.55059503490058	1.53830204612364	0.214883736687238	2.08037486432053	7.98531472078209	5.5909249237367	0.0350393048599944
-6.139157816	8.01660771285182	1.74847423622772	0.186082185505751	-2.923985438	8.17711258041068	5.58740426781425	0.0350873877832596
-6.169246553	8.03973913732153	1.75481470694501	0.185286140872002	-3.011737175	8.32114533363294	5.58636563589643	0.0351015877295559
-7.120864021	8.81860937431546	1.61021516731145	0.204474770732107	-5.389841226	7.47583329936981	5.70035665276305	0.0351712623272393
-6.183652475	8.05075633671107	1.75927272731263	0.184728805015538	1.77973840932041	8.63988477545146	5.58003323833459	0.0351883106119613
-6.129380502	8.00908075848226	1.74669889486372	0.186305790774886	2.5872379527553	8.10565357491081	5.58818967915525	0.0352128052885627
-6.50587601	8.30485781955415	1.80969805413302	0.17855810095903	-2.87946463	9.01687391709465	5.55739118207671	0.0355391604205875
-7.345601403	9.01539889192321	1.26470292398694	0.260774839733952	2.18769491138706	7.91041876589018	5.54804012391701	0.0356303686398726
-3.561572664	8.37475924056789	0.745985772382548	0.387759409223245	-2.698773576	8.86763743274662	5.54512291062548	0.0356710036973901
-5.774277364	7.74632322166465	1.64121234049741	0.20017250060004	2.45856209683474	8.21046039740575	5.55286034457989	0.0357002259444079
0.296419466063822	7.75929229960855	0.00889257125255931	0.924871352841677	1.92638734128404	8.25494080191384	5.53508783612859	0.0358112072171246
-2.503870568	7.60079788266172	0.441908051966061	0.506209811979517	-2.193251497	8.90990756977757	5.53342622937077	0.0358344852013638
1.23326527860956	7.90340835652538	0.165569065780913	0.684084017694518	2.17879193858424	8.56648513816503	5.53417027075754	0.0359613250912669
-6.690231605	8.45519349056968	1.84371523264431	0.174529827715094	-6.471330738	8.26327904365555	5.64263665861027	0.0361055066082417
0.899592780403203	7.73932893642976	0.0858817400550484	0.769482171101386	-2.767706792	8.80886276031364	5.51317230961094	0.0361196783355539
-5.767610506	7.74132853210402	1.63992566792562	0.200348953227378	-5.587836817	7.60839525081408	5.62663544722284	0.0361618858938472
-2.079818424	7.33646909434527	0.322633009403372	0.570035287555702	-2.97108607	8.21325349135784	5.50945749782091	0.0361722782861309
-6.094670783	7.98272258376487	1.7378653267007	0.187423038059379	-5.421317242	7.4961356468942	5.62579520834737	0.0361733681516837
-1.117273293	7.99991908555557	0.107045373068223	0.743536404523641	2.57305249862383	9.26936887956909	5.51722238200305	0.0362000504324679
-5.511234011	7.56263242551602	1.54311403159671	0.214167913472456	1.64498466490027	8.62084813472925	5.50594222895593	0.0362221366026089
-6.353410183	8.18306341521418	1.78861703034046	0.181108361596462	-5.514056286	7.55808606694166	5.61953742703205	0.0362590214766309
-6.201183264	8.06427233659186	1.76411909403233	0.184125124868445	-5.309154549	7.42211287929647	5.61809254819212	0.0362788328257068
-6.646691346	8.41909803997218	1.83544888007033	0.175498995275552	-6.277859561	8.11199023528025	5.62066859301586	0.0364054915377119
0.375943036128028	7.56893066471484	0.0141526876795599	0.905304098915612	-6.165853331	8.02742382310407	5.61590636290683	0.0364709166636363
0.177309209271833	7.48913879502682	0.00309546591963256	0.955631556124877	-5.936531338	7.85569247586292	5.60382512436351	0.0364751588788765
-5.86927027	7.81508282953103	1.67613312903952	0.195452434017153	-6.148650626	8.01254185693186	5.6108684356768	0.0365402832842475
-0.654091338	8.13498058857702	0.0382554027039466	0.844932956440836	-2.864045777	8.20999508232701	5.47082566836206	0.0367247148976693
-7.409272513	9.07214218443183	1.1813831239329	0.277086317897638	-5.649500598	7.64972616328752	5.5736137184207	0.0368951077750633
5.17922492648149	8.09637379144895	2.82292952585154	0.0929406304605599	-5.143834724	7.31817838105864	5.57190398705147	0.0369190467134485
1.36897052983784	8.16666097877882	0.200046670422343	0.654687511017634	1.98749244302655	8.69586314771967	5.44842260624991	0.0370496707331571
-6.409263576	8.22736644423588	1.79671000559064	0.180124370446625	1.84220718837231	8.3412284053415	5.43625718648768	0.0372275608483442
1.92929237078828	7.74848429407571	0.418282920416988	0.517801719442908	2.07212443244247	8.61792093490256	5.43753380343951	0.0373481094105311
9.19418519807175	9.47575789210267	2.42683977558014	0.119287292178215	-5.648205409	7.6518912835213	5.53729817932392	0.0374076161477033
-6.61074067	8.38988742814113	1.82850341061903	0.176318096355028	-2.985503985	8.22476473185487	5.42135460114368	0.0374468605593761
-1.067001876	7.67972718186534	0.0978466151209542	0.754432162930795	-5.684121867	7.6783332007672	5.52926159593637	0.0375221864104958
-5.921606377	7.85334697494781	1.6926554774355	0.193264697821052	-5.354372806	7.45235574287233	5.52914412774166	0.0375238641704457
2.34795507001143	7.55792601810775	0.61720958038649	0.432094443729391	-3.182707369	8.37864129024617	5.4104055955977	0.0376089598808668
-6.589845486	8.37291608645457	1.82433567886063	0.176811726218698	-3.049373185	8.34974193081053	5.40527750728356	0.0376851675914569
-6.098496745	7.98564551996289	1.73860618940033	0.187329036881011	-5.582730744	7.60658218862467	5.50911956747149	0.0378111900624559
-6.029503729	7.93352882240153	1.72173009718295	0.189483968561953	3.23381679529376	8.54764343284374	5.40257489443526	0.0378653918628958
5.77000634889273	8.29162690388914	3.29847605625066	0.0693575775121642	-2.837565339	8.11115177142948	5.38738636510687	0.037952486123611
-5.828542454	7.78530661100398	1.66173091369918	0.197383119769403	-3.008586304	8.24266880063537	5.38502204108009	0.037987980770265
-6.458693088	8.26690352575331	1.80296555518518	0.179368020155605	-5.332040066	7.439025812	5.48887381193638	0.0381043808870388
-4.944941152	7.20261944966949	1.37962959362783	0.240176762541072	-5.120537229	7.30402880123031	5.48736089908721	0.0381263997551673
-5.872812438	7.81748074246163	1.67830329639808	0.195163434056386	-5.261571251	7.39395276094633	5.48427136173134	0.0381714122498639
-6.092146545	7.98082235351341	1.73713602982646	0.187515625351739	-2.952365434	8.19906635319728	5.37035494762076	0.038209055785826
-2.068570063	7.94092836215631	0.325332100626312	0.568426463385955	2.37152476068218	7.71940914375234	5.3679558932061	0.0382453617720685
-6.583245737	8.36796161518878	1.82347972295742	0.176913303619759	-5.749923253	7.72310613780034	5.4781524995161	0.0382607485756161
-6.379583558	8.20401442568175	1.79351149330406	0.18051252315121	2.39360569316213	8.9893520718849	5.37397364615674	0.0382949495101901
-5.188411235	7.35154165173414	1.44552207672015	0.229260569314094	-5.674540592	7.67111261170885	5.47375270358411	0.0383251415556886
-5.756743016	7.73361814865182	1.63561996852837	0.200940762323206	-5.669677377	7.66584035718671	5.47059521205119	0.038371433119524
-5.708763131	7.69956025089542	1.61759708290298	0.203440396492055	-6.858126395	8.57438956462531	5.47838725531959	0.0384226550182236
-6.28615538	8.13028507579941	1.7792295091641	0.182257555693584	-3.7766658	8.9325473297911	5.35700520659869	0.0385525364510282
-2.851186344	7.84002678534905	0.557760179412869	0.455171964950515	1.5879028796016	8.6718233	5.34465187110381	0.0386001749527629
-5.544995976	7.58569489317698	1.55388050815632	0.212576547239389	-5.611175532	7.62631164339632	5.45295680855497	0.0386312668667553
-5.400629582	7.48849864631126	1.50738349651112	0.219551703426597	-5.651852681	7.65217452801724	5.44956099139596	0.0386815335364954
-6.960389029	8.68176898928184	1.78963809556683	0.180983872272149	-2.755300245	8.91270243647173	5.33696394096732	0.0387180844201123
-6.449738234	8.25974358746938	1.80174222713183	0.179515641863467	-5.309807059	7.42419107580725	5.44120042428599	0.0388056264112527
-1.656558183	7.10306077695375	0.221696700085623	0.637754742162125	-2.952646057	8.19924290348687	5.33025871855854	0.0388212719418798
8.42534195364803	8.78544569124253	5.5606494868358	0.0183771602571469	2.13316581540946	8.4586969651486	5.32067004420138	0.0389694020756272
-7.638866213	9.27708545047455	0.938738687197078	0.332612912344974	-3.208051843	8.47199807919525	5.32031685331211	0.0389748711496453
-5.153766342	7.32948980039703	1.43716264200644	0.230611746576134	-5.416353863	7.49448473338164	5.42767781721808	0.0390073519011386
1.35630411854222	7.45166393508993	0.197324923037942	0.656893110844956	-2.924416813	8.2548983330453	5.3119160877779	0.0391052244072703
-5.432679588	7.50967366160622	1.51876065546967	0.217820100349829	-5.489376039	7.54435911526051	5.41988881427976	0.0391241175670156
-5.826074978	7.78365679471707	1.66017746013421	0.197592700012621	-2.871806186	8.1372755654678	5.30862273290114	0.0391564682744878
1.01456151470578	8.38858652527644	0.103431727470213	0.74775266365457	1.86616575079233	8.75218811116892	5.3059305241476	0.0391984177792262
2.8394404474278	7.53511308670027	0.908216255026086	0.34059844612487	-6.108147947	7.98184148551464	5.41050015167431	0.0394323713503509
-0.467056269	7.34683908189258	0.0199221798965891	0.887755913962799	-5.622948136	7.63420167194822	5.39812189417355	0.0394526620404389
-5.372363932	7.46977375565789	1.49814738180237	0.220969537280749	-2.856596748	8.20442222315022	5.2821646735955	0.039571061118989
-2.103491749	7.35016787958977	0.328871505589915	0.566330112018506	1.78997797671285	8.13978874286001	5.2817145291093	0.0395781598490835
-6.71996733	8.47980135038855	1.84676339801951	0.174174010057603	-2.007846731	8.71345049093581	5.2757640148223	0.0396721413415557
1.42883673428387	8.1431044712042	0.219611632505376	0.639340563796031	-5.531767157	7.57135717690763	5.37751018007708	0.039766831949887
-5.769451937	7.7427947268727	1.63981608304753	0.200363990002583	1.66865690573321	8.41286440234465	5.26802779659135	0.0397947232221794
-6.757020546	8.51047128042144	1.84656944457949	0.174196625681672	-5.225413287	7.37061667731008	5.37109808817753	0.0398651797842892
-2.997975813	7.94575914231738	0.601366585042665	0.43806528959576	-2.590247879	8.721033617	5.26256718128097	0.0398815190650594
-6.074927182	7.96786340067202	1.7323661131071	0.188122500151177	1.66549050431042	8.82104388586339	5.25130742730327	0.0400612036396012
-5.30315785	7.4246632094139	1.4769312104055	0.224268115442363	-6.15754986	8.02055456454638	5.3671212364223	0.0400943010585596
1.51803388907205	8.97825095039321	0.147258467119704	0.701172803467993	-5.095464352	7.2887621227708	5.34991285635433	0.0401922020841581
-6.772416393	8.52339097923493	1.84623294508707	0.174235870677298	-6.020215893	7.91807178254256	5.35665254338884	0.0402560436779055
-6.073168961	7.96647383824763	1.73241958877266	0.18811568380503	-2.357893945	8.47793251940167	5.23210043246164	0.0403699395043174
-6.718806531	8.47826901348474	1.84642993407701	0.174212895166566	-5.345697279	7.4469869731449	5.33114918749578	0.0404845415374291
-5.992912063	7.90613809050525	1.71198018054893	0.190742105566502	-5.351294855	7.45210263047988	5.33048043892887	0.0404950078028687
-5.734589682	7.7179746490156	1.62665607235932	0.202179438677066	-5.26800561	7.39787903142826	5.32738912673955	0.0405434307688409
0.5193929891689	8.48730660790012	0.0257060483060883	0.872621742867622	-5.340381291	7.44513692459675	5.32420149742397	0.0405934354156282
-0.01917034	7.76454103577847	3.46553033436253e-05	0.995303032572229	-5.241958379	7.37931336202543	5.31608131125681	0.0407211531053702
-5.710560865	7.70085809144796	1.61812517299383	0.203366635707308	-5.596910913	7.61523021222551	5.30954878560224	0.0408242503474137
-5.300211203	7.42276952584536	1.47607009881763	0.224403237433306	1.88923109421755	8.32478601092811	5.20094367742521	0.0408768016169323
-6.291832998	8.13466628111074	1.77938214973693	0.182238802439547	-5.830466676	7.78238831429383	5.30197580940536	0.0409441613731176
8.71495728458909	9.04084001106642	4.03379570737254	0.0446094993041556	-5.399166911	7.4810606024224	5.30197474060371	0.0409441783264751
-7.313587019	8.98598706676522	1.31197307738934	0.252049991279597	-3.067579657	8.36285769835502	5.1955380598942	0.0409655101470122
-6.077572548	7.9698207968962	1.73335086121435	0.187997024013845	2.5659038028081	7.8146943985942	5.19435326909596	0.0409849836838686
-5.817368735	7.77745468156809	1.65650442592682	0.198089276965744	2.0958001397679	7.92863928792079	5.19394228386271	0.040991741320564
1.83017110282029	7.93052625045999	0.374933878283223	0.54033331624546	-5.131491047	7.31133182541677	5.28984445096648	0.0411371343895288
-2.758856625	7.77472667623199	0.526617183657706	0.468040144874103	-5.356753685	7.45639868961243	5.28952624350594	0.0411422108109596
-5.901198591	7.83837033384015	1.6875363588667	0.193939447824177	1.98930794584892	8.4161285445949	5.18301125000451	0.0411719629013831
-7.039734876	8.74952358864553	1.71711469152573	0.19007833452584	-5.216851676	7.36379803542342	5.28164233267542	0.0412682252622635
3.42778942046341	8.55850547851672	1.19711972728492	0.273909901720143	-5.738398453	7.71248283871962	5.27422205004501	0.0413872536322516
9.42547386676005	9.6901890480098	1.93629412719144	0.16408532357318	-3.45157343	8.59352023054213	5.16947372457463	0.0415412832968418
-5.40633187	7.49228943433588	1.50916497755067	0.21927948023706	2.05839243383511	8.43607222236673	5.15035080070275	0.041716087945404
-6.222786954	8.08098613515335	1.76986056788663	0.183412906663815	-3.153261188	8.4295549659047	5.14525216142799	0.0418018022438937
8.67055483181626	9.00127907275616	4.24323094562764	0.0394186546026704	-6.222787702	8.07029714733268	5.25838972385746	0.0418131611122164
-6.276964861	8.12311440843763	1.77819597788177	0.182384593055123	-3.00044046	8.23641879330876	5.14285966369449	0.0418420953138924
1.18444377772256	8.77594538103011	0.117926383748908	0.731297696252647	2.71054631544356	8.61886762572438	5.15078068556025	0.0418540734863559
-6.268942211	8.11684718875858	1.77702824755252	0.182528249065785	1.78664628463257	8.39909171519882	5.14126005692235	0.0418690607704629
-6.886172886	8.61828094626433	1.82646195275427	0.176559689550137	2.17135923116546	8.722155009	5.14781121410711	0.0419040195786758
0.485341602832122	7.80451911899461	0.0243130687382863	0.876092376508367	-6.105252081	7.97989938191713	5.24832514505993	0.0419767107626618
-5.651031898	7.65886229184305	1.59601546045722	0.206481968492658	-5.430851725	7.50300730155486	5.23426254153495	0.0420353907638632
-5.419549307	7.50111959412435	1.51310857124437	0.218678302385625	-2.868411843	8.21325051525547	5.12207770781401	0.0421940458992869
-5.95602717	7.87876992801741	1.70177944684126	0.192068858275504	-6.111453247	7.98688100220801	5.23194161880676	0.042244595137945
-0.484192496	8.82895312506182	0.0158684572679705	0.899756753296803	2.74814994407045	7.85073638723836	5.12475113165522	0.0422943146577468
-0.552304058	8.39206151239102	0.0264434319522122	0.870823545100611	-5.383094984	7.46986082126945	5.21649017849076	0.0423275768791297
3.52846146584475	8.8180895024032	1.02982370009955	0.310211061935733	-2.13255247	8.36540805216914	5.11298886648455	0.0423490765547822
-5.025365334	7.25055243146941	1.40227484146065	0.236355649518342	-5.126116248	7.30743990226526	5.21288187637209	0.0423871972757524
-1.323335734	7.84059131055205	0.147593092966264	0.700849832396593	1.89588041058123	7.92956306334403	5.10777060579267	0.0424383923320372
-1.791132101	7.17415292903909	0.251659422747243	0.615913983348796	-3.129900332	8.41116350407345	5.10444184337229	0.0424954846728669
-6.23418036	8.08983571597224	1.77150234808528	0.183209834930918	-2.33852432	8.52410301878296	5.09960128692666	0.0425786694719648
1.77979602068507	7.94652888322462	0.353608790842881	0.552083374095018	-3.121293617	8.40451704107096	5.08387783980597	0.042850218031558
-6.687555985	8.45297216001958	1.84323060043344	0.174586476767309	-2.831100069	8.10625576219508	5.07520165374288	0.0430009415966419
-6.129762732	8.00945161322351	1.74592140277965	0.186403814662412	-2.964366576	8.28466171091096	5.06717862405553	0.0431408809132619
-5.529374543	7.57496434737386	1.54881573794642	0.213323402403101	-5.404319614	7.4843826857079	5.16679809327133	0.0431576079396882
2.93651999705936	8.16823372326475	0.956613118137505	0.328052261888916	2.82686295191575	7.75457632362812	5.06562604833085	0.043314986924002
-0.069655224	7.61058415003311	0.000458688640167471	0.98291318979228	-5.539908297	7.57680548729134	5.15712248760988	0.0433214959767185
0.362307023168686	7.40536112882963	0.0131293284903218	0.908776460587286	-2.758362627	8.13247428980714	5.05587465545404	0.0433389690698606
-6.769856194	8.52121066868494	1.84628112276409	0.174230251225069	1.65774957038493	8.25029881409554	5.03921222001911	0.0436329378958472
-0.401366752	7.57205389087095	0.0147983182362846	0.903178622623548	-2.963193248	8.28373168100808	5.03700636342763	0.0436720328344391
2.55151029980017	7.98936972631949	0.738266354781021	0.390226006265104	-5.603100031	7.62178002985286	5.13638538943301	0.0436752781864286
-3.349392398	8.20938919156462	0.696129809331666	0.40409611358853	-3.190757382	8.45859135756795	5.03679965477024	0.043675698521796
-3.7927036	8.56021603533418	0.791449251478606	0.373671836332486	-3.45296679	8.66459580618871	5.04061232107363	0.0437556244429292
-3.380627998	8.23340592328816	0.703253677003085	0.401701533203515	-2.782396834	8.14983981165857	5.03044733121819	0.04378852705462
-0.313505882	7.74086896048427	0.00927913951241981	0.923260706628155	-2.938877307	8.2661323728008	5.02738428020049	0.0438430564057712
-0.858177009	7.83566788385703	0.0658039801917616	0.797549487927094	-5.126017761	7.307275617	5.12319400392341	0.0439021391530768
-5.848764881	7.79985298379736	1.66973547768234	0.196307325941083	-5.208032201	7.35829997118656	5.11842901864291	0.0439844345292945
-6.604477037	8.38494418944803	1.82741425979112	0.176446942758405	-5.423132338	7.49992952560509	5.11792951074033	0.0439930722149197
-7.161273392	8.85415346874823	1.54836735417761	0.213389671473199	2.66588056090107	8.04783394341141	5.02706042142399	0.0439965852824734
-6.857461723	8.59385360537919	1.8342680520263	0.175637944035863	-5.540937178	7.57467041015476	5.11136207376785	0.0441068291630935
-5.086319772	7.28758586429843	1.41921418455286	0.233545435682578	-5.286390964	7.41025480990486	5.1111115079024	0.0441111763179739
9.5034632854274	9.76305138910806	1.79229323545566	0.180660618194233	1.69692952495359	8.70239927141284	5.01207781652001	0.0441167625857357
-5.458775977	7.52713032327941	1.52730727873463	0.216530010331919	-5.319194249	7.42945502022851	5.10566399619121	0.0442058148222862
9.34302574412417	9.61345671508669	2.09929500281323	0.147381099660436	-5.034906562	7.25115808943068	5.10524584221899	0.0442130894291008
-6.87815799	8.61140807130549	1.82933046862684	0.176220327976885	-5.553974538	7.58330983052463	5.09551888245482	0.0443827166186024
-1.115015184	7.34368906978138	0.105277097246266	0.745589564013139	1.72247429996006	9.40028755606381	4.99217849964334	0.0444756487655845
-5.715628519	7.70441537434015	1.62022862776309	0.203073148947599	-5.327086807	7.43502595591978	5.08541762522162	0.04455970174981
-6.488524149	8.29110069600579	1.80747084484869	0.178825565432581	-5.747677516	7.71905212314179	5.08351017656802	0.0445932177281208
-0.098492125	7.96850384910474	0.000933738986428958	0.975622993914692	-5.844703096	7.79009554663071	5.07953898993876	0.0446630933624905
2.92955291276112	9.01206893159398	0.535853363844995	0.46416399972294	-5.150982692	7.32255605006374	5.0785560424664	0.0446804093327241
-5.916861386	7.85007086709504	1.69040167992369	0.193561431752339	-5.363796513	7.46001810404665	5.06993022008879	0.0448327125439318
-5.330097531	7.44215816934759	1.48422676066012	0.223127232752766	2.00874648361084	7.88073570361757	4.97181103007429	0.0448465888289948
-1.701514403	7.693561554	0.229753578076952	0.631711295637527	-1.89942498	8.62876389188904	4.95953762322322	0.0450718982833055
2.7199692454263	8.30694336533281	0.798835423981637	0.371451408629182	2.94040206016783	7.74617232984569	4.96192251629286	0.0451771118691657
-6.875832689	8.6103018364783	1.82980673544439	0.176164055776359	-5.788873314	7.75128389417024	5.04653542566274	0.045248946808198
-2.863148254	7.84864029245339	0.56104685886188	0.453846635622189	-5.521539216	7.56305477537029	5.04084398634466	0.0453509108179946
-6.486178878	8.28855098902461	1.80605642624119	0.178995662604391	2.10194248810339	8.11660958185867	4.94074897884209	0.0454194323988276
5.2952189559595	8.98879681803709	1.67714011598367	0.195318271888635	-2.21430371	8.42705954618723	4.92924875428364	0.0456337295360912
-6.309805992	8.14883211355198	1.78279689015927	0.181819854920007	-5.634225964	7.63926892625697	5.02422504733464	0.0456502335743355
-6.156571259	8.02990782020248	1.75320753423339	0.185487546152561	-5.262937564	7.39313037325905	5.01885489821001	0.0457474637371412
-2.164927019	7.3870090536828	0.344574999336674	0.557206202654236	-5.048129923	7.25967026447141	5.01439001574103	0.0458284935621254
-4.909202302	7.18162764581158	1.37085425269019	0.241677645758949	-5.687150044	7.6768704231352	5.013934744	0.0458367656667953
2.31575710643865	7.72113417321923	0.607622097426608	0.435692791797201	-5.551584198	7.58680923911215	5.00600041385495	0.0459812187330765
-5.872707576	7.81728445218493	1.6787764105686	0.195100496131312	-2.511061328	8.6585468933853	4.9027454767024	0.0461322065386842
-6.353171137	8.18286433078055	1.7885323706321	0.181118687844137	-2.39898153	8.51111636268998	4.89479380217375	0.0462830278588814
-6.305471109	8.14543230838563	1.78219771158123	0.181893286149109	-2.157114545	8.88263732930213	4.88549821972165	0.0464600860370729
-6.333619428	8.16758805307286	1.78631002985762	0.181389998625396	-5.270229847	7.39845422068687	4.97156843046024	0.0466144855929
-6.302294095	8.14298716579148	1.78216443247503	0.181897365615516	-2.876634968	8.1409198422575	4.87473409535184	0.0466661273790142
-6.650852913	8.42259344076657	1.83629755742231	0.175399209136222	-5.245178398	7.38140462247343	4.9646104978389	0.0467437290788962
-5.830473919	7.78677092060313	1.66213626799045	0.197328475310377	-2.262136971	8.46424690023634	4.86625245659963	0.0468292470890786
-6.041418632	7.94245944285863	1.72493985830525	0.189071896219505	-5.048144641	7.25909503678382	4.94407665789418	0.0471276725109797
-2.964119	7.92117994576976	0.591180595627665	0.441971075347029	-2.748334303	8.04384139801616	4.84367750406498	0.047266738476869
1.91080243293601	7.83188978594942	0.412411835016333	0.520754469966278	-5.277994496	7.40342044112429	4.92925678878881	0.047407140635454
5.6405134165073	8.52001173779082	3.0217979297284	0.0821661101131622	-2.408850818	8.51908753754351	4.82163161845616	0.0476986941087036
-6.484271927	8.28734749433916	1.80634345119376	0.178961130032956	1.71536647270699	9.32838918429732	4.82107095422646	0.0477097407870912
-7.215112215	8.90002082290099	1.46485877343413	0.226171415330632	-2.378883827	8.55282171951713	4.81849924124267	0.0477604500002112
-5.867549921	7.81366130650032	1.67619095441097	0.195444726951822	-5.753317669	7.72479037948875	4.90407237949536	0.0478866602660486
-7.551433828	9.19816459700061	1.02377167908502	0.311636974896037	-5.496699588	7.54736349070862	4.90198862528631	0.0479265971988392
-7.136471585	8.83293792254327	1.58501454342065	0.208053011200349	-5.504562443	7.55163455188533	4.90090726529361	0.0479473382289611
-1.635950442	7.09244787899341	0.217178946709297	0.641202418243012	1.93545938397738	8.75845272458035	4.81633884106886	0.047955178701645
-0.643361008	7.70704611158444	0.0375657038392928	0.846319574120482	2.22976210242777	8.18260982506143	4.80341819033983	0.0481021990036994
3.3718755251496	8.72738633596462	1.04940044555051	0.305656294725139	-5.631171804	7.64047255524496	4.88543488921944	0.0482452958303202
-6.371225016	8.19713903013366	1.79132095328174	0.180778912581958	-5.727155993	7.70898986058889	4.87259481722697	0.0484942601646335
-0.860094918	7.55742091301106	0.0644995982058921	0.799522839056522	1.60944368535947	8.17046030966406	4.77247180029725	0.0486790009895707
-6.044688039	7.9449686824785	1.72543611618871	0.189008279348501	-5.518201308	7.56228857034189	4.85955263231161	0.0487487326762726
0.500020465339396	7.66189224247766	0.0255364457387508	0.873039067745971	-2.172774984	8.39576942480919	4.76469991176295	0.0488361762311166
-0.851747791	7.20607794149567	0.063999542041518	0.800284983905538	-1.914502521	8.63864880495608	4.75685550093408	0.0489954333437372
-4.696033634	7.06041839229969	1.32034295600483	0.250542803909723	-5.668639587	7.66868463475576	4.84599901998818	0.0490148939401311
-7.050033366	8.75838599583894	1.70467066783831	0.191691722680847	3.04184874092097	7.70515741962703	4.76231615252718	0.0490376839174555
-5.525994668	7.5726566161423	1.54781831333829	0.213470850507024	-5.241319964	7.38122756831422	4.83395232883053	0.0492529367308612
-2.673276949	7.71534915697452	0.497820309471454	0.480466779991229	-5.192118701	7.34917994549189	4.82923731206065	0.0493464854581456
-6.014211036	7.92205509853072	1.7177402280977	0.189997651583498	-5.587758783	7.60735181786818	4.82912166775076	0.0493487826040732
-6.045455216	7.94560339532239	1.72523317581874	0.189034291904368	1.6613757143723	8.71268572665877	4.73914552853361	0.0493572686441192
-6.652129681	8.42356060407037	1.83646152196418	0.175379937982454	-3.386210415	8.61264651828469	4.74486141021539	0.0493936705151436
-6.935602485	8.66052938084549	1.80467347496402	0.179162156335862	2.32986281134085	8.26961115784512	4.71724148659563	0.049963311256144
-6.796442962	8.5427685727011	1.84435849124091	0.174454669388737	-5.381851915	7.47150685494377	4.79378871980165	0.050056720232373
-6.032481834	7.93583707999691	1.72201757706449	0.189447018980369	-2.139437286	8.86868258735522	4.68326895851951	0.050520011559475
-5.568481333	7.60165004062364	1.56420565815577	0.211063581918505	1.61866559133795	8.2295341999664	4.68299192694618	0.0505258574156268
-6.640843138	8.41452356527735	1.83456513204786	0.175602974513947	-5.608084952	7.62509310186764	4.76312544347769	0.0506810581875587
1.8771889476557	7.91542664880766	0.395594355282265	0.529379758310227	-5.335101225	7.44176170620072	4.75714442447018	0.0508039324294986
-6.407391189	8.2259834605972	1.7967931541825	0.180114292903435	-5.619724766	7.63197380087591	4.7557913291891	0.050831780368435
-6.115030574	7.99824371339908	1.74224175180632	0.186868548141188	-2.125602024	8.36090868566186	4.66829089331406	0.0508372388068259
-6.719899661	8.47955823852346	1.84666162880221	0.174185876269393	1.56616228087555	8.45861668670383	4.65347920193613	0.0511532876243336
-5.96615564	7.88625035678231	1.70460985613933	0.19169964615417	-5.704987546	7.69023340681754	4.73395094742818	0.0512838373957594
-6.439020937	8.25115110338457	1.80023076838067	0.179698226958346	-5.002539353	7.23134907691496	4.72422579767554	0.0514866932688802
-5.9242297	7.85533085687958	1.69311159224381	0.193204710657121	1.56452575437375	8.71648327656598	4.63434357831423	0.0515650859329327
-6.257984771	8.10831799231392	1.77592350422129	0.18266427702852	-3.123202771	8.40614933444435	4.63197837544765	0.0516162599497141
-6.349835386	8.18023381890194	1.78802568661336	0.181180504154705	-2.507718676	8.59715485818676	4.6312161951767	0.0516327635806933
-3.190420578	8.0887149909198	0.658123694649695	0.417231769102956	-5.268395061	7.39658387667972	4.71250233055419	0.0517325226067896
4.48010502684095	8.29343320282585	2.09479538789269	0.147815520162456	-5.370058752	7.46159693637735	4.70868437360645	0.0518128874267385
-1.783716201	7.74726490728623	0.250914028206906	0.616437148047349	-5.294794983	7.4147433685683	4.70851357818882	0.051816486053462
-6.299239752	8.14047848467469	1.78066574819154	0.182081189342264	2.07493870508444	7.65045221847419	4.62063020975007	0.0518626378984121
-1.974024844	8.29163493486733	0.286986957608604	0.592163189570215	-2.869731292	8.1356689542637	4.61710018370331	0.0519395643758017
9.13004958991101	9.41678322944112	2.59769667803121	0.107033264286145	-2.88961802	8.2287506842997	4.61617271465723	0.0519597984614361
-6.399544451	8.2196794110491	1.79570647165389	0.180246049410635	-3.523083633	8.6527627392458	4.62310156427549	0.0519648456368816
0.21699382379263	8.06634728275895	0.00468618009747489	0.945423511908625	2.46640028518346	8.1647502185481	4.61974882017167	0.0520378819089498
0.854324947076105	7.86792493350968	0.0775966673636576	0.780583720823552	2.10779535700549	8.20600050081231	4.60231352516814	0.052263283219853
-7.051235995	8.75934504974961	1.70332672629813	0.19186692099323	-5.495497396	7.54399461579982	4.68567156908738	0.0523004971237677
-5.575683583	7.60670754273268	1.56607587536422	0.21079090316088	-2.937138338	8.18734711612762	4.59947515093929	0.0523256985768583
-6.656739519	8.42751279880413	1.83746796195401	0.175261702067396	-2.88278075	8.14574032243286	4.5991985244073	0.0523317863151945
-5.724923205	7.71087174943766	1.62444709579754	0.202486064703859	2.41429199712505	8.57406456571408	4.59449273348682	0.0525920304136815
-5.607004348	7.628295307	1.5784865659358	0.208991954884389	-5.298502795	7.41873291199113	4.6626338914413	0.0527942021230675
-5.977290924	7.89440863685166	1.70824541743521	0.19122662076975	-2.908609841	8.16530279966027	4.56349445342589	0.0531246930582327
-5.793618695	7.76015687618217	1.64860059073538	0.199162812389989	-6.019558775	7.91875506030973	4.65540218527272	0.053135028048462
-5.811501016	7.77286573338675	1.65604022540833	0.198152138826155	1.70780405658126	8.38283195036924	4.56159860622832	0.0531671961201365
-6.945785092	8.66938223843192	1.79841595139908	0.179917741665451	-3.099384708	8.31386565636759	4.55244196771656	0.053373053139664
-6.205717786	8.06780461612321	1.76467841427219	0.18405560146299	-6.197021212	8.0499645536146	4.64441852064682	0.0533734959619429
9.52855009376665	9.78654455438976	1.74799193196594	0.186142901137174	-2.843147698	8.11539832390772	4.54779389681638	0.0534779148790653
-6.083157885	7.97393358793516	1.73562840834908	0.187707192952814	1.78923978333218	8.7558171936764	4.54620491834249	0.0535138192274513
-6.10128341	7.98777848657721	1.73911373610909	0.187264670650566	1.85267549377379	8.17279928315474	4.54149156736467	0.053620491395563
-2.947462636	7.90910867238532	0.586185015576131	0.443906236101955	-5.523968952	7.56691669577941	4.62363542608751	0.0536428639251221
-6.257071067	8.10760248139472	1.77563050811924	0.182700373589497	-2.416422983	8.58483051498148	4.53730631479428	0.0537154251570307
-6.67797182	8.44509788042947	1.84149175213326	0.174789906534072	-5.567078045	7.59530687521542	4.61522342934519	0.0538280790292192
-7.315190631	8.988326818	1.3080877143646	0.252753423960909	1.68084810798911	8.9736119578838	4.52794757565904	0.0539284379198599
2.29750512098363	7.72526288815017	0.598312302484796	0.439230863690196	2.08153457171135	7.82213272599024	4.52181394104153	0.0540685934176888
-2.181761959	8.02111119062495	0.354530880229424	0.551565474266805	-5.022811637	7.24391487944494	4.60289057884853	0.0541010242176196
-6.204275772	8.06669224434971	1.76425907466038	0.184107722443519	-2.390077125	8.62196595555313	4.51791767730051	0.0541578508636959
-6.558116835	8.34685005386294	1.81756717913027	0.177616794848066	-6.003215048	7.90692531368505	4.60834285544411	0.0541659123409476
9.84043521422589	10.0806972359132	1.28106629115772	0.257713011320281	1.85058715514637	8.60627931549833	4.51465356219027	0.0542327626262746
1.6577459433663	7.566506723	0.300670457866741	0.583467884445879	-5.797505609	7.75464436751677	4.59497686340475	0.0544631148616018
-0.447014728	7.33689727014479	0.0182948203678636	0.892408834618116	-5.060734992	7.2678072035539	4.58580915549639	0.0544818343907582
-6.52935366	8.32381306560749	1.81318765780683	0.178139964839717	1.78159713032013	8.16134794716751	4.50140215804736	0.0545381611865253
-7.238631045	8.92179938953256	1.42469938138736	0.232644120322266	-2.974463962	8.29278766176776	4.50065099061622	0.0545555345832261
-2.565837717	7.64225466805744	0.462026697122388	0.496685351979075	-2.949596997	8.19690958593044	4.4993068581158	0.0545866389370355
-5.692615209	7.68805639235534	1.61208956032866	0.204211539582204	-2.8658303	8.13265364211641	4.49711568637465	0.0546373900446834
-5.550491775	7.58941391386428	1.55638056443419	0.212209031448631	-2.807133129	8.08802479725053	4.49564582924408	0.0546714660080633
-5.994410173	7.90729099453754	1.71218273817194	0.190715868490694	-5.453144026	7.52076313297714	4.56592194843728	0.0549292916651996
5.49192099618396	8.079071425	3.16702418441171	0.0751528179788682	-2.066761468	8.31666270290918	4.47673287554493	0.0551122080734512
-6.708572784	8.47033839835861	1.84650475166474	0.17420416984525	1.85496494377504	8.01208563667055	4.47182996239283	0.0552271581827293
-6.263472241	8.11258149584636	1.77624817308715	0.18262428809633	-1.813790845	8.61358502955889	4.47054204148369	0.0552574014631426
-6.637666141	8.41184893520155	1.83387619008552	0.175684082688988	-6.473660488	8.26526331049594	4.55964232966547	0.0552583713168841
-5.876440804	7.82016637438567	1.67954469950625	0.194998341987648	-5.906933488	7.83597676695306	4.55154974770128	0.0554424829966922
-5.895055818	7.83391064978293	1.68589765347439	0.194156026906238	1.85085446028455	8.39123780819985	4.46194573839493	0.0554597710898143
-3.108577614	8.02729187227815	0.633726544707116	0.426000131838781	-4.984285949	7.22107773370357	4.54213036376341	0.0554704554493962
-6.506222279	8.30537499660342	1.81010578295813	0.178509187066201	-2.738117495	8.11784288300504	4.45855838459371	0.0555397582508686
-6.834524562	8.5753625064096	1.83964211402106	0.175006597475405	-5.569960881	7.59976231595878	4.53895401765276	0.0555431921319489
-5.579341564	7.60912178132969	1.56836870233227	0.210457177206665	-5.111151541	7.29831824126083	4.53489212781183	0.0556363756533008
-1.17228253	8.03611571923594	0.116772052232553	0.73256538884456	-5.22042276	7.36744314648486	4.53117241528187	0.0557218754083934
-6.392833176	8.21425090514433	1.79461478524763	0.180378524892217	-5.111280974	7.29765253517793	4.52362163074787	0.0558959244149834
8.9560018902153	9.25788052990702	3.11637210673243	0.077522822098699	-2.720516193	8.02306085986674	4.44227352338946	0.0559262358692076
-6.182563399	8.04987898504945	1.759677113	0.184678345652569	-2.153132448	8.87979505323421	4.44213583679293	0.0559295172090093
-6.567696885	8.35485037131683	1.81979431702784	0.177351425326517	1.82026794917759	8.78230975278748	4.44606008305395	0.0559955658330061
-6.678490229	8.44601536653236	1.8419971261824	0.17473075413996	-2.251953799	8.4572343869493	4.43219022961788	0.0561671520002507
5.72947682192898	7.94440654472466	3.47174745167369	0.0624384350442282	-2.71552341	8.01957013942167	4.4320115551941	0.0561714322023432
-6.648961776	8.42116926163917	1.83606276546845	0.17542680905838	1.75665326274507	8.55203896096018	4.43028030663325	0.0562129250627228
-6.322212401	8.15843850654301	1.78361709076485	0.181719392399672	-5.849895662	7.7929323482252	4.51688464162446	0.0562396016448195
8.67055483181626	9.00127907275616	4.24323094562764	0.0394186546026704	-3.218309561	8.40695220765615	4.435759028	0.0562414235301819
-6.874558365	8.60848096606452	1.8301820640162	0.176119724298357	-3.231965513	8.48979792265672	4.43276386423095	0.0563131527206878
-1.750171217	8.13013243114452	0.238989173933108	0.624941937465948	-2.659198862	8.06129270451961	4.41862956220838	0.0564931163606986
-6.082779715	7.97374399549111	1.73473656187667	0.187820623602762	1.78776095501928	7.94973674969025	4.4131845745641	0.0566246380558621
-0.902085555	7.86269736939986	0.0722104713684681	0.788147592440627	-5.25630738	7.38898654165086	4.49118841511741	0.0566510544763596
-6.653763531	8.42515880836061	1.83699716055077	0.175317000071895	-5.21222694	7.3610317568986	4.48780551409221	0.0567305268852125
-7.233376079	8.91566239818701	1.43599473510888	0.230801284324334	1.67468004331708	8.32133713822252	4.40815956867571	0.0567463411228299
-6.062368038	7.95826491251222	1.73015751847206	0.188404272861822	-2.451876421	8.66934413393388	4.40629428585286	0.0567915971237344
-3.203078437	8.81030900936613	0.505201517012464	0.477230908690927	-6.343050578	8.16241644110759	4.49244077825487	0.0568100465347393
5.83866003411221	8.0258521549792	3.55360584036844	0.0594291591034126	1.41682546195076	9.64072874123678	4.39655640868278	0.0570285641459563
-5.364026078	7.46436760751594	1.49480767627487	0.221484906935792	-5.303518313	7.42179459931111	4.46985805953038	0.0571544217398488
-6.359431583	8.18789195199056	1.78985740957973	0.180957146204455	1.55847644030876	8.76928870192533	4.38847781767089	0.05722605352449
0.142215702046426	7.6676895924882	0.00197615904060916	0.964542907141259	1.38073871323877	9.18142068442036	4.38578815923967	0.0572919868958733
-1.461512858	7.93129168514176	0.176072406330496	0.674774541080574	-5.058238258	7.26576327000655	4.46087617388326	0.0573680025133254
-5.309316911	7.42846715292455	1.47950947812879	0.223864127381944	-2.561427286	8.75673362800513	4.38069891982706	0.0574169922628332
9.79980342556749	10.0421690335102	1.33186273808086	0.24848644231612	1.86530929528709	7.82580599832534	4.36565349156479	0.0577884662882245
-6.098957042	7.98604427503425	1.73826919417492	0.187371788270719	-2.194452539	8.96173285579495	4.36478533523715	0.0578099890510654
-6.867740603	8.60252185388641	1.83182717486661	0.175925565717896	-1.822531985	8.62044303695623	4.3624458835563	0.0578680350958452
-1.868446684	7.80397955659485	0.273337831083717	0.601106646040502	-5.936823459	7.85586034753612	4.44679787875119	0.0578941176192954
-7.308289126	8.98271440030943	1.31721024909818	0.251105619969418	-5.533716963	7.57073778558506	4.4342822937084	0.0580060759094971
-6.663046328	8.43225775562928	1.83825069864084	0.175169810164932	-5.218358924	7.36549071642042	4.43310668352916	0.0580344806115966
-5.93671443	7.86448539606208	1.69667336402144	0.192737022180656	1.5045248405691	9.07909083451761	4.35342724150178	0.0580924593647002
7.64352773782665	8.1495933169751	6.21528784089979	0.0126723521988725	-2.954852209	8.20060730223641	4.34981346921915	0.0581826791982006
-6.709193055	8.47080137772781	1.84648968545475	0.174205926845176	-2.866621453	8.2121492158276	4.34885110647095	0.0582067334602016
1.24311492197096	8.21798021947544	0.162272769732212	0.687076447217888	-2.973792035	8.2919992125439	4.33938705862907	0.0584439242367791
-6.942610506	8.66660175815914	1.80037873472595	0.179680343060249	1.84707757503966	8.44338565812205	4.33041398287643	0.058669882097286
9.19418519807175	9.47575789210267	2.42683977558014	0.119287292178215	-2.777285552	8.14627811351747	4.32929797824502	0.0586980583098457
-7.204409858	8.8915465191662	1.48039203284654	0.223726040548928	1.82281126236965	8.61530186481727	4.3244343498039	0.0588210420500789
-6.003864798	7.9144471600086	1.71416325744867	0.190459555538553	-2.716571527	8.10234560667635	4.3222618466708	0.0588760767875258
-1.109286813	7.34084019960434	0.104230055335713	0.746814288459357	1.32257241785127	8.71888914352061	4.32154320616147	0.0588942952849327
2.68620579107829	7.63896055122517	0.815409625426694	0.366535440841579	-2.300555544	8.99761734728888	4.31592389270903	0.0590369859627818
-5.929701058	7.85921550267228	1.69526079181632	0.192922345516836	1.9004730455481	7.9685424047536	4.31504701910873	0.0590592897417234
8.6247387023203	8.9606073513086	4.47820810353554	0.0343407186822787	2.11414395236251	8.41513558890154	4.32067558444153	0.0590781982640587
-5.671304756	7.67304265727746	1.60400726723015	0.205349441719592	-5.106074889	7.29384033143854	4.39029656194411	0.0590804290498075
-1.102969389	7.33729654603133	0.103174928729299	0.748055360606719	-5.462613811	7.52774751868144	4.38903609429152	0.0591115700145167
-6.585965597	8.36974655411639	1.82354146023675	0.176905974923984	-3.182554371	8.37712353070662	4.31814809658634	0.0591424041426639
-6.222470838	8.08074787096035	1.7695773803349	0.183447960507322	1.52294149211259	8.95638398445776	4.31167481545876	0.0591451579613658
5.15622354457389	8.683952528	2.38469182593218	0.122543208276789	-5.059469557	7.26703648772317	4.38613887846184	0.0591832237836754
0.422100788570477	7.69902167366058	0.0181374609250678	0.892869743521933	-5.282885984	7.40482840714593	4.38003652164477	0.0593344918320888
-1.584780539	8.01489217489153	0.20257136334992	0.652657636683606	-5.728327257	7.70853506180484	4.38648264906454	0.0593654460234803
-5.475124187	7.53813006769414	1.53243778113526	0.215759946340215	-2.921512032	8.25260781355018	4.29866300162877	0.0594778927253113
-7.565093498	9.20903634310503	1.01172013201715	0.314501987976552	-2.659384808	7.9779349368662	4.2958114757276	0.059551111154076
-6.494103752	8.29523794826528	1.80771422353089	0.178796315689568	-5.378106352	7.47079047257709	4.37036488815677	0.0595751985710116
-6.094937717	7.98295734940319	1.73764459931356	0.187451054712575	-6.09419681	7.97420164255145	4.37796641267175	0.0595768300156026
1.54457819554769	8.16796955744309	0.256882918656295	0.61227476352376	2.23436950884116	8.05342209267422	4.29085247709213	0.0596787009365486
-6.859934426	8.59679103338227	1.83362313613434	0.175713885219988	-2.286921653	8.93539122415993	4.29067273783773	0.0596833315979278
-2.903367972	7.87736490786048	0.572982235406674	0.449084260793866	-5.237056376	7.37635000531061	4.36308223166856	0.0597572307366744
-1.638218449	7.65312181756657	0.213759108501457	0.643841372934805	-5.112747947	7.29987257137128	4.36145867339159	0.0597979039922488
3.6749434975757	8.09395472645194	1.50615045708034	0.219740357093489	-4.952440835	7.20227428113209	4.35773784042223	0.0598912447647375
-1.654071977	7.6631043096996	0.217760954743543	0.640755827423441	-5.337808193	7.44262602892868	4.35184582505513	0.0600394136468091
-1.091275575	7.98307237315684	0.102555561469583	0.748787142730882	-2.997235905	8.23293505828948	4.27439177961783	0.0601045769173099
-5.012052463	7.24263094443272	1.39837673741352	0.23700812380991	-5.015355149	7.24000350808578	4.34861977853286	0.0601207287553282
-2.258846884	7.44419335582458	0.369253999762822	0.543417355782556	-5.743373683	7.71665011557772	4.34981181358567	0.0602821998998414
1.55301286359898	7.38750964921427	0.263029541860216	0.608051484416797	-5.995207896	7.89995126829553	4.33702106434296	0.0606060013948361
-6.128306891	8.00842024233321	1.74471127269076	0.186556503548174	-5.796153127	7.75810332833775	4.33358228325719	0.0606934152470018
-6.46454958	8.27120737722325	1.80303727831666	0.179359369522164	-5.908234042	7.83550110057604	4.32193030647633	0.0609907496918179
-2.382921153	8.16735677069316	0.404536402085999	0.524762231646957	-5.830952375	7.77829568834989	4.32167422604034	0.0609973041877554
-5.579974566	7.60965244493844	1.56781705499934	0.210537413436524	1.77263052823768	8.24316698025914	4.236658076	0.0610946883657245
-4.676190848	7.0494976598159	1.31547747910471	0.251417592747119	-5.098807044	7.29012421237917	4.30906459376544	0.0611286966421939
-0.375583356	8.41446941634412	0.0124362554807482	0.911206625317368	1.71707389165091	8.08425022884381	4.22244255761036	0.0614727698845665
-1.981721123	7.88074859131868	0.302912335352757	0.582067881590835	-3.232557501	8.41792023649763	4.22509067432398	0.0615658280917059
-1.911555339	7.23975747426341	0.280591140079012	0.596319284573975	1.47509709551757	9.1238144707069	4.21734175145667	0.0616091179606561
-5.699523756	7.69292138111598	1.61476155775885	0.203836986866273	1.60253302000807	8.57372042734339	4.21723330037129	0.0616120208768554
1.72365047500193	7.54627819026133	0.325960754860379	0.568053017149837	1.83496344580682	8.03605474547187	4.21370209910737	0.0617066306161606
-5.965581051	7.88580399839258	1.70456265977416	0.191705795878122	-2.595696021	8.01626929857216	4.21109833605254	0.0617765038146677
-5.029689423	7.2532408394327	1.40331172337408	0.236182460269401	2.27890573169736	8.72012473283227	4.20872911983594	0.062004171290875
-6.436131349	8.24892373077218	1.80008874028123	0.179715395068436	-5.187040887	7.34467437494389	4.27266797705675	0.062074351503106
0.061263150727521	7.7224092444585	0.000373675023312294	0.984577485337857	-5.572698636	7.59650612289404	4.271427087	0.0621069041964196
-5.825266441	7.78281491628443	1.66109438373789	0.197468964057711	-3.07852106	8.29696607441273	4.19774426026578	0.0621363649444914
-4.779952385	7.10737765394842	1.34050685300707	0.24695697309763	-3.261775104	8.51288928876334	4.2031790604787	0.0621537153768304
-6.027285425	7.93187350441369	1.72109902009317	0.189565109895664	-5.594067492	7.61589006083318	4.26901190455154	0.0621703219383142
-6.481940443	8.28561314491492	1.80625971278824	0.178971203979937	-2.233200183	8.94122509937769	4.17805317757862	0.0626716025171122
-1.272483042	7.80759631041439	0.137189473704425	0.711094707158202	1.88600767926505	8.85750031691157	4.18157950108855	0.0627398532911181
-5.538692326	7.5813022118029	1.55224711698478	0.212817068744121	-3.046519003	8.27201366813598	4.17340444121054	0.0627987709393629
-6.032959008	7.93610362833387	1.72274797510547	0.189353179198559	-5.574178702	7.5976777652452	4.24377281391047	0.0628377771157071
9.31446150108269	9.58694640845833	2.15845227454351	0.141801514844246	-5.172957948	7.33811554247105	4.24264438429263	0.0628678215277562
-5.685847743	7.68338599932132	1.60886968132559	0.204663971307315	-5.789176457	7.74957245429989	4.24981918166193	0.062870780938765
-0.175742061	7.66622627	0.00292939477933817	0.956836947391999	-2.082770436	8.32905775557436	4.16939505481799	0.0629086989175601
-6.682520275	8.44871403716846	1.84221834281735	0.1747048687058	-6.186661108	8.04200125932782	4.24135324285997	0.0630960914895478
8.6247387023203	8.9606073513086	4.47820810353554	0.0343407186822787	-5.732425388	7.71177354190434	4.24085427147146	0.0631094016179133
-6.02763448	7.93215646647613	1.72105200294316	0.18957115679051	-5.698107164	7.68354750686809	4.2352770291119	0.0632584079577371
-5.241046185	7.38458286420225	1.46075084373863	0.22682347518809	-2.922496483	8.25372413115233	4.15055615000522	0.0634283263369712
10.2402760393562	10.4626314912215	0.870288082587863	0.350885642907739	2.15712758477374	8.06165780844747	4.14745832591782	0.0635142660924032
-2.929831504	7.89638550411217	0.580881418782529	0.445975081125134	-2.415488568	8.64140672391255	4.14717531522783	0.0635221243479933
-2.688285767	7.72570627872535	0.502807035955051	0.478276719531341	-2.490332054	8.70082015043136	4.14601355540003	0.0635543947703136
-6.45367979	8.26289518155891	1.80228354228603	0.179450302846905	-2.71169962	8.01722989327658	4.14073636648187	0.0637012287252316
-6.085391882	7.97578462556366	1.73483456442097	0.18780815512236	1.68568864777925	8.53508839707915	4.13982805965793	0.0637265428520952
-7.254536565	8.93496828079742	1.40099366854381	0.236569854985812	-5.433319836	7.50496717849575	4.20619247683338	0.0638478093954055
9.55320806552488	9.80966179066732	1.70538108981821	0.191599186406443	-2.853472736	8.12325762437456	4.13539015735447	0.0638503994652082
-4.989789802	7.22922186038265	1.39228842218843	0.238031575672236	-2.661355048	8.06277655499295	4.13371420652358	0.0638972485963302
-7.333987854	9.00482245421718	1.28150103012157	0.25763227304822	-2.760704007	8.0535820159999	4.12816073352854	0.0640527849143661
-1.908290251	8.243582687	0.27282065414975	0.601451074774715	-2.981068207	8.29820909308363	4.12294742168428	0.0641992090342774
-0.012864911	7.76118207900644	1.53299734122176e-05	0.996876044809242	-5.224822104	7.36885941287345	4.19113562195017	0.0642580164677741
3.40213455002265	8.91997107505271	0.827476781143954	0.36301296745726	1.53510028347703	8.34554326246772	4.12070820607802	0.0642622245815872
-6.122243077	8.00379318058042	1.7433508364606	0.18672833102693	-5.712564814	7.69577986277611	4.1964991401363	0.0643063492146376
5.46661506566375	8.13453119048821	3.08392951449019	0.079082970939899	1.29711081868149	8.92407065442635	4.11437486175797	0.0644408596523508
0.789720602821108	7.78624676112577	0.0659015060284576	0.797402785388255	-5.872283331	7.81049236741005	4.18989742141195	0.0644868531938319
9.86032985654615	10.0995825865725	1.25686106166131	0.262258128852348	1.63658033156858	8.42624849049181	4.11184897953403	0.0645122700438004
5.23941327322956	8.2072139173796	2.83037964370436	0.09251045700589	-5.203639872	7.35574314024776	4.1744621959015	0.0647160097470792
-6.628930772	8.40434899964224	1.83177252637451	0.175932011455208	1.60137669518365	8.24021813024531	4.10117329868096	0.0648151410804511
-6.299101762	8.14036770204758	1.78061895428175	0.182086932393918	-5.649652376	7.65363098313588	4.17729898268428	0.0648168885985154
-7.00128281	8.71625413134386	1.7580492972571	0.184881562627152	-4.960850902	7.20718156853021	4.16995132618514	0.0648405978290134
-6.588772432	8.37167333183234	1.82370567708753	0.176886482810028	-2.178385144	8.39922612750251	4.09826946152158	0.0648978193488562
-2.382921153	8.16735677069316	0.404536402085999	0.524762231646957	-2.794213948	8.15829167828851	4.09524470994364	0.0649840753236211
-7.261082653	8.94085612205635	1.39034622594992	0.238359188167901	-5.06628863	7.27065926168216	4.16237286285016	0.0650505686516225
-6.306521938	8.14625868784388	1.78236333821163	0.181872984647507	-2.772756011	8.14298351909138	4.09242744211607	0.0650645386957613
-6.27339266	8.12031779886045	1.77759102801828	0.182458998572156	1.58267074246399	8.54799870984289	4.09161773734316	0.0650876866813355
-5.608217554	7.62906360964433	1.57951685011512	0.208843432516749	-2.670088856	7.98564016868956	4.0898164437927	0.0651392179530142
-6.156149079	8.02967620546722	1.75186533585461	0.185655940635419	-5.483605967	7.53883286334018	4.15800174288966	0.0651720520045357
-6.552810527	8.34271585384328	1.81669461144167	0.177720888600779	1.89500719062859	9.04042560742264	4.08939025769583	0.0653176063929589
-5.85605327	7.8052990102456	1.67176091060643	0.196036202790608	-5.174264567	7.33692643027221	4.15161213270776	0.0653501306201437
9.22520965029212	9.50436700594287	2.35265543978269	0.125083949640937	2.28189909585915	7.83981454038631	4.0770047438001	0.0655071545598203
8.8405089369344	9.15342430400576	3.51769764374319	0.0607297596741441	1.64768516028201	8.35103110782248	4.07259344834838	0.0656344204138231
-6.998753802	8.71382804657419	1.76048718793478	0.184577312207696	-2.567771053	7.9966011537052	4.07056723499478	0.0656929764269881
0.396636552338736	7.38983822762343	0.0157988471343882	0.899975705341025	-2.308311141	8.50028079319839	4.06928091141839	0.0657301828365508
-5.918644036	7.85116896156219	1.69185468450183	0.193370068914306	1.29265497281062	8.65201224891053	4.06507113425409	0.0658521265447731
-5.647424602	7.65656030154467	1.5930844301936	0.206899175237084	2.21936960210559	8.15527326374017	4.06987980825108	0.065879395780653
-5.717405507	7.70571108290622	1.62067900889425	0.203010373906267	-2.990403956	8.30378446713543	4.06312259069847	0.0659086618087283
-6.566101288	8.3530362702883	1.81884161270269	0.177464886581015	-5.036865796	7.25349626791165	4.11867804076795	0.0662774486476893
-2.537273785	8.28268135215362	0.440337991431415	0.506966209316526	-6.482039634	8.27134851544281	4.11656638539153	0.0665339379901423
-5.657263061	7.66340370550461	1.59718362474455	0.206315967440303	-5.377778654	7.46718467330645	4.10178120361972	0.0667594215533496
-6.368802831	8.19536929013791	1.7915323459356	0.180753185506745	-2.966015902	8.28637916914576	4.03047803726387	0.0668645651131899
-6.559134846	8.34834533075602	1.81860285965889	0.177493333734857	-4.998315374	7.22933886224079	4.09618591706522	0.0669199633543524
-6.379854046	8.2040035506475	1.79274192646515	0.180606057634897	1.42053485910982	8.96789121749193	4.02796727735597	0.0669387749611777
-4.648273406	7.03459732291787	1.30814677441523	0.252742713276019	-2.943605232	8.19253606497944	4.02568529018189	0.0670063091321441
-5.519676207	7.56825733304311	1.54678174049599	0.213624214162755	-2.442755394	8.66323762912364	4.02183375330937	0.0671204795807744
-2.993191728	7.94227578909534	0.599933708341488	0.438611512301806	-5.868463331	7.80885966349979	4.07550084988862	0.0677148890289631
1.21177321733865	8.23103411910203	0.153497082996961	0.695219307850109	2.02075523346946	8.45177770405794	4.0069614249294	0.0677311966932886
8.19391768623052	8.58619382801914	6.21702617260018	0.0126599190020391	-2.388133362	8.50136707555967	3.99917151422048	0.0677970202707821
-7.504946754	9.15692157570067	1.07188774530968	0.300530636982863	2.25434863252561	7.73936989673557	3.99219003722885	0.0680070937427753
-5.942337816	7.86857268935083	1.6984901390919	0.19249897481327	-5.63581929	7.64434997083145	4.06405773918738	0.0680485071506282
-7.403605627	9.06653869237077	1.18925597685577	0.275491440087122	2.07836250133979	8.09029003902423	3.99045759363661	0.0680593446300812
-6.106574227	7.99171531559753	1.74115460859906	0.187006110113481	-5.49129098	7.54382570365203	4.05362993112302	0.0681564989281142
-0.446803036	7.3362136632501	0.0183081514085369	0.892369880641357	-5.492266169	7.54475899190663	4.0507693534102	0.0682406114627977
-6.885105145	8.61789177077796	1.82673796658612	0.176527002806675	-2.76632398	8.13816349521109	3.97595174160316	0.0684987488487252
-6.316475388	8.15404571421512	1.78356646865011	0.181725591003115	-2.218814985	8.49107497139972	3.97461706408664	0.0685393498305547
-5.876315669	7.82024950700144	1.67875290719287	0.195103622202114	-2.820962124	8.09858243694691	3.97446133560449	0.0685440889917425
-6.624927676	8.40205139984353	1.83193912002436	0.175912362743805	-5.210694013	7.36144363226924	4.03875815076733	0.0685951721135362
-2.497015878	7.59638948901929	0.439539396888716	0.507351688313396	-5.02874715	7.24857601620646	4.03742306561322	0.0686347211186321
-6.100883046	7.98746086897545	1.73914289771068	0.187260973206193	-1.99548014	8.65185929087476	3.97111856989873	0.0686459120565891
-5.739462288	7.72137609763151	1.62882411593626	0.201879025800623	-2.34200793	8.52662469065567	3.96309465217075	0.0688910717184577
-0.498912645	7.62547274434997	0.0227448461803675	0.880123845850248	-2.612086125	7.94402099801494	3.95812082938523	0.0690435701122179
-6.138520578	8.01615833898757	1.74787462758289	0.18615767166429	-5.399726015	7.48382873270632	4.02299671034081	0.0690638472530603
-5.771351086	7.7441142837034	1.64072763420493	0.200238951150765	-4.891247475	7.16566920602243	4.01449625016272	0.0693182323847869
-5.971898249	7.89054739400866	1.70597574509391	0.191521769446584	-6.356625958	8.17319324006604	4.01773100724636	0.069419787693405
-2.149362129	7.99800018749625	0.34610941957975	0.556329742546642	-5.067509247	7.27139254059291	4.01048715391866	0.0694386048936187
-5.723012364	7.70971134332087	1.62260703726885	0.202741899574776	-2.133538589	8.36726705309657	3.94487228740208	0.0694517639483415
-4.979817454	7.22330055363964	1.38943939949876	0.23851234036831	-2.383115826	8.61586075276374	3.94158399168516	0.06955352840167
0.368303769902004	8.20868473772159	0.0133635458664152	0.907969964055673	-5.547657189	7.58247331108568	4.00645653629585	0.0695598804269699
-6.019316924	7.92591821958166	1.7188742490735	0.189851485073155	-2.699112852	8.00802524905002	3.94094564902828	0.069573304338503
-5.82272078	7.7811126673959	1.65949568778882	0.197684761981206	-5.167181	7.33384942284963	4.00546662006441	0.0695897050618461
-6.939592137	8.66406724724503	1.80218016235121	0.179462779115824	-5.580864874	7.6052651654851	4.00684529044863	0.0696043459793552
-0.604648274	8.10355801081435	0.0330896338944841	0.855658487907676	1.82644614298793	7.83251514748251	3.93898118519125	0.0696342062494011
-6.058600549	7.95546718883203	1.72886483431609	0.188569421546834	-2.778732661	8.1474432136403	3.93643070402667	0.0697133717314526
-6.403208765	8.22256007794715	1.79603589369197	0.180206096353488	-2.121821392	8.29544164946039	3.93279863331491	0.0698262966317087
-7.21231511	8.89853718141299	1.4675678958297	0.225742622617401	-2.156868532	8.44367081775605	3.93209429887721	0.0698482206703691
-6.180216303	8.0481114013794	1.7584338963386	0.184833525746029	-2.211950724	8.48579440730346	3.92344696261169	0.0701180671138597
-6.034954398	7.9376195153305	1.72314810248705	0.189301794754516	-2.758040031	8.05118772380829	3.92152164527466	0.0701783191516386
-1.701091561	7.12667505281023	0.231342216440125	0.630535083637328	-5.593577209	7.61540934707013	3.99156530811866	0.0702091937125005
-5.552499499	7.59076671357675	1.55735302687586	0.212066280286306	-2.503468219	8.70849891619784	3.9259319335212	0.0702094468927555
-5.912046634	7.84633215650706	1.69010313369771	0.193600778136219	-2.591788711	7.92899504944472	3.91398073991857	0.0704149111497436
-1.106814496	7.33920316472527	0.103874440185648	0.747231795961779	-2.701009751	8.00832563564967	3.91037131623183	0.0705284955235643
-6.001767982	7.91280692977883	1.71403656924412	0.190475939121224	1.57008024408682	8.59365978564233	3.90989025460295	0.0705436506682845
-0.347181509	7.75992416758213	0.0113513207065642	0.915152832105695	2.36199319716889	8.14690219924134	3.90979571356463	0.0707159571460759
-7.5522893	9.19928469779381	1.02246186546857	0.311946702786508	-5.35798051	7.45717283870225	3.96547380518296	0.0708077675399427
-5.932833108	7.86168474340186	1.69533771931872	0.192912247604617	-2.557452402	7.98904352626501	3.89988547756752	0.0708597292715239
-6.383774013	8.20709446049361	1.79327413770976	0.180541365781799	-3.018197669	8.24912603255577	3.88820822044241	0.0712660523258789
-1.298501089	7.44667526246238	0.138644209258979	0.709636118740454	-2.887401254	8.22757420161693	3.87959029366885	0.0715061779638
-6.373475246	8.19899726323401	1.79195574200781	0.180701669764269	-2.791662255	8.07615127320633	3.87740093203039	0.0715763388591853
-2.058872224	8.3546200417399	0.305672595640492	0.580353402278406	-2.921543178	8.25329794430179	3.87280341863445	0.07172394280453
-6.707579892	8.46949320473196	1.84646900098371	0.174208339071929	-2.194628163	8.35168610762037	3.86253965607781	0.0720547910541045
-5.752751997	7.73082558414135	1.6338431012731	0.201185587838951	-6.365841408	8.18034983124332	3.92939212068302	0.0721293106179447
-5.609738962	7.63020490492193	1.57942711682981	0.208856363203913	-2.048307043	8.30287651363393	3.85850218719793	0.0721854421671387
-5.660842138	7.66590847304133	1.59859138637692	0.206116127965312	-5.314679594	7.42740190705343	3.92071813494715	0.0722018651162472
4.16659591391349	8.58947162604275	1.71245038813765	0.190681206526968	-5.740355303	7.71720599191934	3.92336769598494	0.0723187525077428
-6.070506878	7.9645061714265	1.73142931609122	0.188241956857201	-2.631637164	7.95752218746928	3.85391584122246	0.0723342020460444
9.69291005917574	9.94109634977375	1.48074959116006	0.223670125089494	1.82852845398488	8.32644706455357	3.85374819322899	0.0723396467840936
-1.884732645	7.814922157	0.277806898989539	0.598147498904397	1.91668262442066	8.97537376561372	3.85835515267591	0.072360394820329
-2.24337302	8.06541316204461	0.370910102061471	0.542514790793021	1.70123708494029	8.43152545453931	3.84934388725079	0.0724828638264562
0.064306208089287	8.26907919579018	0.000392700679796443	0.984189791180786	2.72070382445592	7.80049838267043	3.85377184117969	0.0725091438916539
-5.504996953	7.55829694687334	1.54207998214222	0.214321497546265	-5.428256547	7.50298407218295	3.90678428579848	0.0726427113617468
1.27594804158891	7.59178301089698	0.1747413413804	0.675935966589067	1.57326058766709	8.60528866990661	3.84310408873534	0.072686353343736
3.35365038979318	8.66861743939869	1.08687246603191	0.297176483486054	-2.836286086	8.18942142693233	3.83588627743556	0.0729225989582799
-6.120886404	8.00269475076972	1.74370871466594	0.186683112029914	-5.219994397	7.36561207907061	3.89665234070769	0.0729653346241114
-7.154761411	8.84831963466217	1.55838085939747	0.211915525001276	2.21444559459958	7.79493609675167	3.8337103654578	0.0729940004811509
-6.468910741	8.27493466919539	1.80408245150274	0.179233364332374	1.40278732502999	8.34591480479446	3.82830249120012	0.0731718235109135
-6.252193699	8.10380468847157	1.77485336354934	0.182796156368567	-1.980659936	8.2526928147841	3.82306420169823	0.0733445695485504
1.62524652014612	7.57729718	0.288388542901937	0.591260389768655	1.56167745095459	8.58889820775539	3.82291927114971	0.0733493560074285
-6.538580956	8.33131504249288	1.81459441639408	0.177971722174476	-6.299111328	8.12862189667934	3.89084728120555	0.0733519373999412
-6.295150809	8.13738307326465	1.78114697967234	0.182022139614362	-5.338976937	7.44503010597776	3.88196321974366	0.0734361797965517
-5.84230601	7.79558230326622	1.66543674491532	0.196884208462483	1.26407518413303	8.57818802589187	3.8177608912478	0.0735199621284063
-5.924347773	7.85534039864727	1.69350323036831	0.193153220678203	1.71165432794265	8.56813091113631	3.81658900496238	0.0735587874364745
-6.394283722	8.21541964982708	1.79484153899134	0.180350999198135	-6.298774564	8.12836280717209	3.88138050727977	0.0736560832670505
-6.078181389	7.97029251731511	1.73340595982378	0.187990006252875	-2.836546945	8.11050405327877	3.80966331244148	0.0737887465145774
-7.617503855	9.25723021326851	0.959455368174789	0.327334735521235	-2.801856915	8.1643296884688	3.80954074450759	0.0737928240503215
-7.217701487	8.90287914413122	1.45950524138481	0.227021638193569	-5.597883265	7.61910319701643	3.87165950323179	0.0739700023015917
-5.961248496	7.88269089545661	1.70289320445552	0.191923475440827	-2.716690875	8.10245798494514	3.80153335717347	0.0740598013926174
-5.533286316	7.57762901035862	1.55004884964741	0.213141280150978	-2.598322707	8.67129016653284	3.79912028484243	0.0743116438539199
-4.60690339	7.01225237674276	1.29782046222839	0.254623932241621	-5.779023511	7.74461577122689	3.86009418276215	0.0743456124738847
9.60129444659989	9.85481523167791	1.6248912033918	0.202424374591698	2.31718199195871	8.10217903697148	3.79618777221479	0.0744098863902219
-6.574399721	8.36041597037131	1.82129416221312	0.177172972550232	-5.747024921	7.72308970083532	3.85729591450378	0.0744368426606512
8.12975786630066	8.53179651573978	6.27188433591217	0.0122739248913526	-1.871893772	8.93691811733941	3.7848924373206	0.0746183773361174
10.0103198156737	10.2423818817463	1.08786286735948	0.296956492680064	1.70640500664741	8.36426385672431	3.78067031427764	0.0747609081412228
-4.765814966	7.09923351822315	1.33736740209393	0.247511124195318	-5.58069399	7.60363475885144	3.84729432938442	0.0747640388660231
-7.282281752	8.9583986312306	1.35916285597734	0.243695056778335	1.23942232855169	9.03771733849837	3.77446212281923	0.0749710832754585
-7.465619395	9.12159252141211	1.11566433741469	0.290865367668862	-2.949667248	8.27424518611861	3.76950555046443	0.0751393986618161
-6.398732454	8.21891029380161	1.79523570558719	0.180303162779502	-2.910245225	8.1669599123479	3.76859722521195	0.0751702931214306
-6.289596635	8.13300264983861	1.78003454330178	0.182158675269684	-5.053560749	7.26410161563494	3.82772396279871	0.0752072202694206
-1.38073961	8.17757288516383	0.154795554358769	0.693997794421205	1.36754252580564	8.71517864145664	3.7670923186036	0.0752215126568666
-5.494282259	7.55123455410761	1.53701963863981	0.215074985496419	-2.322541425	8.45030152510047	3.76364540146637	0.0753389877333812
-2.1703465	8.01302217541702	0.351486825168932	0.553278675904227	-5.680542018	7.67662109309147	3.82954240177097	0.0753491251266741
-6.745931036	8.5010403052552	1.84672897731161	0.174178023381279	-6.181156042	8.03878617168725	3.827236366	0.0754255401270595
-5.759019546	7.73530595627779	1.63612328364332	0.200871476772608	1.26383939063147	8.89919658118813	3.75698746982701	0.075566526998394
-5.875002683	7.81906213741721	1.67922134649289	0.195041328403794	1.77530708062433	8.27904225599601	3.75604111248198	0.075598936833726
-5.388949989	7.48064054013929	1.50432007286977	0.220020760981466	-2.701165215	8.09131236444665	3.7558368429476	0.0756059346449384
-0.846678331	8.06045855041208	0.0633253153540634	0.801317617895303	2.33347926980423	8.23636842317943	3.75791581134176	0.0757065677349136
-6.284866371	8.12928729497965	1.77919281821646	0.18226206383662	-2.916231821	8.17101462976174	3.75151111275694	0.0757543085312321
-5.475124187	7.53813006769414	1.53243778113526	0.215759946340215	1.63087782650289	8.32300297731721	3.73467393418215	0.0763351938002596
-5.672462491	7.67387471575102	1.60432840093871	0.205304086998542	1.58426657234415	8.15848185930395	3.73465285406133	0.0763359244392378
-7.420575962	9.08082628473932	1.16946439145319	0.279522986387537	-2.823110096	8.17960256724316	3.7329587949115	0.0763946683680017
-5.879054841	7.82226021957097	1.67977129866433	0.194968224595981	-5.021551065	7.24266633635102	3.79005419414414	0.0764679852311939
-6.325095455	8.1608078260309	1.78469992708783	0.18158685930014	-5.333457931	7.44156119251779	3.78582078126918	0.0766112819237423
-5.053125356	7.26746611830735	1.40973803569279	0.235112501573131	1.64205594142776	8.57312712889168	3.71047781728205	0.0771794334884798
-7.316972537	8.99027488414084	1.30489150332368	0.253333898078798	-2.262737977	8.46554676559201	3.70478531577487	0.0773796932544959
-5.855503116	7.80508126134232	1.67074324543135	0.196172371935774	1.8763422808549	8.45902860904523	3.70576285235579	0.0775178912522516
-5.880703329	7.82313282904719	1.68181170746245	0.194697278004166	-2.095977328	8.33669574646632	3.69404621168222	0.0777592062243237
-6.179221566	8.04738158457478	1.75759802106919	0.184937946038965	-5.524494579	7.56509195203632	3.75694588464844	0.0778009177079671
-1.614166585	7.63787108331183	0.20783438594342	0.648474539336813	-6.170522225	8.03084673403356	3.75494982990448	0.077869698613316
-7.086973028	8.78996058492735	1.65687570476044	0.198039015363496	-5.423771028	7.50089818348346	3.74282580693831	0.0780853814391403
-6.707083566	8.4686718034192	1.84621060342199	0.17423847668364	-5.328974683	7.4371186304415	3.74076826508206	0.0781567909291754
-5.828542454	7.78530661100398	1.66173091369918	0.197383119769403	1.64099601130529	8.46243227253983	3.68272691707992	0.0781616656453797
8.9560018902153	9.25788052990702	3.11637210673243	0.077522822098699	-2.153236033	8.37988080698128	3.67623199653872	0.0783937328422211
-2.840781384	7.8327569949686	0.554644146404806	0.456434111790871	-5.699957693	7.68605290945939	3.73777419858749	0.0784646313700178
2.22612977004505	7.88450008675532	0.562765096256377	0.453156178871815	-6.113367393	7.98764931672781	3.73677280840887	0.0784994891416165
1.72836837043945	8.03535028205848	0.330147349839398	0.565578117861459	-5.260924988	7.39428144366482	3.72989957745565	0.0785353303973997
-6.263321716	8.11246327853619	1.77619968491844	0.182630259660132	-2.529574021	7.96946441630309	3.67099541639681	0.0785814467973449
-5.685416911	7.68309198410807	1.60864324990348	0.204695832106586	-5.686119612	7.67891140840729	3.73027866673202	0.0787260071200127
3.94290307983999	7.96877034373006	1.74292645970182	0.186781968821715	-6.069361396	7.95497674148172	3.72669547966588	0.0788513327183737
-6.624332443	8.40098594882549	1.83124139438783	0.175994672149251	-1.679460057	8.87261526773464	3.66333610963416	0.0788569891738373
-1.256213354	7.79720776840093	0.133868218815565	0.714458037614119	-2.297553573	8.43049752428559	3.66255438406449	0.0788851774154832
-5.241046185	7.38458286420225	1.46075084373863	0.22682347518809	-5.156794426	7.3268380763368	3.7172744816173	0.0789778633413787
-5.470603041	7.53520575215016	1.53004292613959	0.216118996180408	-5.271610419	7.39778224528371	3.71337135982377	0.0791152921321741
-1.515168008	7.5758581927537	0.184351712719276	0.667663953373633	1.96623892964608	7.90019403900135	3.64494745418722	0.0795233123131213
2.33127231453276	8.15743567960023	0.601198217003624	0.438129418632863	1.30838012229932	9.04615636497015	3.64459471099696	0.0795361607161908
-2.408862474	7.53885470460993	0.412894691318354	0.520510508745982	-2.705183653	8.09406265700175	3.64415343914535	0.0795522372512406
-6.648346643	8.42071170166518	1.8359917231028	0.175435161113471	1.39640639344632	8.83554017049523	3.63720162242201	0.0798060282711515
1.25532203121004	7.59935060306174	0.169043957180247	0.68096681567342	-1.616634256	8.99359465411767	3.63714365081797	0.0798081487719958
8.25534359706935	8.63862813168054	6.12891922395517	0.013306165987297	-5.495604161	7.54835100221979	3.69946548525476	0.0798117595090382
5.38690856845613	9.29420906081389	1.12634672829282	0.288567397314311	-5.190269421	7.34592772638774	3.69243167629784	0.0798575955580096
-5.146512891	7.32496191373411	1.43520850874334	0.230928985526771	-2.118682631	8.35539043749024	3.63463460113539	0.0798999909459424
3.74462834991112	7.83979044124825	1.59618472379106	0.206457905691829	-6.08569725	7.96762018202998	3.69644515043608	0.0799191704522654
-3.549888242	8.36552485445864	0.743011579144376	0.388707112576416	-6.09896674	7.97670534075244	3.69255679707332	0.0800577113670196
-6.334063609	8.16784007474845	1.78582112750219	0.181449748579094	2.41869924151178	8.26821454865893	3.6344083803924	0.0800819880163828
1.84863905163375	7.77277624426783	0.383533209210451	0.535724673180272	-2.910736187	8.16708966018025	3.62952293836776	0.0800874968531035
-1.942056308	7.85381324675288	0.292741059641898	0.588474716855549	-1.920165166	8.69584745473866	3.6293647109873	0.0800933094535685
-6.463288787	8.27018224717683	1.80282970671267	0.179384406363573	-2.964150175	8.28488167676555	3.6315648569238	0.0801862834760605
-6.074222828	7.96723040133367	1.73299281852454	0.188042634371799	-1.706695918	8.53278780799483	3.62436263917061	0.0802773282270705
0.372922466358687	8.20621264379561	0.0137123667080323	0.906782008171476	-3.018384529	8.32525384114296	3.62893986465092	0.0802827099349998
-5.357809812	7.46013824460577	1.49355612627995	0.221678411206322	-2.248620169	8.45485794286348	3.62338699755783	0.0803132803481518
-6.007334822	7.91694031896594	1.71570060205495	0.190260873815848	-6.024325716	7.92179971798561	3.68406901820044	0.0803611525000725
-6.464768778	8.27176256088229	1.80378603970533	0.179269089089201	2.12501052485511	7.89200171898855	3.61454884179392	0.0806398550214364
-6.527283106	8.32163744356822	1.81220322253795	0.178257808575855	-2.776527742	8.14565929545694	3.61366986559702	0.0806724216307041
-6.434536232	8.24779554357771	1.8002415370618	0.179696925336208	-2.685849524	8.08034056598336	3.61281821053086	0.0807039911900051
9.39851138792286	9.66506160195599	1.98835229187435	0.158527181176777	-1.5523633	8.729697768	3.60752943282006	0.0809003739083032
-5.893644434	7.83283445695285	1.685747679	0.194175862321032	1.95972636320255	7.581317263	3.60242547106349	0.0810904438577608
4.2713367412334	9.3065334829832	0.733585617110939	0.391732594403672	-6.051579934	7.9412673135291	3.65845535483784	0.081285436801277
-6.033776683	7.93678514400913	1.72251072182662	0.189383654989169	-2.667894683	7.98469086922659	3.59585207118508	0.0813360338916084
1.57475009357637	8.99296601484654	0.155393234853403	0.693437525212267	2.15147133303923	8.07107868969618	3.59788856798379	0.0814340961744615
-7.027383836	8.73857825951804	1.732564915	0.188097161120226	1.31492333265795	8.72133195745439	3.59041579050958	0.0815398217198334
0.742511358910999	8.02104288005198	0.0575409485668649	0.810427853968624	1.55084962488861	8.21952312561368	3.58999573406696	0.0815555939851693
-6.410984713	8.22887403533209	1.79728448332545	0.180054757511782	-2.012986229	8.76748912841676	3.58818980609743	0.0816234450862789
5.69518631003089	8.4875136330418	3.10935807290202	0.0778572943606078	-5.743944742	7.71962495739071	3.64553289512164	0.0817566982426135
1.80004834111084	8.07811521705037	0.358441655778027	0.549379042476824	1.96044821281982	7.95769001296274	3.58423291917615	0.081772350140358
-6.553166927	8.34303000928159	1.81679919136091	0.177708408930734	-6.009650191	7.91078197164474	3.63797224661331	0.0820339772072526
-6.660476524	8.4306072046027	1.83818152876528	0.175177928349431	-5.978472605	7.88830342798229	3.63072454008323	0.082300863126729
1.06871218346811	8.43092353312496	0.114585981154392	0.734985453660922	-6.068313035	7.95420515677738	3.63023632415278	0.0823188792139965
-1.983451292	8.61886601283195	0.268514756780763	0.604334958739727	-5.492250318	7.54443474689552	3.62901812860933	0.0823638540284651
0.218654595675421	7.4695179872064	0.00471568494951837	0.945252239921037	-1.794521463	8.5970964798245	3.56786659714217	0.0823917576060705
-5.838876444	7.79281464084239	1.66545294816457	0.196882030287655	-1.517450985	8.70416742143957	3.56480488349925	0.0825082640633688
0.62924227983406	8.6476233048649	0.0357498452249465	0.850034736890113	-6.082101757	7.96362565719202	3.62472517674728	0.0825225869346927
-6.939494126	8.66320082956818	1.80270439843454	0.179399522734734	-2.672663592	8.07090999963991	3.56307061286199	0.0825743464488441
-5.692498538	7.68814029078203	1.61100776225165	0.204363413548277	2.11416958646427	8.19076085457789	3.5663119620805	0.0826255874581341
-6.866128271	8.60204233780019	1.83214146254056	0.175888501072646	1.8673395357917	8.36820511128003	3.56324300567122	0.0827425149609097
-6.930013683	8.6549072115552	1.80855481042068	0.178695334761955	-2.461102431	7.92138191719285	3.55752067013412	0.0827862528181213
10.1939918658613	10.4181818490869	0.910404393659733	0.340017460903815	-2.585801051	8.0096361052623	3.55319981416596	0.0829516876976985
-0.190147209	7.46218390940933	0.00337692437365227	0.95366048476972	1.69179603277676	8.6688003476973	3.55293021142697	0.0831369089708257
-7.914987318	9.52677892444467	0.716778694634847	0.397211655581748	-2.18356749	8.3432118627807	3.54405741793882	0.0833030524392048
-2.360808809	7.50802483498724	0.398899229248041	0.527664746907752	-6.002407681	7.9047574177071	3.6027696519507	0.0833402925167134
-6.845582523	8.58468043464414	1.83703342272019	0.17531274018224	-6.002819342	7.90505734067831	3.60272545567364	0.0833419485549916
-5.746178817	7.72597894973011	1.63230581271387	0.201397686107887	-1.851782171	8.59029255059639	3.53767577547851	0.0835493859059478
-2.45421379	7.56830689148917	0.426128475381143	0.51390149967032	2.38361456010846	8.10580468954513	3.54072379407553	0.0836066774684046
2.13421493794636	8.41602943488006	0.48025810124596	0.488312629919099	-1.947131798	8.6640194262348	3.53445489357288	0.0836740488573997
-5.732706112	7.71657547206389	1.62630164789873	0.202228599182448	-5.410239013	7.49050064281984	3.59305731530035	0.0837051876193763
-5.619359365	7.63689967058173	1.58298792838797	0.208343971728631	-1.973262071	8.24651485926108	3.52953998466851	0.083864714111972
-1.198860075	7.39034124255199	0.119998131599173	0.729039776221889	-5.777103546	7.74493349671083	3.58177568567649	0.084131507301136
-6.07187013	7.96542129603433	1.73265747629151	0.188085364642405	-5.846001809	7.78863091223211	3.5749297510649	0.0843915073278253
-5.96925794	7.8885075990197	1.7056729026914	0.191561191319996	1.257691083	8.59936755920198	3.5126792245954	0.0845228206652335
-5.500312194	7.55523761289713	1.53958799571239	0.214692162709931	-1.964318367	8.62633850689772	3.50725872178848	0.0847357244523711
-1.815079518	8.17627475335509	0.252876361184048	0.615061939812854	-5.707795681	7.69064572347308	3.5636827733044	0.0848207994058028
-5.967928243	7.88742593136083	1.70582043008839	0.191541986068299	-5.526028283	7.56827457732037	3.56362089799725	0.0848231685678094
-3.105494928	8.02498764050639	0.632836099637535	0.426325364796917	-2.104143703	8.28232088567389	3.50408264707863	0.0848607754899228
-1.975283596	8.5376682207143	0.268273224451474	0.604497592545988	-5.915441866	7.84246047972688	3.55552244862533	0.0851339553346175
8.42534195364803	8.78544569124253	5.5606494868358	0.0183771602571469	2.39531606996371	8.39485548688207	3.50145861976366	0.0851398554394575
-6.204512417	8.06685225043537	1.76483532091457	0.18403610346609	-5.36842444	7.45962950663377	3.5506847149034	0.0851718503239266
-5.882883857	7.82499689002567	1.68151419169712	0.194736757777126	1.64793083452745	7.93478024716455	3.49523914905027	0.0852101524099333
2.27865155721828	8.74609428295718	0.470719882828376	0.492663290467289	1.74804121361916	8.37513442874225	3.4905958620381	0.0853942929428764
-5.695853452	7.690451427	1.61262627197567	0.204136239855893	1.39865550849261	8.54885332637874	3.4903860421147	0.0854026252638591
-0.768465976	7.16496570541514	0.0529215548848349	0.818057466790592	-5.953588295	7.87006186170826	3.54714650075246	0.0854568644195451
-6.434011173	8.24704755679543	1.79943723276352	0.179794172473487	-2.117452097	8.41531760514588	3.48811458708124	0.0854928920551474
-6.302625195	8.14316249949009	1.78145693251084	0.181984118454725	-5.92934606	7.85139910024309	3.54619030941361	0.0854938230861
-6.301876146	8.14252984288891	1.78093320478914	0.182048368220006	-2.680111967	7.9925121793635	3.48725034652665	0.0855272671115426
-7.074954974	8.77902763443515	1.67463888991258	0.195651712226955	1.39759766066599	8.96667610146909	3.47598983834121	0.0859766916719854
-5.525169074	7.57207624831925	1.5477348447975	0.213483195051869	-2.220678331	8.98394212309029	3.47985300386763	0.085998069249726
-5.380474746	7.47516604019133	1.50063536545097	0.220586533567826	-5.91781089	7.84318431452253	3.53013741114099	0.0861172420481287
-6.091319843	7.98018949151199	1.73699018682836	0.187534147114396	-5.884188364	7.81938432156191	3.52793391953594	0.0862032507679103
-6.113893995	7.99739316188191	1.74182985677107	0.186920653546565	-2.970247183	8.28971789550548	3.47438759955913	0.0862168305966757
-1.246647373	8.08608335346361	0.130468802822933	0.71794987587716	-5.530487558	7.57381141604002	3.51796194527242	0.0865938088527077
-2.325061266	8.12486871356754	0.390952212302799	0.531805685188755	-5.436718741	7.51010460919443	3.51384065659859	0.0867558566210097
1.97121354117772	7.6549452545855	0.433681094310398	0.510194979449935	1.26815507607241	8.83890684822437	3.4529631401538	0.0869046966551285
-7.396328604	9.05954954756387	1.19912328103093	0.273508774239462	-5.46256437	7.52437208975317	3.50904397869681	0.0869449302534923
5.50354764923024	8.33600919571341	3.0074780977087	0.0828949328668295	-2.4814777	7.93572679581338	3.45130490792504	0.0869719945770432
-5.475124187	7.53813006769414	1.53243778113526	0.215759946340215	-3.020251155	8.32695750582473	3.450095958	0.087197375568606
-5.844600433	7.79693833936757	1.66770261724455	0.196579885112693	1.45553234638228	8.97883430943952	3.43974633829905	0.0874428543635248
-6.805377118	8.55021298449046	1.84330262141399	0.174578056836966	-5.856662979	7.79950607640874	3.49449748626397	0.0875214249606094
-6.088385447	7.9780270594259	1.73575934268873	0.187690546609717	2.12106036226142	8.13654562051182	3.44131681602546	0.0875550868321685
-2.217650968	7.41889690339443	0.358400192423656	0.549402138648164	-6.07124518	7.95565347940468	3.49213353861232	0.0876155545413108
-5.821473462	7.78027841854537	1.65871260552141	0.197790566239866	-5.873372062	7.81177469842069	3.49074050607115	0.0876710817486309
-5.754256533	7.73197059338661	1.63400851308381	0.201162781783654	-1.647469426	8.48877689212977	3.4291946613564	0.0878754070653414
-6.24319338	8.09681002402461	1.77356832859838	0.182954664162362	-2.045016493	8.36133842688029	3.4281346654951	0.0879190040259953
-6.463999601	8.27101583662946	1.80343356763985	0.179311581170866	1.84703010686807	8.40582879491724	3.4301895906196	0.0880110436270291
5.41972486824504	8.08954625257418	3.03388767453601	0.0815561739301501	-6.024060494	7.9227193719628	3.48091774139029	0.0880638549736986
-5.626078866	7.64145574782024	1.58642537615747	0.207850742065275	-5.131379402	7.31192034026224	3.47547508530992	0.0880743356461817
-2.23046268	8.05617320967741	0.367334917405663	0.544466716158366	-5.218000853	7.36516990598334	3.474099605	0.0881296562698794
-5.680170839	7.67939854936765	1.606619778	0.204980811384912	-5.409742774	7.49034691450123	3.47780188189647	0.0881888978157961
-7.086204179	8.78850267662572	1.65923944701119	0.19771937602355	-2.595388576	8.01633689803254	3.420109251	0.0882499397883628
9.34302574412417	9.61345671508669	2.09929500281323	0.147381099660436	-1.597986381	8.72266350740572	3.41620596550631	0.088411443502966
-5.689478714	7.68603583373885	1.60969787453019	0.204547487386768	-1.528276962	8.66645480426065	3.41483849864211	0.0884681093780384
4.41704256323095	9.513542965	0.593123500294547	0.441221954175445	-2.661937582	7.97983348508425	3.41479893922129	0.0884697493218382
-6.513441787	8.31076127053023	1.81053994630642	0.178457118925707	-6.078092008	7.9603303103186	3.46698313883514	0.0886247653166939
-1.123258433	7.71401534925426	0.108064129165133	0.742362032400101	-2.022249164	8.21984815181121	3.41053252373307	0.0886468318537095
-5.64066588	7.65174762556754	1.59111140211236	0.207180579599109	1.5137578510061	8.46148231371724	3.40335875183982	0.0889455614259706
-6.077400209	7.96962871154125	1.7338052669988	0.187939156686469	-5.010858438	7.23787974198355	3.45317302684048	0.088976597253098
8.88004303446631	9.18908735122052	3.37394208571609	0.066248358729281	-2.671122099	7.98625158011018	3.40257813705198	0.0889781416056783
1.9417587607485	7.4837783462339	0.416865143525897	0.518512062780955	-5.857568018	7.80014576336419	3.45431302849499	0.0891385965593135
-6.725098016	8.48387509037436	1.84677390228306	0.174172785321613	-5.82844405	7.77921792671668	3.45296961687913	0.0891932928211722
-0.398958279	7.312521527	0.0146938378767882	0.903519344547012	-5.867602774	7.80718154436132	3.45051784495394	0.0892932219001132
-6.643301376	8.41673174661208	1.83520136931476	0.175528109520107	1.89533672742358	7.65918213275662	3.39401082599579	0.0893366683812556
-5.787027048	7.75549305221935	1.64579653744552	0.199545312149612	-5.109776507	7.29875832674292	3.44375000600004	0.0893612323509125
-7.407190845	9.06902388216817	1.18584043753322	0.276181936816536	-2.182151971	8.34116110618767	3.3893416022048	0.0895328077751412
-1.825665353	7.19251901724632	0.259649799623012	0.610365879191778	-5.82140112	7.7748990215211	3.4444787078468	0.0895399528994106
-1.410717467	7.89753358760544	0.165391728397725	0.684244119842613	1.73494507580512	8.46665588219119	3.39128893067118	0.0896279653024529
-5.814235767	7.77495635015735	1.6564821311271	0.198092295584294	-2.880586383	8.14406849083278	3.38576569941208	0.0896833749042271
-5.919891018	7.85205640664026	1.69232579289034	0.193308070721236	1.73259775741141	9.1855994418288	3.38717893564281	0.0898009053046868
-7.454453214	9.11036164123487	1.13031094379858	0.287720507878333	1.50358332432509	8.44653431556475	3.37264446703285	0.0902385069766644
-0.520091945	7.63722427441294	0.0246934948088865	0.875134640923976	1.94812288877308	7.83950771078777	3.36684892870825	0.090485036602997
-0.819683237	8.04337918430417	0.0595742885395899	0.807172304115785	-5.811786102	7.76703408844624	3.41436323916873	0.0907829366956886
2.48046881565736	7.68167856885841	0.697473079550013	0.403643006105448	-5.330233756	7.43699054389431	3.40995034250159	0.0909668549221113
-1.726610298	8.11353169717099	0.234024123228438	0.628560661496533	-1.80143054	8.60506526316463	3.35417793646759	0.0910268979070149
-6.87710015	8.6109896608148	1.82953877707223	0.176195713226054	1.4721033556593	8.1212222814548	3.35384600157071	0.091041145819414
-6.247027954	8.09979026722067	1.77483816364899	0.182798030330821	-2.987643604	8.30215649834471	3.35757289800685	0.0910587614069838
-1.983059048	7.8819309979909	0.303091563034811	0.581956249500455	-2.465405625	7.83874660263258	3.3525062211274	0.0910986819422712
-1.563562135	7.60613547855098	0.195589862866959	0.658308659724774	-1.769993804	9.2381134458616	3.35113149048572	0.0911577650565103
-5.952222684	7.87589369386817	1.70107033336752	0.192161488427124	-2.802459872	8.16410274077242	3.35039340253572	0.0911895058381836
-6.12539444	8.00613948664783	1.74467821992628	0.186560676039644	-2.423912524	7.80965863530708	3.34997851039601	0.091207353800901
-2.291906324	8.10071616298027	0.383248826038117	0.535875936223835	-6.071461804	7.95475335151041	3.39753679496745	0.0914866872405164
-7.669389077	9.3038932405594	0.911670925097764	0.339681785951756	-2.384878521	7.78290426307047	3.34085096238457	0.0916010850554286
3.98345834259633	8.41412033143418	1.65149521672507	0.19876886034326	-5.838821445	7.78759518751414	3.39183564675387	0.0917266560631706
-5.330097531	7.44215816934759	1.48422676066012	0.223127232752766	1.62594680002179	8.18381243403974	3.33788213870689	0.0917295963535516
-6.373475246	8.19899726323401	1.79195574200781	0.180701669764269	1.73877881167517	7.87088322370511	3.33069420705973	0.0920416514843838
-4.936573143	7.19767593340711	1.37727870010651	0.240577731202655	-2.037310114	8.23112031432742	3.32760863133917	0.0921760049521924
-2.426949825	7.55054363	0.418184279794589	0.517851085684978	-5.193162924	7.34767843771346	3.37481438706494	0.0922382137820095
-6.000335495	7.91173424028579	1.71366646458742	0.190523811240469	-4.895139279	7.16826720107188	3.37320042979485	0.0923069264950508
-5.604646564	7.62669446041197	1.57732619886856	0.209159379286238	2.12838247576488	8.72395886159976	3.3253705494411	0.0924514175605984
-1.930602189	7.25038568293206	0.285325748514923	0.593236901863215	-2.662700988	7.98016775246379	3.31804074834461	0.0925941372108022
-5.538159452	7.58094573535325	1.55197238933518	0.212857554909051	-5.90144606	7.83207879221855	3.37034188168335	0.0926383616980173
1.41045638153353	7.64827888786822	0.216511165205386	0.641715723601891	-5.803902463	7.76216434369677	3.37028916282184	0.0926406115838519
-6.647552298	8.42022482906042	1.83599534819287	0.175434734920734	1.61603460147796	8.25098840984712	3.31591418423915	0.0926873855765194
0.584435924504107	7.75824582473928	0.0354172970535952	0.85072562705053	1.43255233016288	8.53652784362449	3.31313937242555	0.0928092314644883
-6.8630826	8.59891824623159	1.83291132219659	0.175797747836894	-5.778452433	7.74268878679645	3.36201279905638	0.0929946595136288
-6.342157798	8.17413019135833	1.78657690387702	0.18135739290913	-2.127169532	8.42174912452514	3.30792420060291	0.0930387661668232
-6.732453853	8.48971289482984	1.84678839007243	0.174171096145967	-2.206144055	8.47958107997792	3.30647944019017	0.0931024766902737
-2.360555829	7.5080033901846	0.398676970701691	0.527779772307738	-5.776867301	7.74288684303739	3.34715160591091	0.0936345925965636
-5.738568676	7.72072677048734	1.62856918840969	0.201914322323057	-2.1894036	8.34706292392522	3.29300772807965	0.0936991171241928
-6.109845903	7.99435001894149	1.74052356010966	0.187086014024385	1.66632203649147	8.16740001850766	3.29294513550402	0.0937019001199784
-6.625318797	8.40204661099509	1.83169368040048	0.175941311742148	-5.38326238	7.47488430745218	3.34018418252273	0.0939364844494692
-2.133615205	7.98689648355323	0.341992425897821	0.558687309505168	1.41195629800185	8.19452263861018	3.28756084809679	0.0939416747466721
-5.579053496	7.60900746550991	1.5675494122079	0.210576354716612	-1.87636884	8.17676315949558	3.28706179301281	0.0939639367103066
-5.777542639	7.74856759238767	1.64291733138087	0.199938961576367	1.57076001033479	8.47281755852661	3.27933222939111	0.0943095625006687
-0.50820659	8.36359204003035	0.0225736524858789	0.880572436678379	-1.635445648	8.74800256158568	3.27758118777688	0.0943880754353405
-5.374693678	7.47134393479334	1.49872491272361	0.220880560557033	-5.723963878	7.70459805230709	3.32780909878528	0.0944756515047454
-6.689585723	8.45422463124117	1.84325912901803	0.174583141451379	2.81489942895331	8.01111531306306	3.27929656526169	0.0944894928855473
-2.781222542	7.79039810439177	0.534268215674373	0.464825580536204	-3.180447183	8.37783219629638	3.27224683802092	0.0948061579210597
4.27056757790363	8.66767791684165	1.71880784956518	0.189860039841926	-5.522760603	7.56863301899799	3.31979454171303	0.0948268739375894
3.9803794371241	8.64072832766987	1.53262562528416	0.215731813755372	-1.904574793	8.7331937865589	3.26610918223049	0.0949044342251627
-6.04432657	7.94467740472087	1.72547710286905	0.189003026250663	-1.630428875	8.42350696107711	3.26227036859587	0.0950779902885104
-5.914165517	7.8478728650437	1.69067800383754	0.193525022448661	-5.245095487	7.3805427074988	3.30370368305116	0.0953701376591517
-5.718790921	7.70672909815034	1.62097968093677	0.202968478345518	-3.246247995	8.4300264013826	3.25934832893365	0.0953889073669728
-6.568827595	8.35579070562013	1.82005012761485	0.177320974111279	-2.233157689	8.38096375840449	3.25395672535019	0.0954551878569886
-6.789510028	8.53732969795866	1.84523631179413	0.174352164974355	2.31422321289265	8.31836578283017	3.25545241920677	0.0955657833526781
-6.452697593	8.26176924	1.80145373321488	0.17955047552763	1.34597191895426	8.43015055228882	3.24939225597404	0.0956630592323762
-5.499302408	7.55443684512698	1.54029096077393	0.214587524553067	-5.74735948	7.72197652982753	3.30068259127381	0.0956709441555292
-7.861895518	9.47934346531859	0.752022295746758	0.385846022337889	-5.721836474	7.70456278360472	3.29855796740142	0.0957653490183561
-5.312019897	7.43020277167071	1.4803398687203	0.223734199446569	-4.736297651	7.07665781786698	3.29292092171497	0.0958057915724389
-5.356513055	7.45929533667539	1.49306169686495	0.221754911499586	-1.962546226	8.62766243947951	3.23892796244752	0.0961417065961875
-2.946621181	8.47335830789107	0.53102441428657	0.466184126251143	-6.111891217	7.98844013256586	3.28896788968226	0.0961929056933853
2.20568691184036	7.41746606027503	0.542712879385065	0.461318321635555	1.623336029	8.68346682176804	3.24026739857867	0.0962590287194171
4.65974331997005	8.63363223087329	2.05570799382764	0.151650742132883	-5.39247545	7.48076710698988	3.28715503667127	0.0962739932803697
1.37708901193364	8.53594378200501	0.188981043584935	0.66377023863912	-2.767724077	8.05888297457058	3.23573758320172	0.0962882194857413
0.904437427366894	7.84584589035848	0.0874261534906973	0.767477875808772	1.65998221071166	8.67271620450576	3.23710937284833	0.0964039743680939
-5.797604922	7.76284856163914	1.65094967142309	0.198843037818459	1.97004757147517	9.44576346958634	3.23709864694731	0.0964044671153469
-6.224871745	8.08258596578874	1.77090495489161	0.183283696287583	-5.685786837	7.67867740104591	3.28069996146832	0.0965634104314293
-7.115512387	8.81471547029554	1.61709933584855	0.203509947982052	-2.77713315	8.06503024365908	3.22786328768939	0.0966510028658343
-4.818700692	7.12902457380083	1.35025843420423	0.245245347722938	1.61849045986188	7.8421933339915	3.22624455991295	0.0967257875207949
-6.100084169	7.98682694126712	1.73920096064157	0.187253611570603	1.17981111702533	9.11658644897103	3.2261778216969	0.0967288723206781
8.9560018902153	9.25788052990702	3.11637210673243	0.077522822098699	1.28942795788436	8.35494082329148	3.22518767257495	0.0967746535088712
-3.229910847	8.11837685364706	0.667529148673195	0.413923093606393	-5.339463329	7.44451981684636	3.26768582838467	0.0971501817493585
-6.220544511	8.07927668857667	1.76846101585852	0.183586223304607	-1.420502697	8.8808780850596	3.21166575025345	0.0974025206255404
-1.852913413	7.79355643269342	0.269140640330143	0.603913956531299	-1.813783261	8.61434017514516	3.2058113483302	0.0976759040153542
-7.170167239	8.86218973879128	1.53351419762238	0.215598795375822	-5.377424578	7.46946839058986	3.25575067175616	0.0976921823258747
-5.478536256	7.54049870411601	1.53294813801476	0.215683522636801	2.5841978348571	8.5274453279672	3.2066402678215	0.0978162374608903
-5.947571121	7.87249744436378	1.69960619658539	0.192352910929583	-2.405279512	7.79681097251757	3.20227977532992	0.0978412718508932
9.55320806552488	9.80966179066732	1.70538108981821	0.191599186406443	1.52193712574684	8.21009617766425	3.20202215910709	0.0978533482642901
-3.048199561	7.98263203077532	0.616010832288788	0.432541877249215	-5.017408443	7.24077620946537	3.24627862259636	0.0979138326441238
-6.04432657	7.94467740472087	1.72547710286905	0.189003026250663	-5.658535001	7.66032141614898	3.25041383105006	0.0979357483455488
-6.229582783	8.08624366426847	1.77202155266248	0.183145668799472	1.8009014613641	8.02952569090553	3.19988146060486	0.0979537694721763
-6.051185687	7.94991407780338	1.72671811919996	0.188844050669339	-5.714918113	7.6991397167589	3.24897852175558	0.0980013819114603
2.89004617520035	8.51660010334901	0.868353692528363	0.3514215431094	-2.868262254	8.13454621928623	3.20120833157345	0.098070663498123
-5.710765203	7.70110038803079	1.6176188824756	0.203437351021302	-2.708352	8.01463251400941	3.19598240670557	0.0981370000308934
-5.838736426	7.79283364943299	1.66484588123791	0.196963656543035	-2.946182057	8.27146158882882	3.19579020219806	0.0983252502539742
-1.275078524	7.43324367717784	0.13418112165076	0.714139164346118	-1.526819012	9.00424454652778	3.1876320732394	0.0985308245505102
0.840134221029748	7.97615286964946	0.0744713605901971	0.784936902139809	-2.406177441	7.88369241220017	3.18603041937201	0.098606583737098
-7.665473488	9.3003115603203	0.91526109195822	0.338732684584537	-5.894438748	7.82192547373105	3.23344220378341	0.0987153155036678
-5.705401977	7.69720739836271	1.61617805116989	0.203638755420651	-2.982063563	8.2967020435475	3.1857880675664	0.098797358932358
-3.449634633	8.28685521890744	0.718928705195436	0.396504616189264	-2.527920563	7.88331410760484	3.18159370480928	0.0988168154106536
-5.592610371	7.61835633697124	1.57279475432868	0.209814724748816	-2.033140545	8.2283462663679	3.18119222460372	0.0988358664088541
-6.746207742	8.50094158542172	1.84658702272903	0.174194575870938	-1.966979718	8.63131717146675	3.17536826847588	0.0991127302649493
-6.939881033	8.66409959980785	1.80213284652355	0.179468489697585	1.49263928779646	8.60261085332364	3.17479113479036	0.0991402181545274
-6.820514398	8.56349850636704	1.8415763644395	0.174780001330475	-5.621073246	7.63367727793203	3.22250952235388	0.0992215575887915
-6.312167871	8.15069051814527	1.78316206799423	0.181775118060469	-5.627198316	7.63858198084903	3.21825057095603	0.0994196387528216
-6.797928078	8.54420546737633	1.84421968676075	0.174470884148279	1.43762363506846	9.03826223975303	3.16564574528493	0.099577045180431
-5.00950422	7.24098099052515	1.39790390332425	0.237087416328501	-2.201081543	8.47831348077145	3.16436791799916	0.0996382676537047
-6.803270736	8.54901119949302	1.8436452326722	0.174538008760457	1.25489246401373	9.13471233420321	3.15679821639806	0.10000188893992
-3.3365228	8.19950494629763	0.693029726541284	0.405144659356979	-2.454403577	7.91631597840041	3.15592708903391	0.100043838920681
-7.022221917	8.7334857851091	1.73976475215039	0.187182147530637	-5.078261942	7.27896817979143	3.20038239009533	0.100044344203649
9.02816000896665	9.32355078255138	2.89025810306542	0.0891305581313547	-5.607361832	7.62455801202074	3.20335656516786	0.100116207466219
-5.775525351	7.74712741660884	1.64214441961905	0.200044790520648	-5.118049421	7.3037575091604	3.19817787528887	0.100148112844853
-0.883226117	7.22244732963805	0.0684066472258981	0.793673393366596	2.20864811372562	8.00548787942173	3.15582185685232	0.100228500701038
3.53596353904779	8.20119547224857	1.36833119912153	0.242111285026304	1.93727520134095	7.85002583799768	3.15031448170311	0.100314636644265
-1.466805288	7.93480566892072	0.17720163145775	0.673793272938157	-2.078597845	8.38676975694414	3.14180164130888	0.100727080304804
-5.396351632	7.48552871556246	1.50689602719784	0.219626262565221	-1.311032527	9.00872075818254	3.13788246574241	0.100917660762795
-6.278553513	8.12438785188193	1.77891372551168	0.182296359625701	-5.178805734	7.34242442333862	3.17485768788402	0.101313934549504
-6.030693262	7.93445090971873	1.72184488883855	0.189469213466472	-5.659838836	7.65479111169643	3.1761397575805	0.10140476595166
-7.055659137	8.7622385676875	1.69926679586463	0.192397316256671	-5.301121535	7.4162060514787	3.1746976938869	0.101473610349288
2.26606734380767	8.17448886013787	0.566020328142757	0.451852601373607	-2.565628511	7.99491714895241	3.12597019324303	0.101499644634674
-4.720475334	7.07375986615751	1.3265595905152	0.249430511014131	-5.632932943	7.6432100343302	3.17378741319694	0.101517097119552
1.51004168649642	8.42628273281164	0.234747387204185	0.628030585231782	1.32858707801293	8.63734578418081	3.124370463	0.10157811356928
-6.264138395	8.11310774922451	1.77654244425159	0.182588051963764	1.8517184964503	8.63875586418737	3.12702315892881	0.101627892628403
-2.135747821	7.36951073716588	0.337029006632867	0.561555028170101	-6.101984852	7.98117922274152	3.16938167634029	0.101727898474087
-3.703160806	8.48806343832417	0.779720182951571	0.377236226726979	-5.732504055	7.70973137332668	3.16767693021848	0.101809610911641
-6.386982536	8.20976799747003	1.79419467731388	0.180429534744213	-5.752073778	7.72247088503266	3.16732256049141	0.101826606877685
-7.058789995	8.76592790227034	1.69413414390352	0.193070306075141	-5.304217378	7.42300158954455	3.16726954122353	0.101829150042873
-7.141389466	8.83693380101143	1.57806230494567	0.209053151285173	-1.897786923	8.57535258827317	3.11770109644579	0.101906056971589
-5.779314408	7.74986604084144	1.64342508923593	0.199869473944281	1.27752028875993	8.89973606956858	3.11580074004283	0.101999737930682
-6.428969375	8.24309323048366	1.79902725729814	0.179843765360781	1.1609627236428	8.96847136602026	3.11510115466063	0.102034251630038
-7.504579491	9.15493896318752	1.07444101459236	0.299955687945479	1.69343641450512	8.71035992639693	3.11828363185655	0.102057295771363
1.18290281327312	8.09248233068478	0.149827235703779	0.698704197375181	2.55468442584976	8.23272363112541	3.1160100774884	0.102169367862402
-6.498097034	8.29882580403231	1.80890142120904	0.178653715091068	1.51966982008374	8.3894097651172	3.10954530758883	0.102308855366843
-6.942225285	8.66579868730221	1.80089490196684	0.179617972804186	-2.536945367	7.88987415439022	3.10562733397846	0.102503050152519
-6.376634022	8.20149236166383	1.79240437397127	0.180647102040265	1.74251293910357	8.42962063733544	3.10850827694076	0.10254023234424
0.694530286101942	7.26792351773751	0.0501344669423013	0.822831502410693	-5.55467697	7.58794839261056	3.15161384375325	0.102583557622628
-5.707549791	7.69860338004912	1.61773127749689	0.203421649925944	-5.818081174	7.76899421	3.15087435146877	0.102619362780711
-1.67229931	8.07536100833891	0.222352073428937	0.637258172846522	1.62414467030419	8.80906370711884	3.10224535930191	0.102851116053326
-6.329006647	8.16384701124767	1.78502662471917	0.181546895321484	-5.909303265	7.83549938792252	3.1450765317041	0.10290062215039
-6.838261395	8.57792718226005	1.83878193313077	0.175107475799232	-5.600195505	7.62064248575518	3.14481517464369	0.1029133233861
-2.666143915	7.71038258038229	0.49552267217793	0.481481387343456	-5.101905327	7.29131162624659	3.13929098049208	0.102969907336005
-6.255108951	8.10607368699445	1.77530001930684	0.18274109910247	1.30110441630196	8.59453904925809	3.0955820036895	0.103003016217122
-6.412556127	8.23004163735201	1.79723717866509	0.180060488527273	-5.063522914	7.26895331726882	3.13781819531629	0.103041734047797
6.46425923560385	8.85694756244669	2.89420640689232	0.0889124501225546	-5.609765543	7.62445970928813	3.14053465873606	0.103121621416613
-3.232145656	8.8341210188773	0.496368025388374	0.481107681599315	1.84408687432779	8.11755791583608	3.0919729370443	0.103183372768159
-5.80550001	7.76866417784091	1.6532064967807	0.198536389234428	-5.628074575	7.63917219253099	3.13904823304676	0.10319407589498
-5.877847552	7.82123609917554	1.67990835753065	0.194950010684922	-1.881798671	8.18001279784619	3.08972502601217	0.103295903751893
-6.421583628	8.23692790091467	1.79749590668686	0.180029145900112	-5.682047216	7.67385817	3.13426206101937	0.103427802531599
-5.806702396	7.76961666145559	1.65323029678952	0.198533158341139	-1.802943898	8.55411217683759	3.08351547888992	0.103607538181361
1.41578804136356	7.54318931442015	0.216443500915632	0.64176778899993	-2.022627623	8.34523029614822	3.08204121284271	0.103681695489442
-6.545969046	8.33724129916862	1.81565095209453	0.177845485398101	-5.243111521	7.38229676963481	3.12817799391233	0.103725858099612
-5.678500678	7.67811292315781	1.60669062880372	0.204970825146262	-2.579558097	7.92031703375928	3.08062515886406	0.10375298596465
-6.33130911	8.16573996160411	1.78582788988264	0.181448921976627	-5.029191224	7.24942471489787	3.12197077697619	0.103818540179633
-6.439639623	8.25168046240902	1.80037627595014	0.179680640222472	-2.523361009	7.87915075643476	3.07846595873629	0.103861805499737
-5.776411721	7.74777665207176	1.64239835881308	0.200010013295339	-6.016324897	7.91749283753217	3.12523087137837	0.103870618980116
-2.069208603	7.94156824495469	0.325363986604176	0.568407510306927	-1.973551577	8.18362334738777	3.07553908054349	0.104009538127761
-0.571883346	7.66610370950498	0.0297968238301095	0.862953606771946	-2.422006807	7.80752924523572	3.07437195967586	0.104068519814409
-6.341728465	8.17383820663938	1.78674953013985	0.181336305661869	-2.282588373	8.41976988046091	3.07343289191974	0.104116006385442
0.606865854871077	7.74723284361586	0.0382456525700296	0.844952467943364	-2.372580639	7.85954098725965	3.0699801110529	0.104290834549883
-5.479463869	7.54113590403311	1.53314386891361	0.215654221341467	-2.485887006	7.8524116000891	3.06726030933883	0.104428802673593
-6.698126395	8.46184592563489	1.84514777155051	0.174362500805054	-5.606472752	7.62396141441555	3.11274534689283	0.104486685677591
0.00865370701067447	8.51366158386053	6.95269429177247e-06	0.997896166973899	-2.576771252	8.00316550798851	3.06310592672347	0.10463997572037
-5.508413942	7.56062398061093	1.54307653442008	0.214173480522153	1.17889740111936	8.63765342619918	3.06247881352929	0.104671898256149
-6.857916558	8.5943972327957	1.8341500599317	0.175651835204718	-4.802404105	7.11437864819043	3.09861678142966	0.10497656895734
-5.882883857	7.82499689002567	1.68151419169712	0.194736757777126	-5.576416524	7.60145424814621	3.10246908927042	0.104997143886706
-6.705248859	8.46745838000907	1.84613303861977	0.174247524449283	-1.350176218	9.32157928973893	3.0512101322107	0.105247560666249
-6.661514114	8.43148392752421	1.83839465459334	0.175152916035249	-5.512035432	7.55992349693362	3.09512562193815	0.105363815749568
7.54828481489622	8.07497738677258	6.19694461379852	0.0128043172311056	-2.171688548	8.33374931124103	3.0486528924475	0.105378738185723
2.32384737370561	7.85887133654912	0.615712988894221	0.432653156619562	-2.435918759	7.81830112779938	3.04725009412534	0.105450782109947
-2.332846249	7.49032829563104	0.390713183605638	0.531931140345732	-2.314254455	8.50309337976898	3.04472373687703	0.105761226194477
-0.656543402	7.714662429	0.0390897507521911	0.843272760375527	-2.646722119	7.96924484021084	3.04041735354639	0.105802558919998
-3.059876507	7.99124631768267	0.619388360835148	0.431283008962646	2.31072312977399	8.16001436946472	3.04267530149129	0.105866712039822
3.2036250017017	9.08238258361081	0.577053605846115	0.447477546638576	-5.513820545	7.55938515708817	3.0818669629094	0.106029875488961
-6.545659415	8.33645767253153	1.81493905273647	0.177930533040949	-5.374589707	7.46850386014113	3.08082720327714	0.106082329293939
3.90708902963511	7.71098292507186	1.72168168537013	0.189490191723293	-2.773085224	8.06295118638383	3.03062592614882	0.106309176192891
-5.39750903	7.48648317406145	1.50603011145608	0.219758780207815	-5.625268865	7.63728282952531	3.07484645061091	0.106384672524707
-0.556277647	7.88083110169952	0.0285788298145421	0.865756685213519	1.70459620044505	8.51431044719856	3.029475887	0.106549536336485
-4.789253774	7.1126399295699	1.34272411785687	0.246566513186186	2.26251749024189	8.27116484185799	3.02607254269989	0.106726473212748
-6.910504723	8.63910365334292	1.81659327760869	0.177732981875906	-5.511097032	7.55930262782376	3.06764716667475	0.106750035742582
1.40854893970637	8.52268769735802	0.198907969044331	0.65560806891068	-2.372962138	7.8600896333323	3.02172440643721	0.10677233640165
2.03337605329313	8.24306749230659	0.447096378055686	0.503723977317836	-2.77042285	8.14120508263927	3.02203283869098	0.106936962939153
-6.219461893	8.07842102547683	1.76867756236367	0.18355939437046	-2.867753873	8.21311603869395	3.02159361323402	0.10695987963528
-6.748443543	8.50348467434107	1.8468203206241	0.174167373331941	-2.490714899	7.94150145384476	3.01681976930913	0.107028591585531
-6.168121717	8.03881951938192	1.75538159132125	0.185215161494087	-1.413889751	8.83768927837993	3.01562713589059	0.107091017897336
-6.276312295	8.12255421340744	1.7772521979518	0.182500688179279	-2.073188887	8.38337394740359	3.0130299352992	0.107227118677788
9.55320806552488	9.80966179066732	1.70538108981821	0.191599186406443	-5.058337377	7.26516016933498	3.04952723835733	0.107463367399763
9.37103532920948	9.63948948908136	2.04264541903807	0.152957435816011	-5.57312002	7.60097566323056	3.053611899	0.107466814327426
-5.146512891	7.32496191373411	1.43520850874334	0.230928985526771	-2.559495108	7.90504716015334	3.00550951809068	0.107622410580519
0.8593405972783	7.96741478137728	0.0780863803224017	0.779910220345757	-2.39812743	7.87769872841459	3.0055085629345	0.107622460899535
-6.571947725	8.35825768552332	1.82060256492368	0.177255233588347	1.33696008624039	8.11281159176408	3.00474619676637	0.107662632680064
-1.609513858	7.07927404494726	0.211282769770273	0.645768304748939	-1.449022244	8.69594727906192	3.00404502403922	0.107699596230127
-5.845037591	7.79741478377515	1.66713936786521	0.1966554821441	-2.374780417	7.77557587048914	2.99956747412535	0.107936006288019
1.38102355600919	7.75570896567861	0.209194979571987	0.647403548425403	-2.526242946	7.88152614779771	2.99827945671538	0.108004130385695
-6.488524149	8.29110069600579	1.80747084484869	0.178825565432581	-5.955710157	7.87326818735788	3.04131022749164	0.108099979208116
-6.550908765	8.34074824753404	1.81580549152664	0.17782702941854	-2.581910432	8.00611932087069	2.99641782988447	0.108102686487448
2.44143611491302	8.58638722662703	0.603449206233857	0.437273235015074	-5.53331483	7.57302151528944	3.03839452585276	0.10825072858045
-6.090182737	7.97932099164238	1.73677352235743	0.187561666988898	-1.551722188	8.36595767272809	2.9927306834937	0.108298213660096
-5.616672886	7.63499138363518	1.58227748841111	0.208446083310852	1.23682676558861	8.71227934856919	2.99192187366186	0.108341162488966
-0.370790813	8.12804815294251	0.0127057593633981	0.910253693992021	-2.018309744	8.3417546115918	2.98689219365812	0.10860871539106
-6.724119349	8.48303954502347	1.84674121318611	0.174176596712635	-5.439732803	7.51119152742239	3.03092265038068	0.10863823789965
0.396636552338736	7.38983822762343	0.0157988471343882	0.899975705341025	-5.440125472	7.51144785766458	3.03091013757356	0.108638888287967
-0.9204937	7.59261767426662	0.0734291686867985	0.786410323913462	1.28252772500467	8.72574936137407	2.98399394427411	0.108763256178491
-6.205489501	8.06760138071733	1.76523104133227	0.183986939927606	-2.369681377	7.85761485244052	2.98391320331475	0.108767565327037
-6.623543521	8.39982571399776	1.83056239084751	0.17607481557802	-4.938853437	7.19469551221085	3.02097209007459	0.108943568669621
-5.892550507	7.83197896056464	1.68562764982964	0.194191739002317	-5.518867423	7.56353982782036	3.02310217082286	0.109045674513065
-7.446500195	9.10355149025907	1.13918040289365	0.285837105007657	-2.491122459	7.8570537500473	2.97843450870653	0.109060454570443
-6.167081986	8.03803011008401	1.75499321179878	0.185263786940276	-5.48305172	7.54099086648459	3.02016178050576	0.109199356032856
-4.789028843	7.11219144783447	1.34313369959754	0.246494468542927	-5.41783985	7.49622949976365	3.01994551039354	0.109210670163092
1.31551651397118	7.68211494251589	0.18799024393399	0.664598794027625	-2.456647947	7.91791779164542	2.97231138827128	0.109388943277263
-5.820243003	7.77938501698476	1.65827535705724	0.197849672898873	-6.026182861	7.92006987029563	3.01595509068109	0.109419689915287
-5.876440804	7.82016637438567	1.67954469950625	0.194998341987648	-5.521845983	7.56377681876302	3.01286457407795	0.109581914163001
-6.449042387	8.25914102178035	1.80155009430879	0.179538839716594	-4.906661311	7.17492719046402	3.00210174716197	0.109935646527847
-6.179658832	8.04767381534381	1.75844228330577	0.184832478365325	-5.126633192	7.30967186646903	3.00386191297472	0.110056179733392
-0.541708392	7.87208304422436	0.027163588250392	0.869092032937363	-5.504317949	7.55401517529621	3.00314648326488	0.110093978357547
-0.64143285	8.12678535905062	0.0369111234667417	0.84764785624448	1.46481367412759	8.31523966827424	2.95880588085958	0.11011779014839
-0.198124601	8.02530466447406	0.00373555918130597	0.951264807957908	-2.716152656	8.01939620758509	2.95825559418149	0.110147613752759
-5.643816264	7.65398254211217	1.59208206068431	0.207042082332368	-5.441158742	7.51041310596098	2.9998563318901	0.110268016386396
-0.888031667	7.2245933184122	0.0691472755007514	0.792584838607506	-1.935469603	8.60487278038715	2.95545951268301	0.11029930519171
-2.08496469	7.33932950275034	0.324064808235972	0.569180742650153	1.91354462154192	8.14769688900943	2.95717996134236	0.110387098942879
-5.162546568	7.33495990011438	1.43959095309225	0.230218260088613	-2.478057175	7.93321809443839	2.94730875507485	0.110742964869484
-0.45334255	7.8202230515793	0.0192425422096075	0.889674645688318	-2.361478067	7.85231508396757	2.9447431706211	0.110883068314957
9.91841874373999	10.154800406004	1.18864701092134	0.275614391614353	1.77817559797667	7.69713669484064	2.93872826821121	0.111212391180506
-2.293599643	7.46578438889153	0.379101698775045	0.538090652804149	-5.204329271	7.35894273623951	2.981964214	0.111220462640303
-0.15147511	7.83654587774045	0.0022146413763299	0.962465846573174	-1.617284713	8.46539378262102	2.93714465419462	0.111299296049276
-2.344252101	7.49758318429628	0.39399244683452	0.530214643729587	-2.422107328	7.80874644908271	2.93330171912275	0.111510534832559
1.13204895807849	7.85104810829619	0.139093089384211	0.70918780976203	-2.575227511	8.76912919234985	2.93537292826014	0.111577918112153
-6.055917973	7.95344582492956	1.7281703959697	0.188658210082814	-5.44605946	7.5161209713037	2.97263567534797	0.111721105377107
8.99253212249925	9.29108825136995	2.99984155106123	0.0832864543239299	-1.636961982	8.47935917346283	2.92861160966575	0.111769010508107
-8.116374405	9.71200902692436	0.59464324254689	0.440637351891634	-2.352273347	7.84647914279681	2.92843250560909	0.111778895692979
-7.093393665	8.79447304645377	1.64959834873314	0.19902691634888	-1.524850816	9.13874435642211	2.92777394896898	0.111815252281383
2.83705784368256	8.97885221890064	0.52832616182555	0.467319038112095	-2.588539486	8.0107875937814	2.92576000880115	0.111926525214097
-5.413512041	7.49713646778727	1.51094234552258	0.219008287008725	-2.050933484	8.36577095981555	2.92497148303614	0.111970129483845
8.37086550900812	8.73813765325891	5.80931348880674	0.0159495373235856	-5.379259498	7.47064463797717	2.96685356823222	0.112032826852935
4.36376215114191	8.50793250493527	1.92028371084601	0.165839211302251	-5.31362955	7.42515020964146	2.96580859092974	0.1120892784797
-6.159951523	8.03256660162778	1.75313138249874	0.185497095529773	-1.739170221	8.07860655512293	2.92050675393046	0.112217417187738
0.606677513184177	8.18380057612623	0.037162656533374	0.84713600841145	-1.376396628	9.13247180073513	2.91748793057247	0.112385001855427
2.54951852715966	8.10151423330417	0.729655596752742	0.393003999048799	-2.445756451	7.91100748712403	2.91737395748047	0.112391334908422
-6.290933199	8.1340503531355	1.78024111866789	0.18213331213042	1.2345535924768	8.5896727165821	2.91505689247985	0.112520180807949
-2.612892276	8.21562153592856	0.451770758138036	0.501502193284349	-2.417141791	7.89138950816369	2.91358473634236	0.112602138087896
-5.126154838	7.31227208741859	1.42978920294006	0.231811526984186	-4.859084009	7.14698102277604	2.9492120066831	0.112776683419927
-6.246123876	8.09908546524369	1.77322059983145	0.182997583547347	-5.379055148	7.47051281822317	2.95132642810163	0.112875289937534
-4.846018344	7.14498617601657	1.3562076562376	0.244208238071948	-2.461334786	7.92132514245691	2.90753063920577	0.11293995348635
-5.701944828	7.69476653245501	1.61485110553298	0.203824448353639	-5.371909727	7.46511404702954	2.94812132184694	0.113050171813317
-2.261782785	8.07885068806219	0.375824962740276	0.539852395646246	-2.370124407	7.77241256419384	2.9040871268748	0.113132656843683
9.19418519807175	9.47575789210267	2.42683977558014	0.119287292178215	-2.344089498	7.83998882754035	2.90174062338639	0.113264202343283
9.02816000896665	9.32355078255138	2.89025810306542	0.0891305581313547	-2.424776558	7.89614670638872	2.8966079779749	0.113552597340669
-5.679402621	7.67892880370751	1.60586799861501	0.205086808893675	-2.348174448	7.75607718217352	2.89489767	0.113648897775833
-6.222003041	8.08038215205256	1.76955274447962	0.183451010378067	-2.415273489	8.64212321291426	2.89806310665349	0.113652249550751
-6.054251769	7.95224063628868	1.72737934242594	0.18875941082364	1.63973028116849	8.2393566602179	2.8935901071172	0.113722589180737
-1.148113421	8.02020678194964	0.112442937900723	0.737382991031554	-5.449297284	7.51653812206124	2.93459074685777	0.113792177287716
-6.930013683	8.6549072115552	1.80855481042068	0.178695334761955	-5.408873229	7.4912949480613	2.93436487217473	0.113804615462742
-6.564356424	8.35208538642503	1.8190518489454	0.177439841528769	-5.372939929	7.46577741202006	2.93190580863563	0.113940137645037
0.166082082993463	7.2945788153173	0.00274358056619283	0.958227015569972	-2.024258553	8.34700747820271	2.88832961974533	0.114019654721111
1.78876377289904	7.94355548817587	0.35739851591242	0.549960650850732	1.13722834371154	8.98999259717659	2.88806665064228	0.114034529969787
-0.475900949	7.35131131094039	0.0206571683255685	0.885718120389739	-2.527736228	7.96837290576969	2.88644949859605	0.114126059263102
3.50889572066904	9.07592832374908	0.694700682808957	0.404578996647566	1.27249285916684	8.66117505411066	2.8854098098715	0.114184952513425
0.782829862948441	8.18843007258253	0.0626723065162204	0.80232334233199	1.4764303116407	8.42539163515766	2.8850636199709	0.114204570783528
8.9560018902153	9.25788052990702	3.11637210673243	0.077522822098699	2.28178092858011	8.13109539052995	2.88809989395221	0.114214206821905
-6.055875282	7.95336116675478	1.72854033578337	0.188610904773791	-5.559521126	7.59368565699768	2.92510589519342	0.114315937797784
-1.393519322	7.50234524051362	0.158113085937808	0.690903524050749	-2.078429277	8.32496250531347	2.88100403762609	0.114434934088619
-7.56190876	9.20713156734567	1.01375662515701	0.314015444743801	-5.419488804	7.49559210983363	2.92241340814438	0.11446516599767
-6.336249268	8.16958558986971	1.7862633588338	0.181395701421892	-5.324929105	7.43527423145161	2.91846474898834	0.114684455512282
-7.016737258	8.72942093805033	1.74423031009129	0.186617229661119	-5.35580828	7.45485720193587	2.91838413739406	0.114688937742702
0.608312455986303	7.86904374122983	0.0385827035380865	0.844279469300133	-5.449424945	7.51489296661226	2.9173138347836	0.114748470263606
-6.432525771	8.24600115453719	1.79958901375132	0.179775816221409	1.65495018695946	8.56664935605874	2.87756073523974	0.114812386149797
-5.505019779	7.55833399339091	1.54189585342169	0.214348859330095	1.92482550795646	8.10835515551865	2.87610954326139	0.114895055186218
-6.879214533	8.61210305477842	1.82909626142734	0.176248007787551	1.65241841917666	7.98298776622636	2.87291539504504	0.114895639567568
-0.883253722	7.22186636473087	0.0685027011062603	0.793531861833364	-2.637528557	8.04611873135612	2.87228067138952	0.11493188829072
2.46656879500146	8.65603397464603	0.595012430706362	0.440495515375369	-1.903006071	8.25853784874062	2.87222620335225	0.114934999587902
1.82109463671898	7.85913192924943	0.372785485190616	0.541496048366328	-5.324085164	7.43473533815337	2.90846715727526	0.115242019235461
-5.824664638	7.78251254214863	1.66024224013504	0.197583955171228	-2.818510545	8.17646072023047	2.86800629406123	0.115358020521978
-6.963963533	8.68485077010483	1.78746130955392	0.181249387868087	-2.203462822	8.48046445245158	2.8630290296792	0.115513239675605
-5.785341483	7.75417359467822	1.64573379011696	0.199553881350439	-5.530095172	7.56831481928052	2.90176818307124	0.115617511136213
5.62147047821553	8.42880329404658	3.07645225968987	0.0794473221993767	-2.527260956	7.88392778511524	2.85750372128215	0.115779793596649
-5.937653269	7.86511854110385	1.69721234841592	0.192666364587748	-1.640029814	8.48202148583967	2.85350033212775	0.116010836759513
-0.344489288	7.94634729039361	0.0111784130792468	0.915799101078857	-2.40052374	7.87879067853001	2.84899668283367	0.116271431419526
-2.705996996	7.73791813894159	0.508774433145324	0.475677322167936	-3.20737261	8.3968781472015	2.85210482437541	0.116273238757075
-5.777542639	7.74856759238767	1.64291733138087	0.199938961576367	1.57275462386215	7.72611463512782	2.84391209932734	0.116566509640561
-1.044454382	7.30610211954783	0.0933186528087656	0.760002668630591	-2.299181862	7.80955087543248	2.84181978018853	0.116688203533455
-0.006532384	7.75781537126627	3.74246921703738e-06	0.99845647363454	-2.572076152	7.99922951620542	2.84156431334021	0.11670307279106
-6.664419969	8.43406437593278	1.83909904355328	0.175070278655122	-1.971108468	8.24532910287322	2.84143203014785	0.11671077315501
-1.809548049	7.18365896850049	0.256047035203028	0.612853984448213	-5.784884145	7.74453156837619	2.8800936558523	0.116842915395299
-7.069381737	8.77481544301238	1.68152608315123	0.194735179624228	1.1830421348341	8.91144822939924	2.83600743317733	0.117027086521265
-2.322108278	8.122701338	0.390278422247059	0.532159463441551	-2.224333914	8.43580506990421	2.83757175568691	0.117058822510711
-0.49558725	8.49170954339206	0.0210934591686613	0.884525952018259	-2.334136695	7.74708646980307	2.83509721663086	0.117080265770392
-6.332224988	8.1664508835895	1.78589581366778	0.181440619525512	2.24320560664452	7.77941338001644	2.83759668742896	0.117116100242893
-5.21033788	7.36529713750594	1.45164715506576	0.228276590976618	-5.505425876	7.55644996081475	2.8752125923566	0.117121105947825
-5.941878718	7.86851040646705	1.69700750482683	0.192693214777827	-2.566406768	7.99561505471567	2.83190906586905	0.11726676842239
-7.197310015	8.88481937218119	1.49245379132519	0.221849012609684	1.37438634795897	9.09979081391823	2.83187835459449	0.117268566775244
8.9560018902153	9.25788052990702	3.11637210673243	0.077522822098699	-5.339584538	7.4445513341898	2.87220320634239	0.117293034315859
0.424909282858097	8.75957432833357	0.0146102445290067	0.903792837736659	-2.460362844	7.83569881328395	2.8273533046682	0.117533911703842
-2.683300169	7.72226203734389	0.501148897283256	0.479003121741988	1.46634706176506	8.33274337334828	2.82635529920824	0.117592533641705
-5.39671424	7.48586988441365	1.50634663719176	0.219710328807892	-5.308461574	7.42322950546478	2.86665869557854	0.117610621666401
-2.404010842	8.06188524472147	0.401656287081229	0.526241602779949	-5.309329137	7.42541700230087	2.8595533899404	0.118019181359529
-2.519581074	7.61135825748388	0.446851989011329	0.503840600032318	-2.359297499	7.85082993687776	2.81785722235139	0.118093169038483
-6.019316924	7.92591821958166	1.7188742490735	0.189851485073155	1.70191731325192	7.95883585436784	2.81631584800204	0.118184255804146
9.67054584957589	9.92000442768644	1.51484966090856	0.218413509390361	-2.397402274	8.56843754793061	2.81913083592231	0.118199839956104
-5.318227693	7.43428772736271	1.48177450516853	0.223509940398014	-2.349672326	7.75851009138576	2.81599700451949	0.118203108538505
-6.450883056	8.26059806194878	1.80177457639665	0.179511736398507	1.31928821779996	8.19086198198261	2.81570206376978	0.118220551248924
-5.628924755	7.64352234995111	1.58687754914459	0.20778596386391	1.67418985789959	8.02236638385457	2.80738042627407	0.118714003982196
-6.505625859	8.30429284358434	1.80911270757606	0.17862835014269	1.44467959446057	8.32629183758725	2.80642027778313	0.118771102089653
-6.507942896	8.30645674854367	1.80990674824929	0.178533062674828	-2.246237326	7.77450774793612	2.80617849441593	0.118785485811716
-5.870720812	7.81605876575033	1.67704862210891	0.195330457278641	-5.427177696	7.49967249804479	2.84409670734322	0.118914088226233
1.04027622846815	7.5650286005278	0.114175770347119	0.735442433718274	1.65800760993371	8.12798861633199	2.80366433165266	0.11893518133138
-7.034707205	8.74408074467363	1.72475508720102	0.189095588984161	-5.267991237	7.39861846317024	2.8425136190078	0.119006223122974
2.32873497358837	7.78593392597606	0.615757117295245	0.432636666752528	-4.959085891	7.20579075374055	2.83601698208846	0.119170691108338
9.5034632854274	9.76305138910806	1.79229323545566	0.180660618194233	-2.002647165	8.20531076988044	2.79442688968757	0.1194871933171
3.62159932353015	8.27197393828786	1.41161110789102	0.234801746490016	-5.446547497	7.51474120199988	2.83388631772789	0.119509897490134
-5.766216717	7.7402830139548	1.63967185326008	0.200383782627938	1.92234642575797	8.39914477488495	2.7966555914715	0.119535672516514
-5.830820574	7.78701111464842	1.66231545872797	0.19730432485847	1.55978246231704	7.91695220142019	2.79186104122244	0.119641085355254
-6.282020676	8.12708120453177	1.7790872545314	0.182275034955103	-1.974796427	8.2476460725702	2.79034948372153	0.119731858846425
-6.527085425	8.32201456673138	1.81289956052503	0.178174442769581	-5.559259771	7.58750760327951	2.82966001724829	0.119757606834428
-5.360746328	7.46227231309177	1.4933279829429	0.221713706623163	-5.268209264	7.39875620399394	2.82756994994232	0.119880345648226
-6.66558264	8.43501563519194	1.83930897699703	0.175045658409908	-2.350834523	7.75833677060542	2.78722204713411	0.119919941201309
9.79980342556749	10.0421690335102	1.33186273808086	0.24848644231612	1.61018022250283	8.45756279580555	2.78804558182898	0.120052359519404
3.41763570338748	8.03671352663466	1.31499878104485	0.251503862783264	-5.459662806	7.52492825815293	2.82401148574245	0.120089677647511
9.02816000896665	9.32355078255138	2.89025810306542	0.0891305581313547	-5.076943786	7.27751371187899	2.82211472880722	0.120201443856227
-6.990875433	8.70663803969327	1.76774159845356	0.18367538786488	-2.091081609	8.27160364288215	2.78070008743851	0.120313345319604
-5.98887461	7.90328377342932	1.7100000258524	0.190998814779431	-1.979454852	8.31438187472787	2.78063835205234	0.120317076813804
-1.674293727	7.11239687298794	0.225541051781872	0.634854604483959	-2.455593975	7.91800650301847	2.78049704476209	0.120325618440144
-2.265486218	8.08154410534112	0.376828863681114	0.539311526462539	-5.251023162	7.3880012439257	2.81899041029886	0.120385827581455
-7.00819382	8.72245923577228	1.75179934651631	0.185664224348378	-5.250583476	7.38772428393465	2.81896239711909	0.120387482396155
-6.01881842	7.92555791457745	1.71865696068336	0.189879481708987	1.56333877978487	8.34821386797215	2.77450721722299	0.120688377414826
-5.29865711	7.42168800460079	1.47600158331877	0.22441399278745	-1.732202165	8.07362905687453	2.77132806283238	0.120881464629877
-4.90465525	7.17885524097609	1.37001204007741	0.241822292305397	-2.268152749	7.70234541213146	2.77061028890254	0.120925111794656
-1.837342123	8.19217763047426	0.257744436411003	0.611679017635186	1.43583236821858	7.94468783880641	2.76984888506302	0.120971433370321
-7.40972529	9.07174283514488	1.18200809819607	0.276959287428632	-5.258022875	7.3915848058493	2.8065834831907	0.121121529425204
-5.093053298	7.29187221248834	1.42069751596075	0.233301282424371	1.30368296618018	9.06729380249488	2.75793314489234	0.121699221029514
-3.242664802	8.12799476693076	0.670575456938817	0.412859777761746	-2.45457519	7.91730555640986	2.75680389987661	0.121768473654834
-5.807631709	7.77023059555511	1.653849444	0.198449129692923	1.32041864327637	8.1635421107147	2.75613050589777	0.121809793758664
-6.872647594	8.60753541939078	1.8305794660374	0.176072799661529	-5.735650984	7.70934078317408	2.79267819408761	0.121952774265746
-6.407175655	8.22565669782029	1.79633116128635	0.180170294330593	-5.331000305	7.43992815328488	2.79149198207561	0.12202401470059
-6.019299229	7.92588343121146	1.71900408503685	0.189834758586969	-1.60311413	8.76757478958075	2.75231140105187	0.122044466379891
-6.421746136	8.23717601134075	1.79781436312012	0.17999057636291	1.54168250867374	8.19613939535873	2.75009593081298	0.122180856978803
-5.953694417	7.87698752723378	1.7014396414078	0.19211323990969	-2.388622444	7.78496080434217	2.74920047920237	0.122236037057598
-5.390429854	7.48181717663549	1.50354546483154	0.220139554988714	1.80623988104003	8.32246999834194	2.75117986796693	0.122296192114705
-6.852858483	8.59060698946919	1.83532047828727	0.175514098251337	-5.233933081	7.37579737215686	2.78684206524269	0.122303777663203
-6.321052893	8.15766791659156	1.78438264365738	0.181625681417572	-5.198477652	7.35381868858265	2.78634508756443	0.12233372584429
3.25008394625573	8.20239561530972	1.16142770417346	0.281181272689493	-2.312458693	7.81844523304509	2.7466455540094	0.122393647969215
-2.932957358	7.89858928637115	0.58189089157432	0.445580153839381	1.11524835545068	8.77461595088724	2.74521670750778	0.122481901878979
-5.590630767	7.61703967512091	1.57162032824245	0.209984968894342	-2.058280612	8.31094143243269	2.74130841539266	0.122723703748331
-6.003201241	7.91390381503551	1.71426841385543	0.190445957740813	1.56485289052515	7.96513039514823	2.73851800200142	0.12289670546694
-6.624022015	8.40054690273328	1.83099258368611	0.176024034628022	-2.347600591	7.75660995204331	2.73240917321706	0.123276500087875
9.02816000896665	9.32355078255138	2.89025810306542	0.0891305581313547	-5.234371219	7.37761154055221	2.76682969528073	0.123517025250588
-5.978565327	7.89561537583376	1.70717913282827	0.191365214499342	-2.347025913	8.58848014685101	2.73094979312792	0.123549583870343
-4.909202302	7.18162764581158	1.37085425269019	0.241677645758949	-1.499466603	8.32725672635829	2.7271155057345	0.123606791563619
-1.32895671	8.1418741009868	0.145258705750294	0.703111744204651	1.30725812822182	8.54207494138239	2.72687433585077	0.123621865142227
3.39219547882988	8.13914819816699	1.26915781720993	0.259936825126706	-2.347283058	8.58757014339252	2.72956552686277	0.123635929512245
-6.036950217	7.93913591797438	1.72354840387802	0.189250404217928	1.24868360225338	8.41384547982165	2.72389173276111	0.123808471946581
-1.105845319	7.99236083196422	0.105090224146522	0.74580765443577	-2.089805098	8.33428631681847	2.72340762152315	0.123838793323194
-7.018006067	8.72986542030054	1.74371496599403	0.186682322268779	-1.792911833	8.59724775622537	2.722837895	0.123874488825925
-2.014732644	7.29834532484963	0.306305548202449	0.579961681792631	1.277349979	8.49665208841375	2.72194597408846	0.123930396654147
-5.612479421	7.6320227638078	1.58111659236018	0.208613066423103	-2.478157398	7.93317323280132	2.72168504969565	0.123946757954684
-5.944098366	7.86990948948633	1.69878337139902	0.192460585530522	-2.264910151	7.69970908024418	2.71887504768681	0.124123129293929
-5.871885061	7.81668982318856	1.67843619066027	0.19514575286041	-1.412649881	8.95620574996646	2.71797671728133	0.124179579108469
-5.667380683	7.67030777148991	1.6023658876428	0.205581443657694	-1.482703963	8.63414130190472	2.71615065622562	0.1242944243248
-6.769310055	8.52042386693314	1.84617835941397	0.174242237811419	-1.766830689	8.09812496953185	2.71592690608792	0.124308505542641
-6.364699313	8.19201607458142	1.79048674142942	0.180880479854857	-1.465471699	8.30302735568835	2.71528275649669	0.124349054708359
-2.777877108	7.78819274832702	0.532952201783977	0.465375979936852	-2.45105501	7.82839797107235	2.71112545900399	0.124611151033484
-5.642917004	7.65328435782552	1.59222987350668	0.207021001435417	-5.33337746	7.43811638752888	2.74869672209689	0.124629371445007
3.07795245805617	8.09719443083181	1.0589590377205	0.303463858057794	1.41292970907324	8.1910211896514	2.70964719399522	0.124704513107589
-5.577111546	7.60769315466588	1.56660616811536	0.210713662174224	-2.795879828	8.15925647995433	2.71153880554971	0.124767236300312
-5.702588505	7.69509613923042	1.6158579350499	0.203683534256286	-6.650139124	8.40786500328888	2.74461012155584	0.124881789389167
-0.019015814	7.92411644368768	3.43725980144687e-05	0.995322229657009	-2.761530411	8.13495201095525	2.70800101857251	0.124990763355069
-6.058867192	7.95561700042132	1.72930902785886	0.188512653976461	1.45504985927902	8.15567945809323	2.70383381079161	0.125072508397124
-5.436353033	7.51218541005833	1.51952411456356	0.217704486297089	-1.715768798	8.06207136428229	2.70364609272964	0.125084413639685
-3.149193771	8.05766476445724	0.645755442836288	0.42164286409609	-1.378756617	8.60091146646071	2.7018817081163	0.125196381152037
-6.920912614	8.64819562640407	1.81229475369906	0.178246847864843	-3.206144294	8.39546732920386	2.7019843704827	0.125372054153277
-6.42876398	8.2427453408678	1.79856659994814	0.179899507881015	-5.369657117	7.4653348484937	2.7350699949184	0.125473553977605
-6.310659986	8.14944126330156	1.78244086580212	0.181863482690297	-2.326685929	7.74247440448625	2.69568822528144	0.125590403688178
-6.419856446	8.23573595027122	1.79776151231857	0.179996976674243	-1.430599691	8.59331452941247	2.6947385235893	0.125650958593579
4.74931853226034	8.03573119356721	2.44402626176386	0.117987227658949	-5.307386382	7.42254621556971	2.73075088433342	0.125742619480986
-5.303884187	7.4249841132574	1.47783743386639	0.22412602001523	-5.258828954	7.3936569701656	2.72730868662729	0.125957574345094
-6.930821909	8.65562277808916	1.80805105254598	0.178755844014922	-1.575640608	8.75012222646373	2.68846191544041	0.126052079892846
-3.240293508	8.12621762782816	0.669968335866184	0.413071371595325	-2.517808216	7.96045199760245	2.68484641514335	0.126283858092842
-6.199844473	8.06325442518316	1.76342076784055	0.184211969461006	-1.479797423	8.63003061392256	2.68332884785943	0.12638130204825
10.1133904563632	10.3409152899233	0.984555093057875	0.321087548214562	1.88808828917857	7.69405657045295	2.68050598688221	0.126562808069696
-5.72204154	7.7091410912962	1.62155614738421	0.202888182140818	-2.422733403	7.89479176046326	2.67975821057299	0.126610943231501
-6.406787471	8.22566521266155	1.79718128029894	0.180067260952321	2.14427365166508	7.90829837449206	2.6821104922698	0.1266418196425
-6.620151445	8.39775852911012	1.83059160873676	0.176071366096715	-2.317775381	7.82200765783677	2.6783150063293	0.126703908092453
-6.783192127	8.5323293974076	1.84593631690878	0.174270474035391	1.40296617640909	8.29822789682072	2.67600701340404	0.126852754980553
-7.584713417	9.22662740479503	0.992319645563473	0.319186875148615	-6.522582606	8.30481403954928	2.71227336431336	0.12690190322651
-0.325422997	8.2486985366938	0.00962358698887393	0.921853860168405	1.3860223285203	7.85676487563924	2.67357762343212	0.127009665537148
-6.040142819	7.94158000293748	1.72406659793817	0.189183902800026	1.50260049299911	8.46500685995946	2.67181151447228	0.127123887055167
-5.967883132	7.88759202749925	1.70475178033304	0.191681154705927	1.11401536867295	8.7408536318924	2.67094105343791	0.127180230257155
4.87141287082724	8.64632315200725	2.21211579768526	0.136944861047057	-4.951952918	7.20282270643781	2.70704925583488	0.127232092659478
-6.055411319	7.95302212802546	1.7283436220318	0.188636057429209	-2.258136925	7.69572289199489	2.66955169301982	0.127270225025398
-6.862258628	8.59848883003723	1.83308803555145	0.175776923984479	1.38992831143308	8.01354066894757	2.66886164504327	0.127314951744721
5.61133369335054	7.85810220262147	3.37678618365729	0.0661341337615636	2.22320693904418	8.50843999278065	2.66520123887998	0.127734769690677
-6.697772016	8.46135716522409	1.84493638040591	0.174387180607422	-1.780623479	8.48580342132464	2.66026204587551	0.127873991050727
-5.993825967	7.90683777445237	1.71212439853156	0.190723424731364	-2.305789713	7.81497083900796	2.65015030699395	0.128535236416645
-6.426231564	8.24097823999591	1.79888353757186	0.179861154233755	-2.054437558	8.36777927169041	2.64773276862739	0.128693957247789
-6.195062305	8.05955630510455	1.76228304658989	0.184353559507348	1.72515789649199	7.8331530116119	2.64706309458567	0.128737967026276
-5.887451894	7.82821595409486	1.68378813443246	0.194435247505072	-2.328348994	7.74264224145384	2.64686948384444	0.128750694261877
1.43475272959785	7.91202936471338	0.226618018820943	0.63404758715676	-5.769413005	7.73342893237079	2.68143507507185	0.128866723339182
-1.943815964	7.85496182544707	0.293214385021824	0.588173398206012	-2.020331157	8.34373228878276	2.63655903558984	0.129430728526982
-6.80410267	8.54996096554154	1.84358740043571	0.174544768069887	-1.698123254	8.0496657511002	2.63423860920664	0.129584389112563
-0.948584606	7.89172933367911	0.0792783436242717	0.778280375393497	-2.628904292	8.04015440822364	2.6321543144101	0.129722606234213
-4.845631747	7.14449531504607	1.35653930270817	0.244150580818921	1.43340758452661	8.66252058821171	2.6342279414234	0.129763378964557
-6.373303688	8.19888729926781	1.79202800551332	0.180692878965982	-2.534199382	7.97257718256075	2.63100856140673	0.129798663320465
-6.080955474	7.97247625096887	1.73336873349002	0.18799474763699	2.13174606501588	8.10641136386916	2.633302825	0.129828672148187
-7.115788333	8.81515368607701	1.6163168091808	0.203619349123874	-5.964692955	7.87420745331772	2.66475688807835	0.129945266738283
-5.743712395	7.72442422769729	1.63026977637371	0.201679001139553	-1.987305317	8.19397870520583	2.62732967542315	0.130043249280115
0.627929036098105	7.97184810619615	0.0409313893517494	0.839672256982653	-1.967897308	8.30448115485909	2.62641298249976	0.130104283579094
-1.38531264	7.49751551302065	0.156380182501839	0.692515073541335	-1.636317335	8.83842893331707	2.62626522991451	0.130114124421533
-5.761459585	7.73688081394158	1.63793104752244	0.200622854402956	-2.42082793	7.80682246420252	2.62518016891972	0.130186421667408
-6.384470052	8.20767179655565	1.79346714732193	0.180517911516535	-1.927982033	8.27621264196371	2.62453251354849	0.130229598531106
-5.227350745	7.375853177	1.45705847682018	0.227411500311745	-1.515134308	8.39225156959092	2.62249486880479	0.130365557198478
-6.479496961	8.28353969814452	1.80573759297109	0.179034031128939	-5.702911877	7.68695162163784	2.65809078382956	0.130379519599763
-6.44976155	8.25963657147303	1.80148487887683	0.179546714526062	1.52363625575336	7.65645567502014	2.61948174060642	0.130566927134966
-5.783989587	7.75326834631972	1.64490043438578	0.199667731061544	-5.079876578	7.27928853305734	2.65086685232982	0.130852171687421
-1.978628692	7.27773328918683	0.29718669203033	0.585656949811027	1.4736082491097	8.09617071985192	2.61335334170475	0.130977688276718
-1.434361282	7.52701488593823	0.166674187471974	0.68308854680399	-5.071142673	7.27464890492828	2.64673653739058	0.131123380210437
-6.420716196	8.23641791009201	1.79785309099444	0.179985886526342	-2.626397588	7.9546733439179	2.60781674532463	0.131350166363936
-7.179135081	8.86885080178872	1.52136509061846	0.217425999755528	-1.56234917	8.37372781892022	2.60769431884978	0.131358417566473
-6.300236201	8.14128757094585	1.78108312933216	0.182029973122949	-1.893620602	8.12392923645574	2.60740999435409	0.131377582731766
-4.828068739	7.13467718312854	1.35201504794105	0.244938564210178	-2.902181152	8.23869852946243	2.60916763587887	0.131441410054263
-5.767610506	7.74132853210402	1.63992566792562	0.200348953227378	0.998398318688001	9.3116147371523	2.60603061645144	0.131470610420791
-0.173278379	7.20645247763381	0.00283979945130222	0.957501508160177	1.5618318039191	8.13102163309217	2.59966737690674	0.131900821370815
0.276751731073885	7.90825194013849	0.00774471324011722	0.929874243555183	-1.958472925	8.29943061623554	2.5985474036078	0.131976722636349
-6.137449649	8.01530673624247	1.74799523779604	0.1861424848992	-5.174659904	7.33985738932661	2.62771812717103	0.132381341281612
-7.242720973	8.92507563705799	1.41877549017359	0.233617703020452	-2.21636525	7.75445602529446	2.59186044922087	0.132431034663113
-5.438648004	7.51365949535531	1.52070436448932	0.217525899666294	1.73011232741714	8.20213090378029	2.59189265142986	0.132611079025588
0.619016218059611	7.60832520122195	0.0393064894278936	0.84284451045209	-2.520905317	7.87793956262881	2.58848749294993	0.132660932176451
-6.901095547	8.63159083325903	1.82024313284207	0.177298003122805	-2.266969002	7.70207919082011	2.58827903275443	0.13267515692423
-5.775033553	7.74685374605363	1.64155119032475	0.200126061553269	-5.249868589	7.38411505996698	2.62179793538493	0.132776023276177
-5.628924755	7.64352234995111	1.58687754914459	0.20778596386391	1.74891935082899	8.83393076036226	2.58894354913548	0.132812053200643
-4.944941152	7.20261944966949	1.37962959362783	0.240176762541072	-5.179171694	7.34042755550522	2.61923570714185	0.132947298466567
-2.394347005	7.52943353030362	0.408748059515523	0.522612176724511	-1.972206564	8.3076971085117	2.58414983472451	0.132957313792252
-5.690000556	7.68645767286626	1.60956046811577	0.204566807946934	1.7803204933169	8.01590587312041	2.58153344088345	0.13313648433195
-7.139565487	8.83539742631366	1.58073406256036	0.208668124116774	-5.052939064	7.26367363061391	2.61451061267694	0.133263882576278
-5.13189872	7.31586406480971	1.43127322301679	0.231569448332214	-5.161316938	7.32947651146063	2.61296892725479	0.13336738158997
-6.415639619	8.23248878564677	1.79756707885813	0.180020525123363	-2.540041443	7.89175977238981	2.57509775490867	0.133578481087853
1.9604084556569	7.38026473044507	0.426987548248261	0.513477547289208	-1.841647952	8.21468474759456	2.57503809571267	0.133582586967799
-6.368765511	8.19522333775938	1.79106716828391	0.180809804521091	1.22485709978492	8.54252113366817	2.57380793036223	0.133667284766674
-6.068674682	7.96313050898056	1.73092167786734	0.18830672578941	-2.135343251	8.36882799681296	2.57414155055548	0.133695851844324
-6.202789358	8.06551632025479	1.76447798990471	0.184080510673935	-1.704173024	8.05392201796417	2.57128939585446	0.13384089653787
-5.968740037	7.88817566973289	1.70525626202646	0.191615442119953	-1.501573071	8.73511966098223	2.56698900757702	0.134137987911233
-4.940455299	7.19987171629546	1.37854060260165	0.240362399872132	1.54234944565241	7.85035489162165	2.56528671706989	0.134255817266988
-5.671483261	7.67319188827372	1.60391875917044	0.205361944068837	-2.595837979	7.93339971228904	2.56471119807324	0.134295682785176
-0.403630308	7.31514432941336	0.015015755133865	0.902473428730604	-1.942691921	8.16075058353395	2.55755873278485	0.134792358749742
9.73662443988978	9.98237804826224	1.41606078214276	0.234065506048689	-1.293903002	9.03067851339663	2.55728048981516	0.134811726509845
-5.859020867	7.80750527092749	1.67264932489966	0.195917418613407	-5.281277828	7.408530189	2.58804482518942	0.135054754359542
-6.353604641	8.18335411600069	1.789271791	0.181028521051159	1.39614640737741	8.15242160456863	2.55364284424488	0.135065252872878
-6.590507952	8.37342491061092	1.82443623990352	0.176799796926306	-2.470989354	7.92841413981401	2.55166729290407	0.135203188351255
-5.499318193	7.55446961494791	1.54010332094508	0.214615449289461	1.79161735107273	7.87711995395459	2.55138150671568	0.135223156840879
2.67620323714843	8.40449009937673	0.762056652377451	0.382695040362925	-5.323384263	7.43263355110692	2.58255354226775	0.135430124050621
-6.370336244	8.19636906683139	1.79092476715823	0.180827140951339	-1.634359274	8.9685477169497	2.54747578916215	0.135496426546562
-5.665709685	7.66930116060082	1.60061591566094	0.205829135488688	-5.088724515	7.28527592761675	2.5810985245097	0.135529805411357
-5.70099339	7.69427429913029	1.61338735088091	0.204029517896168	1.22479794155162	8.48283349518335	2.54282877295091	0.135822460138289
-1.541688488	7.04535715492565	0.196607674635343	0.657477371483967	1.6138082105681	7.78872402642302	2.54209314161124	0.135874161529594
-5.753642588	7.73147469273798	1.63409749514967	0.201150514691779	-2.286623248	7.71473045117436	2.54049670576292	0.135986446155843
9.95588459585385	10.1904729961769	1.14653019801838	0.284288240530741	-1.327924518	8.81204336478273	2.53924268676691	0.136074728216481
-0.480336707	7.61507179582927	0.0211071977987494	0.884488616519607	-1.620585824	8.3636141067244	2.53764529171928	0.136187287273989
-2.771879395	7.78381344815731	0.531102620635661	0.466151297737379	1.43009435702266	8.02200586087791	2.53572891146672	0.136322476649493
-3.018384676	7.96063893704484	0.607499011721295	0.435739284397503	1.40479210193083	8.41483188963194	2.53286398740176	0.136524892615499
-5.708763131	7.69956025089542	1.61759708290298	0.203440396492055	1.27380979058784	8.49820283363482	2.52948861044366	0.136763855123411
0.5544995435561	8.38754167102613	0.0298461004316001	0.862841455140753	-5.282329312	7.40918415656877	2.56085453921639	0.136926333388473
-6.249720602	8.10187534222822	1.77369629183713	0.182938872882725	-1.530499731	9.36201994062575	2.52608457053492	0.137005375689291
-6.072025494	7.96556009005603	1.73252877216012	0.188101767493296	2.11340199258709	7.81686297479229	2.52772274723251	0.137071217881957
5.61133369335054	7.85810220262147	3.37678618365729	0.0661341337615636	-2.05924547	8.3119915235082	2.52297650674204	0.137226361474136
-6.515156498	8.31211325407131	1.81075195952295	0.178431699078423	1.3309421627486	8.13983224019913	2.52189046115427	0.137303685049985
-6.598300496	8.37958510782078	1.82581402426424	0.176636447457817	-1.604265289	8.4553508396739	2.5179255838985	0.137586435961732
-6.393517551	8.21482081834792	1.79478114546621	0.180358329908593	-1.901165781	8.19533285230549	2.51768112464414	0.137603893087513
-7.012881088	8.72639731843791	1.74754996309801	0.186198559298144	-2.292213821	7.71898954300738	2.515501774	0.137759645384851
9.42547386676005	9.6901890480098	1.93629412719144	0.16408532357318	-2.243305585	7.6858950260726	2.51078460270951	0.138097523443928
-2.430484931	7.55288270042627	0.419163904623624	0.517361182898915	-2.617461713	7.94784295922068	2.50963603679432	0.138179948682066
-6.319336174	8.15623764781903	1.78359063685888	0.181722631610979	-2.021693683	8.34598907415575	2.50526572132051	0.138494140531931
-6.178277283	8.04662270849353	1.75790810566785	0.184899201260804	-5.110715585	7.2999517308995	2.53692569314549	0.138600541963573
-5.075358793	7.28091867008648	1.41609437927232	0.234059957715876	-5.067627406	7.27126726631125	2.53180959192591	0.138961840939049
0.0331429389582299	7.89571492857574	0.000110222620278651	0.991623500020351	-1.540319589	8.4084913260273	2.49795324618362	0.139021849273674
-2.08496469	7.33932950275034	0.324064808235972	0.569180742650153	-1.905647416	8.25927042284584	2.49331774213393	0.139357674295139
8.52848411894484	8.87567031298722	5.01268273144036	0.0251720832120913	-5.048619356	7.25986140838195	2.5248566209064	0.139454767224315
-5.510699341	7.56218822284526	1.5436797052283	0.214083951129813	1.48002994	9.07670804432052	2.49405999553269	0.139485881898846
2.16103725074874	8.45456521087069	0.490149568767809	0.483867878368687	-4.95260693	7.20274450003766	2.52288188349893	0.139595167224617
-6.345739855	8.17698624227349	1.78730486874596	0.181268487248775	-4.920213065	7.1832447022908	2.52093327145885	0.139733884731429
2.03827445152653	8.66681399226417	0.400096926970608	0.527045673376847	-1.872185925	8.10843526078471	2.48797788305245	0.139745784735348
-6.204164605	8.06659262945087	1.76453807703261	0.184073042494131	-1.718803769	8.06418428145166	2.48666631291676	0.139841318568745
-6.129274455	8.0090993832919	1.74558344089517	0.18644644258118	-2.396794128	7.87682473349488	2.48519562129728	0.139948539811483
-5.80582093	7.76896672270745	1.65297464402966	0.19856786688407	-2.644884492	7.96779470163504	2.48718534871551	0.139985530105528
-7.143459042	8.83794877955315	1.5763256886835	0.209303866100779	1.67392897177041	8.90395255349789	2.48479259786663	0.140159959964573
-5.84132733	7.79461240997186	1.66626696579861	0.196772639640785	-1.805639086	8.18889232754312	2.47993025806577	0.140333256434934
-6.335709811	8.16919942140198	1.78640111857676	0.181378868967592	-2.225158139	7.76019605515271	2.47815934725573	0.140462946074063
-5.634492484	7.64732226791439	1.58958337578046	0.207398826141375	-1.836128613	8.21071743052807	2.47489481062723	0.140702411882443
-3.523267809	8.3444604154452	0.736068319569213	0.390932451727009	-4.919675693	7.18292847736949	2.4981872622929	0.141366073512321
1.98311340421752	8.08310892393271	0.43784479281699	0.508171340723992	-2.322200827	7.73943155304488	2.46230581259675	0.141630656266799
0.0423446525084724	7.89098125158661	0.000179684964233165	0.98930506703001	-5.225934631	7.37310973223952	2.49184539432871	0.141825436740145
-5.813322221	7.7743531418137	1.65587243611317	0.198174866547905	-2.472127788	7.84235464394644	2.4545721730708	0.142204693428591
-5.099704229	7.29585533192752	1.42277322341429	0.232960142821208	-1.634224233	8.70635845060566	2.45442863911503	0.142215374875727
-5.665226932	7.66891096845937	1.60077320150525	0.205806858776095	-2.241239986	7.77156890784611	2.45328762425095	0.142300322152349
1.81987470913538	7.61138196957981	0.366094921021912	0.545146745256525	1.02354871058665	9.12868080008641	2.4519516838363	0.142399862146524
-1.875121768	7.21989855434757	0.271436005346492	0.602375270998726	-3.197938172	8.38994237816758	2.45050606562836	0.142689564351626
-5.744812196	7.7252888349853	1.63022373367439	0.201685368109516	-2.427699154	7.81377402594762	2.44577592064192	0.142861148446701
-6.348176686	8.17902941064392	1.78827039664975	0.181150646066127	-4.971323612	7.21381544673017	2.4763067415431	0.142958956257205
-0.703878195	8.72290770573888	0.036416845169162	0.848658964409257	-2.366767839	7.76914777264487	2.44341407399708	0.143038056330508
-0.00214769	7.37080075743872	2.21911470373022e-07	0.999624140904631	-4.866019537	7.1512817542508	2.47255838876859	0.143234105935746
-6.349411538	8.17982519411567	1.78760486976709	0.181231863089663	-2.127544571	8.29849942374172	2.44313902349444	0.143240536823112
-2.349264869	7.50079387218857	0.395419396024332	0.529470829039174	-6.198280999	8.04923509567046	2.46197625611638	0.144014516318645
-6.168053472	8.03875512055974	1.75554377673585	0.185194860129051	-2.454938453	7.8314564388719	2.43021306133482	0.144031911556999
-5.903891709	7.84035446659596	1.68813439338331	0.193860479109691	-2.223193024	8.49301678440111	2.43250554249625	0.144040513167185
-5.917348148	7.85029170978055	1.69116059899015	0.193461453397717	1.44175445678127	8.22687753892565	2.4295613964748	0.144081196686604
-5.962657561	7.88362718296309	1.70383078043281	0.191801189816363	-2.28477757	8.5414561505199	2.42920719500497	0.144289791528375
-6.02487124	7.93016847410394	1.71979509597618	0.189732891455294	-2.180814707	7.6425465534216	2.42666449065233	0.144300544339463
8.75803358681408	9.07934900803131	3.8447961985074	0.0499129833761224	-2.446773398	7.91169824546263	2.4203711126908	0.144778509633897
-6.357392099	8.18628428113982	1.78956587198894	0.180992674589456	-1.547871235	8.41370093565063	2.41813866201031	0.144948534982044
-6.274665543	8.12128538692674	1.77729448944826	0.182495484036269	1.19508700494245	8.2483030068496	2.4180448290149	0.144955686862677
-6.509450765	8.3077024996971	1.81017631222944	0.178500727470767	1.58938500962877	7.93656909434935	2.41735203332584	0.145008504923484
-4.779952385	7.10737765394842	1.34050685300707	0.24695697309763	1.42779122380493	7.87417072010484	2.41167370023582	0.145442326027337
-1.359007259	7.86353755929213	0.154795526591836	0.693997820479085	-2.413534744	7.88919053116386	2.4107430882995	0.145513579317967
2.44840765546143	8.58447732865141	0.607471144506472	0.435749811604198	-1.943294795	8.71355414060595	2.40879387665331	0.145844661511778
-0.133916472	7.43455890070428	0.00167821144426547	0.967323383660533	-2.573629235	7.9171747831307	2.40338734670916	0.146078322767496
-6.193804042	8.05857833015785	1.76208530004157	0.18437818205611	-2.236707252	7.68207739850157	2.40182743531851	0.146198439424016
-2.376630355	8.16270628107585	0.403072077187731	0.52551345546308	-4.926554851	7.18654557261087	2.43065732285242	0.146355979175556
-6.869666766	8.6042745134374	1.83135771343553	0.175980947122289	-1.800186489	8.49984187011984	2.39958506947435	0.146371323742478
-2.276559824	7.45507503665657	0.374205829513567	0.54072682968539	-1.486326758	8.63645220783881	2.39361098042958	0.14683317400903
-6.995915252	8.71184257549138	1.76252493463298	0.184323445837876	1.21272185778899	8.19094932162995	2.39254905059836	0.14691546194986
-6.802831684	8.54899481191882	1.84375546986193	0.174525125305925	-2.343253632	7.84067285218356	2.39208562389389	0.146951390585669
8.57741439206138	8.91876094792245	4.73852882768685	0.0295047105259463	1.78237052129363	8.08397793502245	2.3928347701267	0.147074926432929
-5.698567532	7.69225121442368	1.61436970637392	0.2038918647368	-2.178707479	7.72903538761922	2.38778564379479	0.147285286687526
-6.463934398	8.27109683092597	1.80367671573493	0.179282267336809	-2.384841826	7.78243960733539	2.38681612091579	0.147360702247254
-7.27404574	8.95130671265293	1.37171290485249	0.241530284195738	1.97865773794628	7.94988539073615	2.38780321892553	0.147465501684373
-6.341244275	8.17356207268525	1.7872218797093	0.181278620072728	1.27408080799861	8.32094974438769	2.38006102451731	0.147887503687109
-7.055856983	8.7631633076504	1.69798727695661	0.192564829159278	2.02159716590847	7.84933738423671	2.38006428884782	0.14806878482303
3.17808505826062	7.97422640719275	1.14670667539502	0.284251181418928	-2.833449204	8.10803085751458	2.37868136041312	0.148176916488235
-0.453539147	8.17855338461834	0.0186806721889768	0.891287139004458	-2.193587629	7.6508943919084	2.37617392890018	0.148191713802679
-6.581750873	8.36636289302489	1.82274324451037	0.177000756365554	-5.080264302	7.28078952427854	2.40509602060136	0.148302838485576
3.09885950568252	8.13810097710899	1.06935583162841	0.301102179870722	-1.554115371	8.94555353003082	2.37128661843665	0.14857531836724
-6.325737865	8.1613544087321	1.78504897250737	0.181544161953202	-2.444963617	7.82525996990632	2.37030587974806	0.148652446652698
0.841206398551362	7.64455351658951	0.074156111655151	0.785381417556888	-1.841117018	8.15053073266847	2.36955835639254	0.14871126795102
-5.501594034	7.55600278389901	1.54089597926004	0.21449751455047	-2.993673402	8.23192128967053	2.36734741199358	0.149066872759323
-5.580224601	7.60989635059838	1.56731125622451	0.210611012925736	-1.586310253	8.84449258629697	2.36498707780456	0.149071610668031
-7.098951992	8.80029016011825	1.6402347982904	0.20030654280819	-2.517970524	7.87575292547795	2.36443219210819	0.149115425578112
-5.915485345	7.84897437058703	1.69042438648151	0.193558439563301	-1.211442768	8.93108733411597	2.36412298585746	0.149139848157003
-6.284638818	8.12911623121434	1.77925362708259	0.18225459244375	-2.913897736	8.16975901412317	2.36589253424768	0.149181597770717
1.59270097998821	7.48550765278131	0.276210907002492	0.599200758829025	2.1955256025391	7.66725210585241	2.36578742937969	0.149189890159829
5.57403633619099	8.63605480472744	2.81860715624249	0.0931912025856708	-2.148053535	7.70869149182313	2.36264683960614	0.149256510497419
-6.128655147	8.00861923373758	1.74552176397989	0.186454223256527	-4.88791307	7.16400403361031	2.39264280211099	0.149263228607241
-1.119817245	7.71204053377061	0.107400746419604	0.743126047423699	-2.121279143	8.29343289826595	2.36431450496821	0.149306159502248
-6.785605586	8.53454644254756	1.84578830074317	0.174287743919307	1.51567360258753	7.58970663624874	2.36196794990095	0.149310202796852
-5.262773284	7.398477666	1.46664417822082	0.22588871644545	-2.222541196	7.67112575288956	2.36103190781356	0.149384272675372
-6.376261295	8.20106839077757	1.79187033403298	0.180712060214948	-1.651118992	8.01688715337438	2.36094663809685	0.14939102244167
-6.059354579	7.95592859573839	1.72984628132185	0.188444020007119	-1.764750897	8.47314049851191	2.36093733732113	0.149391758694136
-5.693226383	7.6885817060783	1.61173173278228	0.204261760368924	1.35674435950561	8.82137049518953	2.36244616263065	0.149453806242974
-1.506090265	7.57058106535275	0.182226266191662	0.669471073225876	-2.440843248	7.82171800752648	2.35825538380884	0.149604253392919
-6.224689	8.08246643531416	1.77016629432991	0.183375071604159	-1.620972739	8.52007678288608	2.3571081529115	0.149695265997356
-6.476945742	8.28144682858093	1.80531031963588	0.179085464278967	1.27422703532758	8.70650136196626	2.35440850895948	0.149909710009566
-6.006737248	7.91662169573602	1.71476721657446	0.190381472870123	-1.626313771	7.99967988774098	2.35417375771676	0.149928375526193
-5.132592555	7.31617205096139	1.43178303242769	0.231486356796996	-4.824222433	7.12709986752252	2.38387851078709	0.149943864806114
-6.105899198	7.99135033124224	1.73959407468367	0.187203778600559	-2.110400045	7.59726412173078	2.35392080018046	0.149948491929993
1.97902292859008	8.08487975380423	0.435696945206907	0.509213503077622	-5.682814168	7.67042221793707	2.38234449905826	0.150063401263467
-3.963756805	8.70039908548223	0.786723905155542	0.375102128479575	-5.94106168	7.85598022429961	2.37944026675595	0.150290042473212
8.75803358681408	9.07934900803131	3.8447961985074	0.0499129833761224	1.28673321045164	8.24698291035758	2.34677955864891	0.150517800639204
-5.748741996	7.72801065827066	1.63211555433044	0.201423954164381	1.46212807204587	8.17035352866395	2.34455287024352	0.150695870664865
-2.166508208	7.38791614169615	0.345022105743092	0.556950545124911	-4.823657594	7.1267734151134	2.37110309381276	0.150943080412955
-2.227577403	7.42489155402902	0.361078600316599	0.547913910184979	1.81600545743453	8.78079739218199	2.33982995136881	0.151255718626095
4.9908282636037	8.84700434901278	1.87502031547562	0.170914958297443	-2.592220043	7.92803246390843	2.33897266364381	0.151324558106126
-6.471316459	8.27703368135199	1.80472304221248	0.179156185835058	-1.343389151	8.61790604178716	2.33664950136536	0.151330052385522
-6.713070479	8.47392123387649	1.84652481452246	0.174201830175066	-1.92419052	8.14631031031911	2.33658117979412	0.151335549262626
-5.700396682	7.69376519367413	1.61369832673715	0.203985930369258	1.55156854147692	7.99090235233708	2.32162783185121	0.152544704677371
-5.63434356	7.6471959182951	1.58968951208982	0.20738365801461	1.11951680064921	8.72197047439012	2.32006826019199	0.152671513693713
10.2250123839327	10.4479665002368	0.883325501032023	0.347302621309173	-2.202051321	7.74504761943528	2.31694815101364	0.152925608882984
-6.527085425	8.32201456673138	1.81289956052503	0.178174442769581	1.28388772544002	9.23249445895623	2.31591284349801	0.153191138053397
-5.884200564	7.82605299427511	1.68163093188907	0.194721265460543	1.59929635343723	8.33297729097486	2.30782445525844	0.153852720444794
9.25557800479607	9.53242092769631	2.28496138912177	0.130647527820088	1.13622171057322	9.57294634561463	2.30540879007228	0.15386999006162
-6.041859484	7.94281678517814	1.72487611052417	0.189080070057034	-2.057898519	8.36958338772627	2.30563577512084	0.154032360478001
10.2997651919606	10.519845476535	0.821224719773464	0.364832096934485	1.46888128375916	7.67605102511269	2.30285508783904	0.154079976995791
0.991217728163433	8.25393006275923	0.100754200633963	0.750929398682942	-1.893383234	8.18810096456672	2.30285332687624	0.154080121921538
-0.089371889	8.10796715212904	0.000761261061921262	0.977988638250966	-2.1327	7.69880467366833	2.30147259367247	0.154193807980579
-6.681721241	8.44790951058496	1.84194981863865	0.174736290356286	1.60320961008413	8.23056966120006	2.30307022604341	0.154243269590054
-5.659919009	7.66521939198129	1.59851889252154	0.206126413281349	-2.190593271	7.65068509116489	2.29853711768227	0.154435859068259
-6.509509213	8.30766649271692	1.81006248924633	0.178514380136527	-1.411009265	8.26384969645395	2.29793002244162	0.154485978176005
-7.084980493	8.7882270243347	1.6596821435098	0.19765957925394	-1.148245487	8.88304844346362	2.29590027684939	0.154653693939848
-5.927907917	7.85779313595395	1.69525347666203	0.192923305774962	-2.221848124	7.67056313691106	2.29492625142281	0.154734258133866
-6.451922233	8.26171013082203	1.80249145479707	0.179425214239963	-6.057749382	7.9425342456892	2.32172550019588	0.154885596843216
-6.218870523	8.07792588489138	1.76956581570777	0.18344939217824	-1.384283471	9.13701214865964	2.28908307079333	0.155218675185217
-7.44901434	9.10594406362089	1.13603564711754	0.286503087523073	-5.787474202	7.74445250828685	2.31746920264872	0.155231539287562
-6.073998912	7.96706588801653	1.73290032445683	0.188054419103169	1.75392255253093	8.41009845476377	2.28732919388614	0.155545316350911
-6.565115824	8.35276623145593	1.81928415953218	0.17741217154552	-1.677927998	8.03556466460689	2.28478287755492	0.15557639583487
4.7128447946274	7.94895628127355	2.43517201411861	0.118655035398832	-1.86669041	8.17022924655399	2.28452725442245	0.155597693104235
10.1133904563632	10.3409152899233	0.984555093057875	0.321087548214562	-1.730904451	8.44543460055478	2.28276698056684	0.155744450394083
-8.078372978	9.67809551554519	0.615429102240646	0.43275926199926	1.25203811251984	8.2649274687109	2.28079032351353	0.155909456101554
-5.889864095	7.83012872246311	1.68410720913064	0.194392983942187	-2.691715527	8.08473098291139	2.28175590916111	0.156009642960065
-7.417546733	9.07897601378165	1.1719470563766	0.279013210429029	-2.345972044	7.75525650848923	2.27956582461459	0.156011784401403
-0.901368063	8.47189721003879	0.0668932742639008	0.795917450329614	-1.605171396	8.45636499719822	2.27670298004215	0.156251355923663
-6.348176686	8.17902941064392	1.78827039664975	0.181150646066127	1.78926157686233	7.64578661667837	2.27621854380941	0.156291940917482
4.73834269163986	8.65574857036075	2.09349528555698	0.147941309095482	-6.237761753	8.07996401686157	2.30387728775641	0.156342869101459
-6.552385239	8.34251783242213	1.81679343278704	0.177709096083199	1.92363008067713	7.54620872813922	2.27219453304546	0.156629578243569
-2.341883479	7.4959939692595	0.393394951938827	0.530526653105942	-2.380791279	7.77915231968514	2.27153253040631	0.156685212147799
10.1939918658613	10.4181818490869	0.910404393659733	0.340017460903815	-2.363626573	7.85431911353326	2.27098485356547	0.156731257099254
-4.883340599	7.16652613263533	1.36495700873276	0.242692691798688	-1.811017965	9.02195672919929	2.27205438976638	0.156822086959766
-5.195573986	7.35567175809956	1.4486341311332	0.228759989113247	-2.682087121	7.99436289213798	2.27197099077005	0.156829094257331
-6.744583664	8.50033787922457	1.84693000494582	0.174154585828222	-2.96728047	8.21082282575355	2.27176484925211	0.156846416245974
-6.240276495	8.0945496174648	1.77279132886204	0.18305058360284	1.51121689705896	8.94875270240142	2.27073326075787	0.15693313652329
1.1016783720249	8.12654900587956	0.128465599893543	0.720031676823544	-2.585482875	7.92447923507004	2.27043624347895	0.15695811644818
-1.696950072	7.12405954066855	0.230618326778113	0.631070425964628	-2.527049554	7.8831796371434	2.26762455453498	0.157014142353008
-5.81610389	7.77618963710587	1.65773083304917	0.197923309888544	-2.25760743	7.69584855647574	2.2645714969215	0.157271721578213
-6.631475183	8.40679573856034	1.83264652924351	0.175828956288089	1.58274625455733	8.64213701160132	2.26176475388941	0.157689630368938
-0.218331114	7.47620271143674	0.00444901388554357	0.946820391469087	1.32338309442093	8.88746629454118	2.25994747080854	0.157843479249107
-6.056479177	7.95392851006488	1.72787940047364	0.188695430253286	1.49617880418694	7.94960196104698	2.25640901038879	0.157962995578347
-6.64096976	8.41449571063221	1.83446529965052	0.175614724968254	1.55577009902339	7.97609708125236	2.25596787462882	0.158000464158281
-5.966953615	7.88678116508804	1.70514514319512	0.191629913936667	-1.401440227	8.25660931223323	2.25473503332422	0.15810523706129
-7.337383976	9.00845060035491	1.27566547751886	0.258718643796653	1.33629173638214	8.47219499553491	2.25400909265294	0.158166972107797
-6.209497463	8.07069598635889	1.7663974842155	0.183842111941435	1.42669989507376	7.8630178375584	2.25147139206323	0.158383021228005
8.88004303446631	9.18908735122052	3.37394208571609	0.066248358729281	1.26393537952346	8.44613748246634	2.25016532799701	0.158494359306817
-6.503724482	8.30294528714702	1.80910527551105	0.178629242292196	-2.428200026	7.81369134746341	2.24662340798488	0.158796795494301
-7.084096858	8.78727507204111	1.66122563622437	0.19745125938233	-3.277198738	8.45490155204916	2.24603084734096	0.159027954850534
-5.415642818	7.49848874728009	1.512073167	0.218835953036178	-1.428171304	8.27521066097576	2.24386966771653	0.159032434820565
-6.858031003	8.59533329913928	1.8340667151535	0.175661648120056	-1.326235185	8.98138585501357	2.24373151585477	0.159044268199359
-5.731331559	7.71555143757317	1.62606421513795	0.202261540204041	-1.22673973	8.48758284585701	2.24096053360607	0.159281851453812
-0.773682549	7.50867875167098	0.0526684676039639	0.818485438063389	-1.813501842	8.19449237662204	2.23977079735725	0.159383996734353
-5.616519844	7.63499752586459	1.58136365802726	0.208577515281664	1.85898010751318	8.17708392744553	2.24117882698106	0.159443562212646
-5.197595617	7.35717296052457	1.44846894852762	0.228786525983188	-2.188093455	7.64790394195458	2.23801386010102	0.159534990735865
5.67162351812643	7.90189755369511	3.42533708171499	0.0642163178665217	-2.163066756	7.63226110740507	2.23487885926293	0.159804867171606
1.24787829714145	7.60238341204627	0.166968692715513	0.6828239125523	-6.312609338	8.13837767078664	2.26059614266363	0.159949960187781
-6.36237452	8.19038251662832	1.79098828851708	0.180819407392756	-1.342991499	8.90171322532005	2.23099470084587	0.160140035840742
-6.05255114	7.95077489480981	1.72826650474014	0.188645919039134	-1.985538486	8.64760596684919	2.23207348280527	0.160227210024167
5.98078926676979	8.93779407920395	2.23991316420682	0.134502650162778	1.84816438888311	7.92407316290833	2.23195355695477	0.160237563871493
-6.915372054	8.6427032875876	1.81480302505164	0.177946789043541	-1.852675266	8.15941842283038	2.22504897683628	0.160654823168884
3.37374871103792	8.18187531257178	1.25455865695112	0.26269561454969	1.80752601745719	7.86744178417693	2.22618679116499	0.160736440838154
-6.908608934	8.63763107688137	1.8173147524427	0.177646901081096	-2.336751661	7.74924618278671	2.22381525666749	0.160761902089731
-5.448697896	7.52044103381006	1.52353534853499	0.217098247500361	-2.879771461	8.2223191703334	2.22421489019269	0.160907478909384
-6.227663928	8.08475521660449	1.77151479476116	0.183208296397989	-2.105451597	7.59425351843536	2.22206993955107	0.160913538551226
-6.865881712	8.60169138148094	1.83221191321922	0.175880193902467	-2.164424471	7.63305790013878	2.21986454561572	0.161105406218306
4.30569840347022	8.3370877544361	1.92583755280285	0.165228389393045	1.36895422463279	8.02882391666393	2.21783354153575	0.161282358171053
-5.71343927	7.70276623096763	1.61998419445084	0.20310722813306	-2.458322176	7.9188582786164	2.21747191268007	0.16131389099977
-5.243119105	7.38627693805895	1.45994818119358	0.226951147028205	1.13402674354597	8.62424528753827	2.21276369019353	0.161725145134661
-6.77171329	8.52302877235588	1.84632727228372	0.174224868533137	-1.440107268	8.33756019584382	2.21247906884763	0.161750048764714
9.31446150108269	9.58694640845833	2.15845227454351	0.141801514844246	-1.553951445	8.3672939555489	2.21022598158659	0.161947359445046
-2.589409521	7.65801032846626	0.469983798178659	0.49300173109633	-1.562892164	8.37503041514455	2.2084544912308	0.16210270898474
-6.439011763	8.25102392310852	1.79996627298789	0.179730200224949	1.11719834496602	8.30654696190304	2.20829724800875	0.162116507426436
-1.141825199	7.35869838639587	0.109847540600383	0.740320882196161	1.06431627621569	8.83249546491854	2.20758762484986	0.162178796932544
9.02816000896665	9.32355078255138	2.89025810306542	0.0891305581313547	-1.734133347	8.13944673530917	2.20527317777836	0.162382165810534
-5.99052953	7.90447883112282	1.71066513574709	0.190912544355439	-2.209238621	7.74895530278919	2.20446758934338	0.1624530280563
-5.483972996	7.54417482589652	1.53458616730032	0.215438452485068	-1.89893262	8.12777912129814	2.20324237137705	0.162560877391232
3.89459506265476	8.06811053486204	1.68416075416185	0.194385892600131	-1.680174034	8.03713761940405	2.19998342263104	0.162848186711753
1.18184807286957	7.73245939890928	0.151117033356132	0.697473860914193	-1.151505471	9.31744967685255	2.19955217760249	0.162886253487222
-5.811550031	7.77303360344235	1.65541396092298	0.198236984417861	-1.657676051	8.90113381651615	2.19760855151037	0.163237947418634
-7.100924498	8.80122219025187	1.63875060965243	0.200510258936088	-5.804940482	7.75741645645198	2.22082255055186	0.163358916093958
1.1473345514223	7.39904137063274	0.140034079905237	0.708250683799723	-2.18435276	7.64551316169507	2.19227461124119	0.163530360703304
-2.048131939	7.31767465873705	0.31475979941386	0.574779587503503	-1.752569493	8.08787423913913	2.18906496098423	0.163815458807009
1.3538580529748	8.242017094	0.192707303246053	0.660677082778568	-1.857495515	8.09753133290398	2.17990210705393	0.164632825106247
-5.384410629	7.47780074442733	1.50174623026827	0.220415781717619	-1.358587212	8.62771766496009	2.1798697474955	0.164635720868578
-6.041859484	7.94281678517814	1.72487611052417	0.189080070057034	-1.712133535	8.12399899510714	2.17852373201096	0.164756229088041
-6.728716454	8.48756417840157	1.84719521780455	0.174123670557347	1.56832736223939	8.01841432719467	2.1758138146751	0.164999186318816
-6.318294817	8.15544505676098	1.78361609590218	0.181719514216783	-1.66805967	8.45158752584223	2.17537728312565	0.165038365962917
-6.725098016	8.48387509037436	1.84677390228306	0.174172785321613	-1.851774635	8.22131662265731	2.17329965552571	0.165224999279052
-6.015717487	7.92321492292267	1.71794906073546	0.189970724825821	1.31905495245937	8.09918577529727	2.17221484976316	0.165322553759235
3.75589703220891	8.36908233525371	1.48886477271213	0.222405551736924	-1.576903185	7.96559646797643	2.17101338839336	0.165430684126311
1.07735056321161	8.28950948087379	0.118907256383609	0.730225937173326	1.44642867880126	7.80758541218792	2.17062765288199	0.165465418972646
-5.316688243	7.43343628716392	1.480599426	0.22369360606876	1.04118193146874	8.79726442123481	2.16545385583826	0.165932206314232
-6.229274821	8.08599079243145	1.77241618376851	0.183096915563221	-2.094929061	7.58625191732771	2.16420647286525	0.166044996838406
0.170735680824779	7.82313401831979	0.00293414585730307	0.956801993481018	-1.356517861	8.58428679784622	2.16166591028643	0.166275019894603
-1.418801386	7.51751182976361	0.163420280251931	0.686030739620647	-5.047818337	7.26119324381238	2.18624292638019	0.16639856301559
-0.811667485	8.41065688977665	0.055292087697939	0.814100134374393	-1.520601969	8.39705518086889	2.15959231620498	0.166463063306562
9.22520965029212	9.50436700594287	2.35265543978269	0.125083949640937	-1.064661137	9.03243890904151	2.15952688383449	0.166469001417686
-6.279039336	8.12470294907335	1.77796999921405	0.182412383078266	-2.871762058	8.13705315837661	2.15854225577436	0.166737918940636
-1.415970405	7.5159173817762	0.162782818052088	0.686611119473902	-2.620972072	8.0340041105991	2.15355569789456	0.167191497783825
-5.556866617	7.59374944118774	1.55912068171841	0.211807091735592	-1.825167829	8.13906912028981	2.14943692699895	0.167387910732364
-5.977884732	7.89495939962253	1.7078137253717	0.191282717203484	-2.058157145	7.56369824371521	2.14890913222582	0.167436154920339
-6.45834331	8.26658505148062	1.80284197995507	0.179382925879045	-6.024994481	7.91799867140831	2.1725548114813	0.167621790652244
-5.993409709	7.90665623895373	1.71127028063856	0.190834091390717	-1.173506255	8.73588226309248	2.14573888622194	0.167726309783552
0.17127256148792	8.41791885364493	0.00274297299223503	0.958231636972792	1.34723311005592	8.00692655867893	2.14114555017601	0.168147846083553
-5.477951862	7.54011412886016	1.53268699985226	0.215722622904901	-2.070797948	7.57223496702083	2.140964408	0.168164497268324
-6.416739792	8.23341162711668	1.79781319736867	0.179990717534322	-2.24988931	7.77797123314786	2.13943803383911	0.168304890121122
-6.729991526	8.48822996733693	1.84702138065572	0.174143933652194	-2.249255989	7.77682017884054	2.13869347270142	0.168373427391799
-6.468902627	8.27470830451299	1.80367535089631	0.179282431865729	-2.024517625	8.22099276000094	2.14040239489601	0.168395472065215
-5.29662043	7.42053136365347	1.47471175156342	0.224616582039555	-1.761609354	8.15833462578666	2.13759490710556	0.168474615745265
-5.738073788	7.72035132848351	1.62851770881881	0.20192145091846	-1.55227908	7.94871118646442	2.1368615575356	0.168542207234572
3.95920232924681	8.05807090815048	1.73858476145072	0.187331754904059	-2.272195148	7.70282064609607	2.13425577675675	0.168782656219039
-5.692615209	7.68805639235534	1.61208956032866	0.204211539582204	-1.558219847	7.95301524724196	2.13229095606712	0.168964248819794
0.431754550985137	7.69398889800433	0.0189875637801186	0.890403385303037	-2.00580371	8.33376149945396	2.13054672106789	0.169304833077443
-5.483972996	7.54417482589652	1.53458616730032	0.215438452485068	-2.13144505	7.69895439209401	2.12622736528158	0.169526225893633
-6.337896754	8.17075464225486	1.78579808532348	0.181452565182405	-5.835799656	7.77904381402664	2.1512619469893	0.169547630646952
-6.092370781	7.98104833580296	1.73670145701862	0.187570821487812	-2.086925305	7.58121057643033	2.12141340244456	0.169974079945059
-6.956949179	8.678953664	1.79164169555878	0.180739879015452	1.01672189850819	8.85449556410915	2.1201103679805	0.170095562921076
-5.949333504	7.87379613221761	1.70009878942117	0.192288484075055	-1.875059863	8.17458132512094	2.11654223921577	0.170428788226726
-6.511766185	8.30959651090313	1.81056051654447	0.17845465242307	1.22437366156719	7.98874710131449	2.10983202512169	0.171057703616399
-4.961537378	7.21245688861756	1.38426985139789	0.239387701015256	-1.754598327	8.15372820311734	2.10620922653234	0.171398478547256
-6.589455378	8.37255842806671	1.82421250199263	0.176826339632386	-2.535379687	7.97319695078888	2.10793486524416	0.171414913833076
2.60578106584458	8.24042211408287	0.742399261435343	0.38890263329276	1.11242576255208	8.50470924302468	2.10513822029272	0.17149938713272
-7.208132559	8.8951084973871	1.47396743413706	0.224733589109053	-2.330369619	7.83117972598707	2.10483147267027	0.171528302359524
-5.466168254	7.53220510579276	1.52878809392663	0.216307411536187	-2.705013553	8.01181553927899	2.10226779476403	0.171948991370828
-5.714173045	7.70325537152286	1.62044161369575	0.203043459684504	1.83337077655594	7.70981514263951	2.10044973282327	0.172120778730689
-1.013846117	7.28957604965597	0.0884103845422786	0.766210596085703	1.36498142997182	8.32234142843415	2.09548748389578	0.172412085220809
-5.671483261	7.67319188827372	1.60391875917044	0.205361944068837	-1.644378274	8.01229240565644	2.09391390926722	0.17256148873865
8.75803358681408	9.07934900803131	3.8447961985074	0.0499129833761224	1.3041009211813	7.95136696664875	2.09257903627629	0.172688357960468
-1.442290113	7.53174494319428	0.168384574132522	0.681555428847842	1.66327958164397	8.04613169162737	2.09134194300065	0.172984667678468
1.70086273846149	7.73608530641366	0.321908291650653	0.570468779477064	-1.88840985	8.18465572400058	2.08618652849696	0.173297565571177
-1.607200489	7.63349951504762	0.20612093700074	0.649829320907332	-1.383451238	8.29662843231965	2.08607435272166	0.173308280379139
-6.775449425	8.52603157778627	1.84619277706647	0.174240556041402	1.36924192571923	8.02318600963326	2.08001574086907	0.173888243412499
-6.385745421	8.20878210830048	1.79399719807049	0.180453518602843	-1.400621173	8.30840186538449	2.07872714838904	0.174011913334339
-6.639694514	8.41353016685514	1.83430241096594	0.175633899207727	-6.057338832	7.9422336687652	2.10307298520876	0.174012183308337
-5.520144589	7.5686745982532	1.54601116941919	0.213738306997116	1.22017112593242	8.47183201022303	2.07513180405506	0.174357562280309
9.02816000896665	9.32355078255138	2.89025810306542	0.0891305581313547	-2.92191752	8.17517289449835	2.07484073372743	0.174563967598882
-3.818051826	8.58093236972171	0.793635521731375	0.373012670110203	-2.715278547	8.02001897507288	2.07026541905838	0.175005117230364
-5.796340399	7.76208783246627	1.64973749314858	0.199007973334854	-1.411585973	8.26368968797048	2.06835840716277	0.17501112453754
-4.843500732	7.14333444145201	1.35593859497791	0.244255026994899	-1.811774288	8.84147761948883	2.06862796516134	0.175163345494219
-5.570118434	7.6028520842884	1.56416819835216	0.211069047850102	-2.15314825	7.62576205803085	2.06440906230573	0.175393637713232
-0.738233441	7.48932489636906	0.0480923762776595	0.82641856601926	1.59923300314044	8.31351631008496	2.064961097	0.175518340438807
-6.12017447	8.00217782945985	1.74327766317491	0.186737578261466	-5.303278629	7.41871791450646	2.08636885179792	0.175595013383878
-1.145634733	7.72763809938082	0.112271974336073	0.737575348351169	-2.17047186	7.72327096150117	2.06207580215567	0.175620126592831
-2.498208572	7.59704781446303	0.440077900986138	0.507091698819443	-1.725003781	8.49396325141864	2.05914635313969	0.175905016092126
-6.794670382	8.54194256837743	1.84468713313708	0.174416285259733	1.39835136366976	8.28282424583274	2.05836363241818	0.175981235673579
-6.155527467	8.02916925657542	1.75212359813718	0.185623524819695	-2.336826897	7.83603417890897	2.05681540307793	0.176132122959829
-2.11211535	7.97161356713764	0.336521702978625	0.56184972165045	-1.365941291	8.2313703760124	2.05579336129193	0.176231819575047
5.94124414406477	8.93929256675934	2.20830271606332	0.137283725640579	-1.440186549	8.33649030847959	2.05159000222097	0.176642600860331
-7.05256103	8.76046793316609	1.7017555771449	0.192071975480793	-2.257792229	7.780882367	2.04874889793227	0.176920945838319
4.69309166181559	8.34838729198881	2.25515703294755	0.133184070311533	1.54204068441313	8.50047365142237	2.04674031492982	0.177296014917878
-5.494137894	7.55108790788903	1.53739707351872	0.215018676619477	-1.571630773	8.38169245482032	2.0411210509436	0.177671027452679
-0.176176562	7.20754472809403	0.00293829946553285	0.956771458429764	-1.625865852	8.52153517569376	2.04089413280013	0.177693403534437
9.82026236769692	10.0615616233777	1.30604979183076	0.253123348356154	-1.213649844	8.47860368018145	2.03988483935596	0.177792972190488
-6.463288787	8.27018224717683	1.80282970671267	0.179384406363573	-1.250294177	8.9954134072216	2.03888353498174	0.17789182316835
-6.017785706	7.92491940626992	1.71753100036035	0.190024633746385	-1.357244937	8.27775570391071	2.03776194053419	0.178002632859019
-7.053993269	8.76176134427283	1.6999484919996	0.192308138997706	-1.525888154	7.93071423940467	2.03483572860922	0.17829214816272
-6.493403911	8.2947793667784	1.80777643264742	0.178788840159022	-2.153333038	7.62588238836238	2.03328997804212	0.178445325508578
-6.860348598	8.59722848890869	1.83351794224243	0.175726275772005	-1.57791378	8.75017436035172	2.0349933605123	0.178454295820149
-5.76449584	7.73924637626827	1.63800149312266	0.200613173321612	-1.834566335	8.08048281270609	2.03195395124071	0.178577855677882
-5.52676338	7.57321510244925	1.54772594945786	0.213484510674401	1.38173261924364	9.00230194029401	2.03211439808189	0.178739644764612
-5.556751435	7.59369579648438	1.55884961528306	0.211846813387655	-1.724283779	8.00080082006506	2.02898627840491	0.178872691137878
-0.884667248	8.08520387221361	0.0687213485080185	0.793210088536127	-1.24259626	8.4543355886302	2.02326573657195	0.179442780070313
1.3584277775698	7.76457706074134	0.202152879007469	0.652993046473552	-2.737576231	8.03508607706377	2.02469856163511	0.179477360540354
-1.198140133	7.38962121392247	0.119953973426074	0.729087674010177	1.19490343136233	9.1478473618091	2.02311671825967	0.179507889515263
-5.948764588	7.87335372916557	1.7000550549849	0.192294203139183	1.44868142812673	7.55978979044813	2.01954754345409	0.17981456855614
-6.324832265	8.16064335757735	1.78493121252349	0.181558565767182	-2.485970983	7.93804494237971	2.02059198412402	0.179887553374226
-2.740909629	7.76222166070188	0.520487286186015	0.470641438717203	-1.790317818	8.11486700960042	2.01863671288136	0.179905794298685
-5.827492763	7.78480834277472	1.66010875237267	0.197601975569868	-1.572351983	8.43325439706866	2.01759514129977	0.180010187212072
-2.764687862	7.77889219112883	0.528506151399354	0.467243194915553	-1.273424624	8.84838818561492	2.01577024468999	0.180193276871912
-0.918786878	7.24018369147002	0.0736841405507957	0.786048819717986	-1.656664408	7.95327221421565	2.01568479585834	0.180201855688344
-6.83323108	8.57364140404223	1.83996159714403	0.174969146918802	-1.793520435	8.18029355266488	2.01484484087506	0.180286212575466
-6.661568842	8.43124602972201	1.83815517207412	0.175181021840197	1.57361495453542	7.8896367506428	2.014034632	0.180367629954654
-6.545659415	8.33645767253153	1.81493905273647	0.177930533040949	-1.694799692	7.98003879803952	2.00986701851395	0.180787175185815
-1.121075189	7.71251733108858	0.107692273584436	0.742789975858925	-1.21983327	8.5276964848235	2.00980237359882	0.180793692692168
-6.094558019	7.98271441252048	1.737155189	0.187513192384799	-1.551397906	8.36377461638838	2.00973061331495	0.180800927922933
-2.021056273	7.90804215661243	0.31291112617813	0.575904875961881	-2.138033929	7.61545242908934	2.00487793260608	0.181291060814748
-5.92208166	7.85350520614024	1.69366788158267	0.193131578218091	-1.518440165	8.44553553701022	2.00246930323467	0.181534970260847
-1.364846465	7.4853855516181	0.152138109510363	0.696504137089122	-1.805794024	8.55384813143221	2.00249379450777	0.181709696999042
-6.323656974	8.15957855566485	1.78386326728365	0.181689251937582	-1.4359833	8.59845095534206	1.99855359500809	0.181932391568723
-5.782351815	7.75208823364531	1.64432099556607	0.199746936631958	-2.068029815	7.5699866020951	1.99653642918534	0.182137557000811
4.61107581105785	9.01292403503904	1.26596286373439	0.26053749229102	-1.753056032	8.56569062036947	1.99676470203112	0.182291432785836
-6.398939368	8.21894005531643	1.79484881290875	0.180350116295909	-2.076231634	7.66159513792844	1.99181861284506	0.182618563679456
-7.055936664	8.76334945076786	1.69772915087335	0.192598643324727	-1.656669067	8.08611329008552	1.98904942721109	0.182901655346598
2.34621236576782	8.09749449200795	0.61685780469248	0.432225671362741	1.35619070484097	7.9785942259412	1.98731069169401	0.183079692428097
-6.128164117	8.00826525774119	1.74518189987277	0.186497104614031	-2.818154197	8.09674723777688	1.98724698045539	0.183263158680348
-6.051240413	7.94990716795683	1.72707491140367	0.188798374012884	-2.08319572	7.66669051496342	1.98333379717091	0.183487740867287
-4.97913082	7.22272019535254	1.38957149971521	0.238490022782322	-1.709013756	7.99021926143442	1.9829196121036	0.183530305260957
-6.967119424	8.68648119928933	1.78621394513492	0.181401739575853	-2.275268896	7.70660244256745	1.98259949615219	0.183563211165752
-5.758075635	7.7345102839139	1.6364336644618	0.200828764249247	-2.042995689	7.55408396759829	1.98146857173732	0.183679523673729
-6.074536527	7.96746796861394	1.73306576532905	0.188033340776576	1.10064288329317	8.19788338129072	1.97730594841088	0.184108453299225
-1.652814998	8.37097477378421	0.207349030368144	0.648857611454207	-1.533008744	7.93554469205894	1.97640687784559	0.184201264989341
-6.740123724	8.49658451054424	1.84700511951952	0.174145829248646	-1.716560899	8.06265142457157	1.97503779754597	0.184342711441485
-1.538182541	7.59036145821593	0.189577837853736	0.663272415462766	1.81801433643912	7.98282444366629	1.97558085632642	0.184463314458082
-7.425668849	9.08581770982724	1.16255520520419	0.280947877043381	-1.982187797	7.51452029548495	1.97236138637083	0.184619627443907
-6.837978868	8.57814219971564	1.83883346601951	0.175101430356909	-5.154950512	7.32442230166541	1.99387319375774	0.184704198471918
-7.264935037	8.94489334385904	1.38304689891208	0.239595354221788	1.68388728376018	8.12101139500223	1.97219178162722	0.18481385676121
-6.302046256	8.14268157506883	1.78112643715383	0.182024659840164	-1.680579785	7.96989396879886	1.9685292940748	0.185017046491057
-5.817238938	7.77716953626485	1.65737858103033	0.197970962705418	-2.381931342	7.86749452206108	1.96781642487907	0.185103222090516
-6.749448257	8.50437719132052	1.84682093527893	0.174167301669636	-1.627365583	8.52418729428588	1.96763087360157	0.185110378824206
-6.216463735	8.0760864975611	1.76824856093995	0.183612549733077	-1.34330492	8.26771567777534	1.96451048598395	0.185435009876296
1.69123363264448	7.90124966980663	0.319021673184899	0.572201844979699	-1.717113117	7.99594697911768	1.96419665350446	0.18546770002855
4.70020282587469	8.48045664587256	2.21478212576798	0.136708463982345	-1.462907194	8.29987443902567	1.96390587307027	0.185497995583714
-2.290177908	8.09942780232477	0.382881243514063	0.536071567956338	-2.095910202	7.67519038510623	1.95840781411314	0.186072019953213
-0.022436525	8.42985238113494	4.54933617554416e-05	0.994618468002455	-5.452880265	7.51376375313046	1.97511462651295	0.186625652194483
-6.482423228	8.28603226474279	1.80637784922843	0.178956992050199	-1.398567432	8.25537378929489	1.95010728339543	0.18694296596454
9.28532018763238	9.55994075525056	2.22030272262319	0.136220458451859	1.60820100523106	8.38484420126018	1.95140470176956	0.186982757319818
4.77077658183989	7.99010179109882	2.47934338528086	0.115364550821674	1.51076205637324	8.64429303941959	1.94954348343351	0.187178547185471
-5.723258013	7.70981011050399	1.623137015	0.202668174507881	-2.114042845	7.60016813717812	1.94680282059604	0.18729114937876
-2.120938817	7.36068265984764	0.333220584677559	0.56377462994557	-1.329781113	8.25828279476495	1.94604063369239	0.187371577476741
-5.612514986	7.63211668255903	1.58059713305207	0.208687836623958	-1.677868073	8.10048580365819	1.94185107156963	0.187814465484748
-5.925501419	7.85619391597082	1.69379421229999	0.193114974689134	-2.172771558	7.72420804916888	1.94132202074321	0.187870488305245
-6.115960533	7.99892171074713	1.74276129647516	0.186802848961855	-1.524217052	8.39968471375591	1.93763474888566	0.188261542274877
-5.201078509	7.35916929576678	1.45004716215941	0.228533134556906	-2.031437546	7.63326965551626	1.93356698676558	0.188694164553379
-1.570931461	7.61050528959899	0.197447868085361	0.656793089196866	-1.349939847	8.532921519	1.93205094104652	0.188855729006762
-5.448105842	7.52011350352989	1.52282334351809	0.217205709527835	-1.629533942	8.00210892805097	1.93073103134507	0.188996536275225
0.67051302204528	7.71846338716381	0.0468246975636987	0.82868561702627	-2.148060528	7.70925140404663	1.92811459094896	0.189276056297259
-6.699121005	8.46255447773758	1.84522732352517	0.174353214196423	-1.228167209	8.4422027183638	1.92192935290185	0.189938957518515
-6.970663054	8.69056624354532	1.78342104791238	0.181743398920474	1.52471946686948	8.20870194305544	1.92277464893342	0.19002388958814
-1.09050026	8.22146951711711	0.0994223168538445	0.752526923932413	-1.434503684	8.27992366685764	1.91904725555613	0.190248866398727
-2.6640481	7.70888483236147	0.494895678566987	0.481758870795315	1.45386218463352	8.37914055152628	1.91842777528333	0.190491177273176
-6.711056339	8.472191719	1.84644483567741	0.17421115728303	-2.817332118	8.17517142630108	1.91565309527164	0.190790229165899
-6.492333244	8.29375264614173	1.8073479803756	0.178840333633898	-1.727438626	8.44319810877893	1.91203786362174	0.191180783428615
-0.824382419	7.19287100998265	0.0601621899240851	0.806242027670493	-1.772860318	8.03575319589858	1.90885141178789	0.191350455801507
-2.88762201	7.8660575427301	0.568353997294065	0.450921676649374	-2.075562133	7.57338053034744	1.9076619461896	0.19147950395488
-5.856245552	7.80568609390206	1.67072897631825	0.196174282008269	-2.458980576	7.91968504228183	1.90921987040509	0.191485927037762
-5.318227693	7.43428772736271	1.48177450516853	0.223509940398014	-1.68660852	8.56613670878879	1.90894597367867	0.191515619154806
-7.121268884	8.81862954170787	1.61018754721874	0.204478652561251	-5.462483013	7.51995417996669	1.92631599078554	0.191747116411703
-6.228154292	8.0851424292061	1.7714153186066	0.183220593058604	1.42420444315036	8.18684129000261	1.90512288296433	0.191804947645136
-6.070520317	7.96443027981143	1.73210073077662	0.18815633171287	-2.29728467	7.72144214827664	1.90258476028785	0.192031603769984
2.77568517933471	8.05067314799847	0.870225793944956	0.35090288189159	-1.79540512	8.54775142285095	1.90388020651166	0.192065852193376
-6.736002511	8.49285504415867	1.84695526880957	0.174151640603719	-1.405591537	8.53060485822194	1.90045727965627	0.192263558871268
-6.208866828	8.07020543513593	1.76629713198347	0.183854566683738	-2.056931838	7.65152606142066	1.89936666394166	0.192382606662654
-0.561871448	8.53547880906417	0.0265580422517876	0.870546375674691	-1.295010816	8.18026274184001	1.89927311356229	0.192392822720165
1.59056698392413	7.37689343019942	0.276436616922555	0.599051568217286	-1.321885655	8.51424601178052	1.89903360688243	0.1924189809496
-6.144888009	8.02102612978267	1.7494588303394	0.185958309749865	1.4616877492666	8.33723034405078	1.90057341918556	0.192426129029695
3.27354873145671	7.90481827093661	1.22282622960853	0.268818615838976	-2.268280253	7.7034154172051	1.89797488915298	0.192534666010285
2.63869745026701	8.88115303428303	0.531426378435552	0.46601543397144	-1.504950702	8.98488911014256	1.89909750583527	0.192587212315823
3.53889252790094	7.81119659664568	1.43015216939906	0.2317522904023	-1.771840296	8.16583445211995	1.89620943508693	0.192727775038303
-6.78936038	8.53760083036113	1.84533113111522	0.174341096931816	-2.154459471	7.62556510235189	1.8889806786795	0.193521082295325
-6.279892351	8.12539724017426	1.77851459372003	0.182345419187831	-2.280525039	7.70838130198874	1.88828019763811	0.19359817910676
-5.97362717	7.89182732334635	1.7064724341914	0.19145713448172	-2.102757672	7.59235530916541	1.88518060208424	0.193939805031046
-5.558466756	7.59478523443992	1.56028386645082	0.211636740734488	-1.996178707	7.61161727462421	1.88227754881022	0.194260474796007
-5.665690277	7.66925712686124	1.60081164080953	0.205801414972393	-1.144276851	8.84460435678119	1.8795883941688	0.194558128410668
-6.486106859	8.28872683105989	1.80643608428954	0.178949986795061	-2.028153843	7.54478440564983	1.87958733020034	0.194558246294312
-2.699163065	7.73321566303589	0.50645147136834	0.476686460954686	-1.587716412	8.34024744518072	1.87883200264917	0.194641956983936
-6.306795884	8.14638626134257	1.78167565608374	0.181957293702949	-1.484496989	8.26380851218427	1.87827096856715	0.194704164816296
9.73662443988978	9.98237804826224	1.41606078214276	0.234065506048689	1.72741183735605	7.7507974643814	1.87899752511553	0.194798385296574
-0.383203325	7.96865529372077	0.0137684856008526	0.906592324213869	-2.029030692	7.54413520906309	1.87703606801429	0.194841181894597
-5.742336745	7.7235413193487	1.6292188326385	0.201824388799171	-2.397205162	7.87790099358921	1.87582603083221	0.195150267876187
9.45194161411966	9.71488700402081	1.88634386914779	0.169628647459799	2.01495300693892	7.72707833647109	1.87569845282034	0.195164440053221
-5.965024971	7.88557537917489	1.70344779131142	0.191851131111808	1.38933711218353	8.47974006032142	1.87483871378786	0.195259980036054
9.60129444659989	9.85481523167791	1.6248912033918	0.202424374591698	1.40309192735098	7.87220314839576	1.86381036826863	0.196316466340518
-6.304284234	8.14450258779907	1.78204041864494	0.181912568587259	-2.089003059	7.58427750405404	1.86333159546212	0.196370142226482
-6.796288046	8.5430568050282	1.84445289291666	0.174443642634766	1.20835786129166	8.35224524564689	1.86109577212044	0.196621054838941
-6.393015723	8.21453053877079	1.7950680056866	0.180323513198701	1.05981421175882	8.91661876152332	1.85795582912215	0.196974131558375
-2.331024314	8.01012052701372	0.382140192181698	0.536466359291021	-2.648326528	7.97110305721793	1.8585761943476	0.197078628475476
-1.200921585	7.76243985510789	0.122799354235964	0.726021276928582	-1.655631464	8.08533230196943	1.85118947883755	0.197737778560092
-5.876982784	7.82058893139176	1.67964025522211	0.194985640972529	-2.559126	7.99053588164804	1.84915670681506	0.198142048179863
-6.843190833	8.58263772784385	1.83760018532032	0.175246175379824	1.362411086	8.3672139421965	1.84353926977605	0.198779771622513
-6.830573451	8.5713276560121	1.84027687568773	0.174932198283767	-2.148475227	7.70955463403243	1.84035193784921	0.198968899571212
-1.018484637	7.65017399358079	0.0894524797554902	0.764877151705689	1.09633807062367	8.17836138432171	1.84003473480064	0.19900508241564
5.811643716	8.32420239688641	3.31749618054799	0.0685595079492975	-1.659742431	8.08813819166777	1.83149268619317	0.199982673487058
0.380250202617783	7.5666022742238	0.0144851567796619	0.90420357555251	-5.466818033	7.52271812214492	1.85092910125101	0.200024645327474
1.43515921268974	8.61683762168961	0.199396883697708	0.65521243053169	-1.987464888	7.60608547544487	1.82861525836045	0.200313380073997
-6.55782427	8.34648059922949	1.81734234763415	0.177643609592137	-2.10150408	7.59160852597266	1.82848000156258	0.200328942751929
8.99253212249925	9.29108825136995	2.99984155106123	0.0832864543239299	-1.217125328	8.47916229375292	1.82810388694233	0.200372226824363
-5.221929971	7.37238922968424	1.45565123919626	0.227636091023709	1.31517274061368	8.12544436337361	1.82611765417093	0.20060100788233
9.25557800479607	9.53242092769631	2.28496138912177	0.130647527820088	-2.270551041	7.79028999398575	1.82407865934354	0.200836218621277
-5.580402792	7.60984868370822	1.56881108794211	0.210392859101324	-1.9937826	7.52289225563209	1.82298483031852	0.200962545974526
-6.238205824	8.09293898501171	1.77289326250728	0.18303799672715	-2.07571318	8.25953624856322	1.82365131015637	0.201059063024938
-6.638112227	8.41228481475137	1.83403368857646	0.175665536804875	0.904624123781343	8.61205169176151	1.82091757906519	0.201201576298779
-4.713178867	7.07000502198662	1.32439498034062	0.249817118956073	-2.11466507	7.60058426182298	1.81959465416638	0.201354735800361
-5.466763863	7.53259566728651	1.52905466521959	0.216267369011266	-2.092671493	7.6721320975897	1.81895739191174	0.201428567777013
-0.745181906	7.76726595916444	0.0500178808748626	0.823034206258036	-1.38079239	8.64651859170344	1.81570373760337	0.201806077748961
[truncated: 2,472 more rows]
