# Supplementary material for: Complementary multi‐omics profiling of chronic thromboembolic pulmonary hypertension reveals immune cell alterations, epigenetic changes, and genetically supported candidate genes
Source: Animal Model Exp Med. 2026 Mar 31;9(4):641–51. doi: 10.1002/ame2.70166 (PMC13242726; doi:10.1002/ame2.70166)
Supplement: Supplementary file 3 — Data S3. [file AME2-9-641-s005.csv]

probeID	ProbeChr	Gene	Probe_bp	topSNP	topSNP_chr	topSNP_bp	A1	A2	Freq	b_GWAS	se_GWAS	p_GWAS	b_eQTL	se_eQTL	p_eQTL	b_SMR	se_SMR	p_SMR	p_HEIDI	nsnp_HEIDI
ENSG00000237491	1	RP11-206L10.9	714150	rs28692873	1	724324	A	G	0.0447316	-0.36143	0.348864	3.001930e-01	0.96118	0.0953535	6.760659e-24	-0.376027	0.364866	3.027327e-01	1.469269e-01	5
ENSG00000225880	1	LINC00115	761586	rs28692873	1	724324	A	G	0.0447316	-0.36143	0.348864	3.001930e-01	0.76746	0.0666228	1.052449e-30	-0.470943	0.456404	3.021400e-01	1.498350e-01	5
ENSG00000228794	1	RP11-206L10.11	762988	rs112988335	1	1458570	G	A	0.00596421	1.19726	0.879088	1.732200e-01	0.412158	0.0692188	2.609940e-09	2.90486	2.18797	1.842943e-01	NA	NA
ENSG00000188976	1	NOC2L	879584	rs28705211	1	900505	C	G	0.290258	-0.0153972	0.0726126	8.320720e-01	-0.0836197	0.0151637	3.498661e-08	0.184134	0.869009	8.321934e-01	6.984569e-01	17
ENSG00000187961	1	KLHL17	895967	rs13303010	1	894573	A	G	0.90159	0.0312278	0.106485	7.693240e-01	0.249774	0.0261189	1.144250e-21	0.125024	0.426526	7.694287e-01	2.935558e-01	20
ENSG00000187583	1	PLEKHN1	901877	rs28393498	1	896476	G	A	0.952286	0.188232	0.157584	2.322900e-01	0.597874	0.0879009	1.034041e-11	0.314836	0.267608	2.394021e-01	9.694625e-01	13
ENSG00000188290	1	HES4	934342	rs3128113	1	935459	G	A	0.789264	0.0326107	0.0786245	6.783130e-01	-0.285041	0.0311456	5.595177e-20	-0.114407	0.276119	6.786253e-01	5.366210e-01	20
ENSG00000187608	1	ISG15	948803	rs15842	1	948921	C	T	0.957256	-0.110907	0.188849	5.570150e-01	0.500426	0.0451272	1.415037e-28	-0.221625	0.377905	5.575685e-01	4.887831e-01	20
ENSG00000217801	1	RP11-465B22.3	995114	rs4326571	1	1006990	A	G	0.73161	0.0836967	0.0745363	2.614800e-01	-0.374896	0.0448899	6.742630e-17	-0.223253	0.200608	2.657582e-01	3.298893e-01	20
ENSG00000131591	1	C1orf159	1017198	rs4074137	1	1026707	A	C	0.601392	0.0946052	0.066472	1.546690e-01	0.100194	0.0155602	1.201699e-10	0.94422	0.679445	1.646222e-01	8.678726e-01	20
ENSG00000186891	1	TNFRSF18	1138888	rs12036216	1	1153113	A	G	0.101392	-0.041084	0.0945203	6.638100e-01	-0.333217	0.0355906	7.787914e-21	0.123295	0.283965	6.641503e-01	6.322874e-01	20
ENSG00000186827	1	TNFRSF4	1146706	rs12036216	1	1153113	A	G	0.101392	-0.041084	0.0945203	6.638100e-01	-0.210345	0.034487	1.065630e-09	0.195317	0.450498	6.646091e-01	8.613460e-01	20
ENSG00000176022	1	B3GALT6	1167629	rs12036216	1	1153113	A	G	0.101392	-0.041084	0.0945203	6.638100e-01	-0.250583	0.0270403	1.914065e-20	0.163954	0.377616	6.641573e-01	6.666664e-01	20
ENSG00000169972	1	PUSL1	1243947	rs35742679	1	1299068	T	C	0.107356	0.0219512	0.0955059	8.182150e-01	-0.191334	0.0327943	5.399399e-09	-0.114727	0.499545	8.183535e-01	8.112056e-01	20
ENSG00000224051	1	GLTPD1	1260136	rs307348	1	1261824	C	G	0.922465	-0.0378467	0.0987302	7.014710e-01	-0.164791	0.024019	6.844978e-12	0.229665	0.600058	7.019143e-01	7.710078e-01	20
ENSG00000169962	1	TAS1R3	1266694	rs35744813	1	1265460	C	T	0.920477	-0.0396507	0.0985538	6.874450e-01	-0.484885	0.0576142	3.893269e-17	0.0817734	0.203484	6.877823e-01	5.905555e-01	20
ENSG00000224870	1	RP4-758J18.2	1334902	rs111876693	1	1336006	T	C	0.054672	-0.0278301	0.142208	8.448450e-01	-0.272437	0.0450146	1.428899e-09	0.102152	0.522258	8.449250e-01	5.237949e-01	6
ENSG00000242485	1	MRPL20	1337288	rs11548045	1	1342394	A	G	0.0417495	-0.0605656	0.174374	7.283410e-01	-0.414645	0.0567276	2.683379e-13	0.146066	0.421013	7.286363e-01	4.997416e-01	9
ENSG00000272455	1	RP4-758J18.13	1344476	rs28418680	1	1343666	A	G	0.0914513	-0.0538541	0.0922594	5.594060e-01	-0.283406	0.0408767	4.114476e-12	0.190025	0.32669	5.607911e-01	5.484274e-01	20
ENSG00000215915	1	ATAD3C	1385069	rs1240730	1	1404236	T	C	0.0795229	-0.0396168	0.0871374	6.493620e-01	0.472616	0.0795493	2.829960e-09	-0.0838245	0.184912	6.503168e-01	5.046908e-02	20
ENSG00000160072	1	ATAD3B	1407143	rs116603779	1	1469861	T	C	0.0129225	-0.304316	0.349888	3.844350e-01	-0.932273	0.0819017	5.092292e-30	0.326424	0.3764	3.858189e-01	3.441655e-01	20
ENSG00000197785	1	ATAD3A	1447531	rs9439464	1	1469598	G	C	0.431412	0.0757251	0.0680581	2.658580e-01	-0.104318	0.01627	1.439303e-10	-0.725906	0.662161	2.729609e-01	4.689526e-01	15
ENSG00000160075	1	SSU72	1477053	rs7520996	1	1509034	C	T	0.324056	0.0634061	0.0693433	3.605170e-01	0.151256	0.0169261	4.024867e-19	0.419197	0.460844	3.630176e-01	3.215210e-01	20
ENSG00000215014	1	AL645728.1	1510355	rs7556282	1	1511104	C	G	0.323062	0.0644156	0.0699764	3.572940e-01	0.378488	0.0466065	4.626146e-16	0.170192	0.186068	3.603619e-01	2.307886e-01	20
ENSG00000197530	1	MIB2	1550795	rs61774907	1	1564712	T	G	0.363817	-0.152442	0.0679772	2.492590e-02	-0.130977	0.0185472	1.643463e-12	1.16388	0.544542	3.256841e-02	3.646234e-01	20
ENSG00000248333	1	CDK11B	1570603	rs9661500	1	1590681	G	A	0.293241	0.145429	0.074606	5.126020e-02	-0.215114	0.0235291	6.103705e-20	-0.676055	0.354616	5.659288e-02	9.558649e-01	20
ENSG00000189339	1	SLC35E2B	1592939	rs72634819	1	1596500	T	C	0.254473	0.144664	0.079518	6.887160e-02	-0.702392	0.030995	1.075168e-113	-0.205959	0.113575	6.976602e-02	6.076171e-01	20
ENSG00000269737	1	RP11-345P4.7	1603429	rs28678861	1	1606287	C	G	0.964215	-0.113501	0.161695	4.827120e-01	-1.65203	0.0924898	2.341979e-71	0.068704	0.0979521	4.830512e-01	3.058484e-01	20
ENSG00000008128	1	CDK11A	1634169	rs374313793	1	1620660	A	G	0.0417495	-0.25429	0.250397	3.098440e-01	-1.7644	0.0994323	1.893096e-70	0.144123	0.142148	3.106361e-01	3.972578e-01	8
ENSG00000227775	1	RP1-283E3.4	1655951	rs4648774	1	1592881	A	C	0.295229	0.148538	0.0746489	4.661120e-02	1.02657	0.026621	0.000000e+00	0.144693	0.0728136	4.690268e-02	6.029262e-01	20
ENSG00000215790	1	SLC35E2	1656277	rs374313793	1	1620660	A	G	0.0417495	-0.25429	0.250397	3.098440e-01	-1.32763	0.0953997	5.029046e-44	0.191537	0.189106	3.111299e-01	4.512144e-01	8
ENSG00000231050	1	RP1-140A9.1	1822910	rs2803290	1	1837025	T	C	0.502982	0.111571	0.065385	8.794070e-02	0.491789	0.0478549	8.978054e-25	0.226868	0.134774	9.231261e-02	1.911699e-01	20
ENSG00000067606	1	PRKCZ	1981909	rs383968	1	2077128	G	A	0.388668	-0.0701096	0.0673356	2.977840e-01	-0.165821	0.0232071	8.982616e-13	0.422803	0.410363	3.028620e-01	9.023042e-01	20
ENSG00000271806	1	RP5-892K4.1	2072523	rs151017416	1	2109712	A	G	0.026839	-0.212976	0.183551	2.459210e-01	0.617652	0.0708173	2.739018e-18	-0.344816	0.299794	2.500714e-01	8.943969e-01	19
ENSG00000182873	1	RP11-181G12.2	2113233	rs2460001	1	2111030	C	T	0.395626	-0.0618302	0.0671157	3.569210e-01	-0.130832	0.0212493	7.413877e-10	0.472592	0.518702	3.622398e-01	9.403111e-01	20
ENSG00000162585	1	C1orf86	2115903	rs2503701	1	2121118	T	C	0.60835	-0.0223182	0.0677853	7.419680e-01	-0.204922	0.021925	9.057952e-21	0.108911	0.330991	7.421222e-01	5.967113e-01	20
ENSG00000116151	1	MORN1	2252692	rs7542190	1	2300649	T	C	0.399602	-0.0890993	0.0669248	1.830790e-01	-0.332382	0.0391061	1.904207e-17	0.268063	0.203804	1.884102e-01	8.175682e-01	20
ENSG00000269896	1	RP4-740C4.6	2281853	rs12071572	1	2299311	G	A	0.352883	-0.0586051	0.0675112	3.853510e-01	-0.301387	0.0380625	2.409310e-15	0.194451	0.225344	3.881872e-01	5.526039e-01	20
ENSG00000149527	1	PLCH2	2357419	rs12746918	1	2347466	T	C	0.214712	-0.106837	0.0719934	1.378120e-01	0.313712	0.0212539	2.643967e-49	-0.340558	0.230646	1.397991e-01	2.194796e-01	20
ENSG00000238164	1	RP3-395M20.8	2481359	rs10910096	1	2512710	C	T	0.469185	-0.028633	0.0652125	6.606080e-01	-0.211774	0.0254045	7.678759e-17	0.135205	0.308361	6.610496e-01	3.206457e-01	20
ENSG00000228037	1	RP3-395M20.9	2512999	rs74466775	1	2553657	T	C	0.0725646	0.141843	0.114224	2.143100e-01	0.486314	0.0866252	1.976992e-08	0.29167	0.240554	2.253253e-01	1.080838e-01	3
ENSG00000157870	1	FAM213B	2517930	rs55658746	1	2506229	C	T	0.384692	0.107304	0.0668948	1.086970e-01	0.297159	0.0290367	1.397381e-24	0.3611	0.227863	1.130294e-01	7.732785e-02	20
ENSG00000142606	1	MMEL1	2522078	rs3748818	1	2525660	A	G	0.310139	0.0446578	0.0682699	5.130240e-01	-0.521098	0.0478625	1.323543e-27	-0.0856994	0.131248	5.137830e-01	6.932265e-02	20
ENSG00000215912	1	TTC34	2567415	rs6666788	1	2567500	G	A	0.690855	-0.0376834	0.0681917	5.805300e-01	-0.269413	0.0346282	7.243544e-15	0.139872	0.25375	5.814821e-01	2.310050e-01	20
ENSG00000162591	1	MEGF6	3406484	rs2794330	1	3519179	T	C	0.349901	0.0316729	0.0675746	6.392770e-01	-0.159174	0.0266237	2.249724e-09	-0.198983	0.425836	6.403022e-01	3.293731e-01	20
ENSG00000116213	1	WRAP73	3547331	rs6697769	1	3570883	T	C	0.489066	0.0740563	0.0650006	2.545710e-01	0.22453	0.0191406	8.886374e-32	0.329828	0.290858	2.568024e-01	5.442029e-01	20
ENSG00000078900	1	TP73	3569084	rs10910008	1	3595768	G	C	0.38171	-0.0419393	0.0680582	5.377450e-01	0.216307	0.038699	2.277528e-08	-0.193888	0.316543	5.401965e-01	NA	NA
ENSG00000235169	1	SMIM1	3689352	rs1175550	1	3691528	G	A	0.218688	0.116113	0.0727853	1.106490e-01	0.649224	0.0325796	2.357831e-88	0.178849	0.11247	1.117912e-01	8.642574e-01	20
ENSG00000130764	1	LRRC47	3696784	rs1175550	1	3691528	G	A	0.218688	0.116113	0.0727853	1.106490e-01	0.254163	0.0287157	8.672006e-19	0.456845	0.290987	1.164188e-01	7.935392e-01	20
ENSG00000116198	1	CEP104	3728645	rs17403836	1	3748688	C	A	0.428429	-0.0277103	0.068277	6.848520e-01	0.550809	0.0316616	8.730817e-68	-0.0503084	0.123991	6.849331e-01	2.945194e-01	20
ENSG00000198912	1	C1orf174	3805689	rs35583447	1	3829614	G	A	0.737575	0.00491604	0.0755945	9.481490e-01	0.35241	0.0290188	6.159241e-34	0.0139498	0.21451	9.481495e-01	3.412851e-01	20
ENSG00000131697	1	NPHP4	5922871	rs1295101	1	6056168	G	A	0.347913	0.0121311	0.0686686	8.597740e-01	-0.281072	0.033924	1.177711e-16	-0.0431601	0.244365	8.598058e-01	1.895941e-01	20
ENSG00000069424	1	KCNAB2	6051526	rs12037728	1	6087203	A	T	0.449304	-0.0552503	0.0649576	3.950140e-01	-0.220864	0.024289	9.617657e-20	0.250155	0.295391	3.970716e-01	1.541483e-01	20
ENSG00000158286	1	RNF207	6265535	rs12069441	1	6264775	C	T	0.272366	-0.0376849	0.0789562	6.331560e-01	-0.287734	0.030982	1.584965e-20	0.130971	0.274769	6.336045e-01	2.762458e-01	17
ENSG00000116237	1	ICMT	6281253	rs12082244	1	6296794	G	C	0.0318091	0.249429	0.267037	3.502720e-01	-0.574219	0.0528089	1.541084e-27	-0.43438	0.466757	3.520428e-01	1.324546e-02	20
ENSG00000187017	1	ESPN	6484848	rs12079754	1	6495687	T	C	0.0377734	0.464972	0.156172	2.907970e-03	0.80374	0.0856242	6.183480e-21	0.57851	0.203846	4.540094e-03	4.050528e-02	20
ENSG00000215788	1	TNFRSF25	6521211	rs14708	1	6527333	G	A	0.147117	-0.292954	0.0922276	1.491010e-03	-0.152298	0.0224754	1.233759e-11	1.92356	0.668806	4.026108e-03	3.270949e-01	13
ENSG00000171680	1	PLEKHG5	6526152	rs11122087	1	6603424	T	G	0.862823	-0.00224951	0.110228	9.837180e-01	0.502542	0.0399851	3.157207e-36	-0.00447626	0.219341	9.837181e-01	7.350698e-02	20
ENSG00000162408	1	NOL9	6581407	rs7517959	1	6574418	A	G	0.114314	-0.0981727	0.114744	3.922310e-01	0.206856	0.0313326	4.057798e-11	-0.474594	0.559343	3.961680e-01	1.248113e-01	16
ENSG00000204859	1	ZBTB48	6640061	rs17029626	1	6640116	G	A	0.146123	0.13324	0.078974	9.157780e-02	0.198587	0.0249667	1.804759e-15	0.67094	0.406527	9.885720e-02	4.618274e-03	20
ENSG00000116273	1	PHF13	6673745	rs35649025	1	6676191	T	C	0.352883	0.112568	0.07062	1.109360e-01	-0.257474	0.0230836	6.847078e-29	-0.437201	0.277067	1.145738e-01	2.858603e-01	20
ENSG00000041988	1	THAP3	6684926	rs201171	1	6651093	A	G	0.135189	0.00691389	0.0871125	9.367410e-01	0.199617	0.0281771	1.396839e-12	0.0346358	0.436426	9.367444e-01	2.176803e-02	20
ENSG00000049245	1	VAMP3	7831329	rs11590868	1	7833951	G	T	0.198807	0.0994927	0.0767039	1.945960e-01	0.20744	0.0190139	1.033816e-27	0.479622	0.372368	1.977357e-01	6.934905e-02	20
ENSG00000049246	1	PER3	7844380	rs170631	1	7852117	G	C	0.0964215	0.119326	0.121181	3.247750e-01	0.328842	0.0546533	1.778227e-09	0.362867	0.373411	3.311675e-01	3.146199e-02	20
ENSG00000049247	1	UTS2	7903143	rs666068	1	7970383	C	T	0.0238569	0.280284	0.27326	3.050320e-01	1.81581	0.112112	5.349305e-59	0.154358	0.150791	3.059988e-01	9.751243e-01	20
ENSG00000116288	1	PARK7	8014351	rs17523802	1	8021740	A	G	0.159046	-0.0986102	0.0742058	1.838900e-01	0.202136	0.021473	4.798370e-21	-0.487841	0.370748	1.882317e-01	1.795364e-01	20
ENSG00000142599	1	RERE	8412457	rs301802	1	8497307	A	T	0.528827	-0.0183516	0.0685418	7.888980e-01	0.212626	0.0140442	8.845712e-52	-0.0863093	0.322409	7.889292e-01	5.377703e-01	20
ENSG00000131686	1	CA6	9005926	rs12091891	1	9000220	G	A	0.0646123	0.0643528	0.138934	6.432280e-01	0.798646	0.0674939	2.639700e-32	0.0805774	0.174095	6.434825e-01	7.815565e-01	12
ENSG00000142583	1	SLC2A5	9095166	rs35315512	1	9157857	A	C	0.145129	-0.0899614	0.104556	3.895600e-01	-0.184567	0.0273273	1.438827e-11	0.487419	0.571072	3.933735e-01	5.023975e-01	20
ENSG00000228526	1	RP3-510D11.1	9242066	rs79412885	1	9241839	A	G	0.0616302	0.24395	0.179609	1.743910e-01	0.648688	0.10387	4.232267e-10	0.376067	0.283353	1.844415e-01	8.162164e-01	11
ENSG00000049239	1	H6PD	9294834	rs34361557	1	9290707	G	A	0.402584	0.0599029	0.0686907	3.831720e-01	-0.209957	0.0197968	2.807221e-26	-0.28531	0.32827	3.847739e-01	7.467517e-01	20
ENSG00000171621	1	SPSB1	9352939	rs72641831	1	9335173	T	G	0.266402	0.122005	0.0843697	1.481570e-01	-0.38667	0.0422749	5.877949e-20	-0.315527	0.220906	1.531955e-01	5.974886e-01	20
ENSG00000171603	1	CLSTN1	9789084	rs74925829	1	9710821	T	C	0.0159046	-0.0822783	0.391347	8.334770e-01	-0.374304	0.0541347	4.701556e-12	0.219817	1.04602	8.335532e-01	6.347561e-01	16
ENSG00000054523	1	KIF1B	10270863	rs11121529	1	10271688	G	C	0.11332	0.0146317	0.109006	8.932230e-01	0.146688	0.0184028	1.574545e-15	0.0997471	0.74322	8.932370e-01	1.178252e-01	20
ENSG00000241563	1	CORT	10509776	rs661272	1	10490550	C	G	0.0695825	-0.0489489	0.0971114	6.142270e-01	-0.436589	0.0749518	5.713543e-09	0.112117	0.223263	6.155463e-01	4.779658e-01	12
ENSG00000142655	1	PEX14	10532345	rs2186949	1	10563935	T	C	0.497018	0.0552886	0.0653011	3.971780e-01	0.166098	0.0206462	8.626750e-16	0.332867	0.395319	3.997759e-01	4.359162e-01	20
ENSG00000198793	1	MTOR	11166592	rs2295079	1	11322565	G	C	0.689861	-0.0364562	0.0704552	6.048500e-01	-0.210234	0.021065	1.859932e-23	0.173408	0.335578	6.053349e-01	6.273848e-02	20
ENSG00000116661	1	FBXO2	11708424	rs2272983	1	11714368	G	T	0.797217	0.00967439	0.0877255	9.121870e-01	-0.446238	0.0343789	1.588619e-38	-0.0216799	0.196596	9.121903e-01	2.801361e-01	11
ENSG00000132879	1	FBXO44	11714432	rs55706902	1	11724708	C	T	0.177932	0.0395894	0.07231	5.840380e-01	-0.131898	0.0216863	1.186278e-09	-0.300152	0.550443	5.855536e-01	1.460878e-01	8
ENSG00000116663	1	FBXO6	11724181	rs3117067	1	11726326	G	A	0.468191	0.152954	0.0671948	2.282920e-02	-0.156954	0.0228777	6.859110e-12	-0.974515	0.451067	3.073682e-02	6.229662e-01	11
ENSG00000162490	1	DRAXIN	11751786	rs55706902	1	11724708	C	T	0.177932	0.0395894	0.07231	5.840380e-01	-0.332456	0.0481137	4.853356e-12	-0.119082	0.218184	5.852138e-01	1.969345e-01	9
ENSG00000177674	1	AGTRAP	11796141	rs6419479	1	11802731	G	A	0.780318	0.172712	0.0952094	6.967390e-02	-0.0716813	0.0130324	3.793125e-08	-2.40944	1.39861	8.493452e-02	8.634523e-02	7
ENSG00000177000	1	MTHFR	11845780	rs147124396	1	11880749	A	G	0.0974155	0.0314191	0.10292	7.601550e-01	0.737566	0.0508756	1.257598e-47	0.0425984	0.139571	7.602068e-01	7.596042e-01	20
ENSG00000011021	1	CLCN6	11866207	rs55788159	1	11897926	C	T	0.100398	0.0266823	0.103059	7.957090e-01	0.504073	0.0349991	4.992712e-47	0.0529334	0.204486	7.957422e-01	8.281059e-01	20
ENSG00000242349	1	NPPA-AS1	11901074	rs198361	1	11905633	C	T	0.120278	-0.0196531	0.118225	8.679730e-01	-0.784189	0.0542976	2.798352e-47	0.0250617	0.150771	8.679809e-01	8.359312e-01	20
ENSG00000116685	1	KIAA2013	11979648	rs2336384	1	12046063	T	G	0.657058	0.0483633	0.073479	5.104140e-01	-0.175421	0.0130766	4.944291e-41	-0.275698	0.419376	5.109229e-01	9.759083e-01	20
ENSG00000083444	1	PLOD1	11994262	rs873458	1	12046089	A	G	0.526839	0.0845563	0.0674778	2.101700e-01	-0.377096	0.0227202	7.282125e-62	-0.22423	0.17945	2.114670e-01	7.241843e-01	20
ENSG00000116688	1	MFN2	12040238	rs2336384	1	12046063	T	G	0.657058	0.0483633	0.073479	5.104140e-01	-0.633137	0.0246478	1.618959e-145	-0.0763868	0.116094	5.105534e-01	8.917194e-01	20
ENSG00000116691	1	MIIP	12079523	rs2336384	1	12046063	T	G	0.657058	0.0483633	0.073479	5.104140e-01	-0.297082	0.01915	2.814622e-54	-0.162794	0.247558	5.107948e-01	9.422474e-01	20
ENSG00000171729	1	TMEM51	15479028	rs7514867	1	15470096	A	G	0.175944	0.0521336	0.0906497	5.652170e-01	0.244511	0.0394274	5.591097e-10	0.213216	0.37233	5.668794e-01	7.507363e-01	20
ENSG00000228140	1	RP3-467K16.4	15729475	rs2473345	1	15729967	T	C	0.465209	0.0630343	0.0651219	3.330730e-01	-0.276521	0.025716	5.745362e-27	-0.227955	0.236457	3.350233e-01	3.732790e-01	18
ENSG00000142634	1	EFHD2	15736391	rs148298575	1	15738365	C	A	0.0159046	-0.366686	0.244416	1.335480e-01	-0.473832	0.0480642	6.310365e-23	0.773873	0.521767	1.380273e-01	9.923353e-01	6
ENSG00000162438	1	CTRC	15764935	rs2744787	1	15764048	G	A	0.478131	0.0567561	0.0652135	3.841300e-01	-0.26086	0.0413217	2.738480e-10	-0.217573	0.252359	3.886008e-01	3.050484e-01	15
ENSG00000132906	1	CASP9	15817327	rs12691551	1	15907908	G	C	0.37674	-0.0342631	0.0653565	6.001050e-01	0.148588	0.0253312	4.469453e-09	-0.230591	0.441604	6.015534e-01	2.386611e-01	14
ENSG00000197312	1	DDI2	15943995	rs2104038	1	15975987	G	A	0.259443	0.0479174	0.06986	4.927720e-01	-0.141629	0.0220808	1.416300e-10	-0.33833	0.496073	4.952278e-01	1.105711e-01	20
ENSG00000116786	1	PLEKHM2	16010827	rs12564900	1	16009856	G	A	0.625249	0.0131722	0.0749649	8.605200e-01	0.177478	0.0219766	6.706025e-16	0.0742188	0.42249	8.605532e-01	4.672402e-01	20
ENSG00000162461	1	SLC25A34	16062900	rs7539884	1	16055931	C	T	0.212724	0.228449	0.0762465	2.733760e-03	-0.308379	0.0332703	1.881001e-20	-0.740806	0.259846	4.359023e-03	8.566269e-01	20
ENSG00000178715	1	RP11-169K16.8	16154724	rs12121764	1	16138059	A	T	0.444334	-0.0555983	0.065556	3.963800e-01	-0.292999	0.046835	3.950297e-10	0.189756	0.225788	4.006750e-01	4.620028e-01	20
ENSG00000179743	1	RP11-169K16.9	16160560	rs4661667	1	16162731	T	C	0.352883	-0.0435416	0.0736296	5.542800e-01	-0.168098	0.0254283	3.825773e-11	0.259025	0.439765	5.558559e-01	3.542704e-01	20
ENSG00000142632	1	ARHGEF19	16524349	rs221045	1	16530049	T	C	0.739563	-0.0717963	0.0770455	3.514040e-01	-0.796641	0.0437612	4.774423e-74	0.0901238	0.0968396	3.520345e-01	8.586965e-01	20
ENSG00000237276	1	ANO7P1	16542404	rs12751725	1	16539577	A	G	0.233598	0.0612679	0.0788936	4.374010e-01	0.676598	0.0430073	9.102166e-56	0.0905529	0.116745	4.379589e-01	8.096175e-01	20
ENSG00000132881	1	RSG1	16558195	rs717863	1	16563635	G	A	0.701789	0.0193511	0.080535	8.101120e-01	-0.303325	0.0452555	2.048843e-11	-0.0637966	0.265678	8.102313e-01	7.287511e-01	20
ENSG00000233929	1	MT1XP1	16567708	rs11581041	1	16643832	A	G	0.22664	-0.0256542	0.0754013	7.336790e-01	0.226889	0.0377653	1.879683e-09	-0.113069	0.332859	7.340891e-01	4.095891e-01	19
ENSG00000037637	1	FBXO42	16573334	rs6700888	1	16558838	A	C	0.437376	-0.0574448	0.0651566	3.779710e-01	0.131736	0.0238221	3.202344e-08	-0.43606	0.500846	3.839471e-01	3.285174e-01	11
ENSG00000157191	1	NECAP2	16767167	rs12031735	1	16765566	G	A	0.298211	-0.0480336	0.0705627	4.960470e-01	0.297014	0.0242739	1.998376e-34	-0.161722	0.237941	4.967126e-01	2.555853e-01	20
ENSG00000226029	1	RP4-798A10.2	16787443	rs1877623	1	16794115	C	G	0.222664	-0.00145641	0.0842298	9.862050e-01	0.430432	0.0414507	2.926549e-25	-0.0033836	0.195687	9.862046e-01	7.609164e-01	20
ENSG00000080947	1	CROCCP3	16793931	rs698867	1	16791286	A	G	0.56163	0.0338001	0.0651549	6.039240e-01	-0.177222	0.0285851	5.653162e-10	-0.190722	0.36893	6.051850e-01	6.180896e-01	14
ENSG00000219481	1	NBPF1	16888814	rs277461	1	16847470	T	A	0.552684	0.0390686	0.066352	5.559900e-01	-0.255669	0.0350725	3.105707e-13	-0.152809	0.260368	5.572730e-01	9.505953e-01	20
ENSG00000215908	1	CROCCP2	16944751	rs148783261	1	17280120	T	G	0.147117	-0.0662438	0.081253	4.149130e-01	0.334874	0.0415469	7.620089e-16	-0.197817	0.243876	4.172857e-01	4.727240e-01	19
ENSG00000186301	1	MST1P2	16972069	rs76074825	1	17284498	C	T	0.525845	-0.0515368	0.0653167	4.300960e-01	0.208555	0.0339516	8.112654e-10	-0.247114	0.31576	4.338622e-01	7.435284e-01	20
ENSG00000058453	1	CROCC	17066768	rs12217103	1	17275895	T	A	0.307157	0.0375093	0.0680416	5.814480e-01	0.263173	0.0188726	3.387829e-44	0.142527	0.258745	5.817435e-01	8.784660e-01	20
ENSG00000186715	1	MST1L	17081405	rs2284746	1	17306675	G	C	0.5	-0.0599821	0.064952	3.557550e-01	-0.472136	0.0443995	2.074350e-26	0.127044	0.138088	3.575620e-01	7.749933e-01	20
ENSG00000238142	1	RP11-108M9.4	17215033	rs149565	1	16794917	T	C	0.553678	0.0430909	0.0651	5.080240e-01	-0.260773	0.0362865	6.647335e-13	-0.165243	0.250699	5.098132e-01	6.578268e-01	20
ENSG00000235241	1	RP11-108M9.5	17215590	rs696097	1	16804753	C	T	0.540755	0.0495615	0.06519	4.470980e-01	-0.281837	0.0428211	4.649960e-11	-0.175852	0.232842	4.501047e-01	5.313796e-01	20
ENSG00000159363	1	ATP13A2	17312453	rs6662202	1	17336253	T	C	0.207753	-0.00321303	0.0736268	9.651920e-01	-0.136615	0.0218092	3.749543e-10	0.0235189	0.53895	9.651927e-01	8.723581e-01	20
ENSG00000117115	1	PADI2	17393256	rs2235910	1	17425829	T	G	0.627237	-0.125041	0.0655977	5.662650e-02	0.633337	0.0127948	0.000000e+00	-0.197432	0.103651	5.681026e-02	6.355801e-01	20
ENSG00000159339	1	PADI4	17634690	rs1886303	1	17632382	T	C	0.421471	0.00437124	0.0657955	9.470300e-01	0.163114	0.0211647	1.289123e-14	0.0267987	0.403386	9.470321e-01	3.314943e-01	20
ENSG00000179051	1	RCC2	17733256	rs4284283	1	17796711	G	A	0.368787	0.0706999	0.0654215	2.798390e-01	0.133153	0.0158817	5.112539e-17	0.530967	0.49539	2.838028e-01	8.232264e-02	20
ENSG00000159423	1	ALDH4A1	19197926	rs28530674	1	19234134	G	A	0.0437376	-0.0842602	0.167366	6.146500e-01	-0.488879	0.051056	1.015139e-21	0.172354	0.342819	6.151370e-01	7.393616e-01	15
ENSG00000127463	1	EMC1	19542158	rs12091991	1	19571875	T	C	0.223658	0.103961	0.0840039	2.158760e-01	-0.153219	0.0206095	1.050401e-13	-0.678512	0.555805	2.221713e-01	1.139173e-01	20
ENSG00000053372	1	MRTO4	19578033	rs9426684	1	19585903	A	G	0.225646	-0.0765639	0.0871421	3.796130e-01	-0.175265	0.0241401	3.861285e-13	0.436846	0.500829	3.830741e-01	4.131404e-01	20
ENSG00000040487	1	PQLC2	19638820	rs214313	1	19648390	A	G	0.694831	0.0127009	0.0715204	8.590490e-01	0.259624	0.0248293	1.370391e-25	0.0489204	0.275517	8.590696e-01	4.259349e-01	20
ENSG00000173436	1	MINOS1	19923477	rs728611	1	19948507	G	A	0.234592	0.000517155	0.0760124	9.945720e-01	0.190191	0.0232322	2.688792e-16	0.00271913	0.399664	9.945716e-01	3.005458e-01	20
ENSG00000158747	1	NBL1	19967048	rs10799826	1	19881693	A	G	0.441352	-0.0209096	0.0652538	7.486380e-01	0.188189	0.0279213	1.584062e-11	-0.11111	0.347138	7.489126e-01	4.077049e-01	20
ENSG00000158748	1	HTR6	19991780	rs7533981	1	20014739	T	C	0.65507	0.0807809	0.0712506	2.568960e-01	0.614707	0.0445747	2.907379e-43	0.131414	0.116301	2.584993e-01	8.740373e-01	20
ENSG00000162542	1	TMCO4	20008706	rs10799836	1	20104324	T	C	0.23161	0.161063	0.0790314	4.155370e-02	-0.150626	0.0202817	1.113401e-13	-1.06929	0.544082	4.937835e-02	4.520030e-01	17
ENSG00000169914	1	OTUD3	20209006	rs113883413	1	20185940	A	G	0.287276	-0.00453627	0.0755175	9.521010e-01	-0.215924	0.0249758	5.364604e-18	0.0210086	0.34975	9.521017e-01	9.161771e-01	20
ENSG00000090432	1	MUL1	20825943	rs6700034	1	20834610	A	C	0.119284	-0.047929	0.100028	6.318280e-01	0.284152	0.0251466	1.314890e-29	-0.168674	0.352339	6.321338e-01	5.252824e-01	20
ENSG00000158825	1	CDA	20915441	rs4655226	1	20928284	T	C	0.107356	-0.0615751	0.11188	5.820670e-01	0.319063	0.0183826	1.752267e-67	-0.192987	0.350828	5.822570e-01	4.824933e-01	20
ENSG00000244038	1	DDOST	20978270	rs622525	1	20979818	T	A	0.897614	0.049939	0.119211	6.752800e-01	0.154629	0.0246513	3.549580e-10	0.32296	0.772666	6.759606e-01	6.238047e-01	16
ENSG00000127483	1	HP1BP3	21069154	rs6685914	1	21362378	A	G	0.422465	-0.0901744	0.0659658	1.716290e-01	0.238418	0.0159119	9.400131e-51	-0.37822	0.27783	1.734083e-01	6.870833e-01	20
ENSG00000117298	1	ECE1	21543740	rs3026820	1	21660762	A	T	0.483101	0.0153826	0.0657245	8.149490e-01	-0.12541	0.0155658	7.835420e-16	-0.122658	0.524298	8.150254e-01	8.999471e-01	11
ENSG00000227001	1	NBPF2P	21751118	rs4654948	1	21805978	A	G	0.771372	-0.218871	0.0716508	2.252940e-03	0.592893	0.0572519	3.936363e-25	-0.369158	0.125997	3.390866e-03	8.863746e-01	20
ENSG00000142794	1	NBPF3	21766621	rs4654745	1	21767096	T	G	0.538767	-0.127084	0.0651606	5.113870e-02	-0.931508	0.0388402	4.175834e-127	0.136428	0.0701826	5.190719e-02	6.845956e-01	20
ENSG00000233431	1	RP11-63N8.3	21912965	rs7547671	1	21799014	T	C	0.229622	-0.0971645	0.0786741	2.168210e-01	0.151571	0.0274952	3.534937e-08	-0.641049	0.531924	2.281449e-01	5.544076e-02	20
ENSG00000076864	1	RAP1GAP	21922708	rs17423390	1	22014471	T	G	0.411531	0.0261754	0.0660804	6.920210e-01	0.579344	0.0340909	9.078676e-65	0.0451811	0.114092	6.921000e-01	1.721946e-01	20
ENSG00000218510	1	LINC00339	22351681	rs2255282	1	22352040	T	G	0.507952	0.0017029	0.0656146	9.792950e-01	-0.332944	0.0298552	7.005611e-29	-0.00511467	0.197075	9.792948e-01	2.587976e-01	20
ENSG00000070831	1	CDC42	22379120	rs2501299	1	22345647	T	C	0.670974	-0.0318931	0.0663466	6.307260e-01	-0.130261	0.0115578	1.836635e-29	0.24484	0.509799	6.310370e-01	1.615125e-01	20
ENSG00000184677	1	ZBTB40	22778344	rs1738392	1	22813900	T	C	0.626243	0.0265505	0.0669099	6.915080e-01	-0.193615	0.018382	6.094648e-26	-0.13713	0.345827	6.917152e-01	5.850724e-01	20
ENSG00000173372	1	C1QA	22962999	rs12058824	1	22963050	A	G	0.0924453	-0.0283155	0.110452	7.976720e-01	-0.288315	0.0489187	3.775013e-09	0.0982103	0.383457	7.978597e-01	9.197992e-01	19
ENSG00000133216	1	EPHB2	23037332	rs2043970	1	23061958	C	A	0.0944334	-0.0849409	0.0939833	3.661080e-01	-0.637298	0.062924	4.147894e-24	0.133283	0.148058	3.680085e-01	7.505541e-01	16
ENSG00000204219	1	TCEA3	23707554	rs685059	1	23783185	G	C	0.869781	0.0676935	0.099996	4.984300e-01	0.196325	0.0324896	1.515589e-09	0.344803	0.512525	5.011041e-01	9.115207e-01	20
ENSG00000011007	1	TCEB3	24069645	rs586173	1	24055718	A	G	0.628231	0.0542643	0.0665198	4.146360e-01	0.294788	0.0274855	7.751712e-27	0.184079	0.226305	4.159818e-01	1.955198e-01	20
ENSG00000236810	1	RP5-886K2.3	24086872	rs11800561	1	24164398	G	T	0.584493	0.0715823	0.0655057	2.744970e-01	0.239065	0.042652	2.082460e-08	0.299426	0.279167	2.834640e-01	7.822356e-01	12
ENSG00000117305	1	HMGCL	24128375	rs12123991	1	24166191	A	G	0.412525	-0.0794774	0.0655159	2.250910e-01	-0.124634	0.0190426	5.949262e-11	0.637686	0.534619	2.329533e-01	5.961270e-01	14
ENSG00000179163	1	FUCA1	24171567	rs2229586	1	24200903	C	G	0.586481	0.0541064	0.065873	4.114330e-01	0.305376	0.0286902	1.861609e-26	0.17718	0.216352	4.128208e-01	1.711874e-01	20
ENSG00000188529	1	SRSF10	24291294	rs9424346	1	24286885	G	A	0.503976	-0.0404657	0.0653434	5.357340e-01	-0.0918093	0.0122388	6.310442e-14	0.440758	0.714151	5.371173e-01	4.935913e-01	20
ENSG00000001460	1	STPG1	24683489	rs7536873	1	24699452	T	C	0.245527	-0.0255518	0.0728532	7.257920e-01	-0.288361	0.0420424	6.943716e-12	0.0886105	0.252976	7.261343e-01	8.231102e-01	20
ENSG00000169504	1	CLIC4	25071848	rs3131502	1	25066448	C	T	0.698807	-0.123624	0.0724991	8.815970e-02	-0.177339	0.024059	1.693438e-13	0.697106	0.419613	9.665208e-02	5.813626e-01	17
ENSG00000261349	1	RP3-465N24.5	25592593	rs72660908	1	25583610	G	C	0.387674	0.00234383	0.0688264	9.728340e-01	-0.932001	0.0411694	1.823445e-113	-0.00251484	0.0738481	9.728339e-01	7.786094e-01	20
ENSG00000187010	1	RHD	25598884	rs55794721	1	25561667	A	G	0.388668	0.00371365	0.0688477	9.569830e-01	-0.950723	0.0259976	8.690250e-293	-0.00390613	0.0724162	9.569830e-01	7.503853e-01	20
ENSG00000224183	1	SDHDP6	25620655	rs55794721	1	25561667	A	G	0.388668	0.00371365	0.0688477	9.569830e-01	-0.744824	0.0379158	6.486986e-86	-0.00498594	0.0924352	9.569831e-01	7.418044e-01	20
ENSG00000183726	1	TMEM50A	25664408	rs55794721	1	25561667	A	G	0.388668	0.00371365	0.0688477	9.569830e-01	-0.239809	0.0155764	1.750482e-53	-0.0154859	0.287096	9.569832e-01	8.401366e-01	20
ENSG00000188672	1	RHCE	25688740	rs9438900	1	25580095	A	G	0.446322	0.0367176	0.0653193	5.740320e-01	-0.110535	0.0173835	2.036016e-10	-0.332181	0.593242	5.755197e-01	9.084954e-01	17
ENSG00000157978	1	LDLRAP1	25870071	rs6701596	1	25889917	C	T	0.530815	0.0817966	0.0651517	2.093050e-01	-0.250616	0.0173746	3.640954e-47	-0.326382	0.260949	2.110256e-01	2.325994e-01	16
ENSG00000130695	1	CEP85	26560691	rs12123630	1	26550627	A	G	0.171968	-0.0405092	0.0831905	6.262970e-01	0.228745	0.0257214	5.938004e-19	-0.177093	0.364227	6.268135e-01	2.206546e-01	20
ENSG00000142669	1	SH3BGRL3	26605667	rs12354062	1	26608761	T	C	0.188867	0.153891	0.0799566	5.426880e-02	-0.129117	0.0192728	2.092271e-11	-1.19187	0.644306	6.433438e-02	6.475630e-01	14
ENSG00000158062	1	UBXN11	26607819	rs3732416	1	26620489	C	T	0.925447	0.029546	0.116516	7.998210e-01	-0.291309	0.0369197	3.013875e-15	-0.101425	0.40018	7.999220e-01	8.026416e-01	20
ENSG00000169442	1	CD52	26644448	rs11587764	1	26645820	A	G	0.733598	-0.108099	0.0713318	1.296610e-01	0.413021	0.0265017	9.252943e-55	-0.261728	0.173522	1.314714e-01	4.565043e-01	20
ENSG00000176083	1	ZNF683	26688125	rs10794531	1	26694245	C	T	0.286282	-0.0574501	0.0705883	4.157160e-01	-0.165264	0.0292288	1.566262e-08	0.347626	0.431527	4.204892e-01	8.331670e-02	12
ENSG00000117682	1	DHDDS	26758773	rs12046614	1	26851729	C	A	0.23161	-0.00270142	0.0753792	9.714120e-01	-0.217056	0.0287294	4.182815e-14	0.0124457	0.347284	9.714121e-01	4.661656e-01	20
ENSG00000060642	1	PIGV	27113963	rs41303629	1	27057621	C	A	0.0725646	0.113652	0.12241	3.531730e-01	-0.386319	0.036491	3.434974e-26	-0.294192	0.318079	3.550161e-01	7.430660e-01	20
ENSG00000204160	1	ZDHHC18	27153201	rs35650645	1	27169484	C	T	0.134195	0.0329028	0.0907997	7.170770e-01	0.137763	0.0144743	1.769403e-21	0.238836	0.659578	7.172739e-01	6.911861e-01	20
ENSG00000142784	1	WDTC1	27561007	rs41291090	1	27675700	G	C	0.0238569	0.648684	0.691463	3.481760e-01	-0.376827	0.0570419	3.944589e-11	-1.72144	1.85337	3.529856e-01	3.849939e-02	8
ENSG00000142765	1	SYTL1	27668513	rs28385651	1	27696330	C	T	0.0258449	-0.00755131	0.137644	9.562490e-01	-0.279693	0.0465296	1.842979e-09	0.0269986	0.492146	9.562509e-01	4.702726e-01	17
ENSG00000142733	1	MAP3K6	27681675	rs28385651	1	27696330	C	T	0.0258449	-0.00755131	0.137644	9.562490e-01	-0.64634	0.0743345	3.467808e-18	0.0116832	0.212963	9.562499e-01	8.730955e-01	15
ENSG00000130775	1	THEMIS2	28199055	rs3766398	1	28209305	G	A	0.632207	-0.0931926	0.0664866	1.610120e-01	-0.12364	0.0167759	1.705259e-13	0.753742	0.547382	1.685144e-01	9.793689e-01	8
ENSG00000117748	1	RPA2	28218035	rs17185052	1	28241083	A	G	0.0626243	-0.159391	0.154352	3.017690e-01	1.22172	0.0654354	8.584607e-78	-0.130464	0.126533	3.025078e-01	7.500884e-01	20
ENSG00000130768	1	SMPDL3B	28261504	rs6598912	1	28233289	A	G	0.388668	-0.0457519	0.0667085	4.928090e-01	-0.302468	0.0372251	4.459779e-16	0.151262	0.221332	4.943428e-01	6.267160e-01	20
ENSG00000158161	1	EYA3	28296855	rs17162951	1	28420205	T	A	0.05666	0.00428289	0.219493	9.844320e-01	1.18563	0.0585315	3.127699e-91	0.00361233	0.185128	9.844322e-01	9.405601e-02	20
ENSG00000126698	1	DNAJC8	28525967	rs482941	1	28560580	C	T	0.286282	-0.0415642	0.0729852	5.690250e-01	-0.248469	0.022544	3.010361e-28	0.167281	0.294132	5.695398e-01	7.157134e-01	20
ENSG00000130770	1	ATPIF1	28562620	rs12120639	1	28552929	A	G	0.257455	-0.0676242	0.0754571	3.701490e-01	-0.256942	0.0278839	3.120779e-20	0.263189	0.295059	3.724008e-01	4.607672e-01	20
ENSG00000130766	1	SESN2	28586038	rs11247770	1	28639893	G	A	0.346918	0.0641672	0.0664108	3.339360e-01	0.252311	0.0271868	1.684825e-20	0.254318	0.264633	3.365411e-01	6.179289e-01	20
ENSG00000204138	1	PHACTR4	28696114	rs2840761	1	28837436	T	A	0.348907	-0.0334782	0.0676714	6.208000e-01	-0.270508	0.0227089	1.025339e-32	0.12376	0.25038	6.211007e-01	7.351555e-01	20
ENSG00000180198	1	RCC1	28832455	rs141113629	1	28644913	T	C	0.0238569	-0.272571	0.183727	1.379250e-01	0.786319	0.101161	7.669147e-15	-0.346642	0.237872	1.450447e-01	3.469194e-01	9
ENSG00000116329	1	OPRD1	29138654	rs79847479	1	29201897	A	C	0.082505	-0.0756064	0.117895	5.213260e-01	-0.565762	0.0681754	1.053234e-16	0.133636	0.209004	5.225650e-01	2.116879e-01	12
ENSG00000159023	1	EPB41	29213603	rs157204	1	29266938	T	C	0.0656064	0.169605	0.125131	1.752850e-01	0.164007	0.0285184	8.876082e-09	1.03413	0.783866	1.870779e-01	5.726685e-01	15
ENSG00000116353	1	MECR	29519385	rs12122508	1	29524715	T	C	0.102386	0.00882136	0.111616	9.370060e-01	0.221436	0.0363641	1.133283e-09	0.0398371	0.504098	9.370116e-01	7.779428e-01	12
ENSG00000162511	1	LAPTM5	31205316	rs4614309	1	31231254	G	T	0.485089	-0.0240488	0.0653889	7.130370e-01	0.0941498	0.0142622	4.073989e-11	-0.255431	0.695597	7.134612e-01	4.531094e-01	14
ENSG00000162512	1	SDC3	31342314	rs78341828	1	31385963	T	C	0.0149105	0.124153	0.359609	7.299090e-01	-0.806568	0.126404	1.760765e-10	-0.153928	0.446503	7.302897e-01	3.234732e-01	5
ENSG00000168528	1	SERINC2	31882412	rs7541464	1	31903634	C	T	0.177932	0.132428	0.0827609	1.095700e-01	-0.558228	0.0415134	3.209423e-41	-0.237229	0.149302	1.120790e-01	3.821268e-01	20
ENSG00000162517	1	PEF1	32095463	rs6425777	1	32105447	C	G	0.635189	-0.0383498	0.0669617	5.668390e-01	-0.111363	0.0168139	3.513350e-11	0.344368	0.603536	5.682821e-01	7.783250e-01	18
ENSG00000220785	1	MTMR9LP	32697259	rs7544661	1	32705115	T	C	0.0328032	0.186656	0.141963	1.885690e-01	0.821159	0.0663438	3.467272e-35	0.227308	0.173854	1.910548e-01	3.918283e-01	20
ENSG00000176261	1	ZBTB8OS	33065773	rs12023613	1	33103064	A	G	0.0318091	0.151616	0.226793	5.038020e-01	-0.339623	0.0378318	2.777946e-19	-0.446424	0.669628	5.049794e-01	9.485791e-01	20
ENSG00000162521	1	RBBP4	33116743	rs2786173	1	33130306	G	C	0.968191	-0.144332	0.226269	5.235520e-01	0.277329	0.0322154	7.397096e-18	-0.520436	0.818123	5.246891e-01	9.793657e-01	14
ENSG00000162522	1	KIAA1522	33207486	rs12045075	1	33198420	T	C	0.0347913	0.125599	0.205651	5.413710e-01	-0.530658	0.0814478	7.253892e-11	-0.236685	0.389239	5.431392e-01	8.902631e-01	19
ENSG00000116497	1	S100PBP	33282368	rs72654043	1	33332898	T	C	0.105368	0.0601022	0.0983463	5.411140e-01	-0.713951	0.0496596	7.224896e-47	-0.0841825	0.137874	5.414798e-01	9.226573e-01	20
ENSG00000217644	1	RP4-803A2.1	33445543	rs6678630	1	33531783	T	C	0.304175	-0.00948051	0.072207	8.955410e-01	-0.324071	0.0545277	2.794531e-09	0.0292544	0.222867	8.955663e-01	9.052539e-01	9
ENSG00000160094	1	ZNF362	33722146	rs6425813	1	33732192	T	G	0.699801	-0.0475073	0.0709294	5.029970e-01	0.167462	0.0240434	3.284215e-12	-0.28369	0.425509	5.049591e-01	8.307367e-01	20
ENSG00000184389	1	A3GALT2	33772367	rs11554674	1	33790496	A	G	0.241551	0.0828074	0.0821959	3.137230e-01	0.491032	0.0349944	9.967849e-45	0.16864	0.167825	3.149677e-01	7.203748e-01	20
ENSG00000163866	1	SMIM12	35178338	rs11803179	1	35311455	A	G	0.338966	0.0289789	0.0728505	6.907880e-01	0.124018	0.0167685	1.404433e-13	0.233667	0.588268	6.912113e-01	6.856128e-01	13
ENSG00000239636	1	RP4-728D4.2	36035414	rs2301902	1	36039962	G	T	0.0248509	-0.0756513	0.138596	5.851770e-01	-0.483149	0.0830002	5.847543e-09	0.15658	0.288118	5.868156e-01	1.586745e-01	20
ENSG00000142686	1	C1orf216	36179476	rs12034163	1	36191030	G	C	0.0904573	-0.0208064	0.101432	8.374720e-01	-0.275278	0.0432123	1.885766e-10	0.0755832	0.368662	8.375562e-01	3.365223e-01	20
ENSG00000116871	1	MAP7D1	36621180	rs11263861	1	36628033	A	G	0.66004	0.142943	0.0681631	3.598740e-02	-0.359723	0.0186099	3.023595e-83	-0.39737	0.1906	3.708386e-02	9.773212e-01	20
ENSG00000142694	1	EVA1B	36787632	rs56310351	1	36789356	C	G	0.0815109	-0.0439779	0.107832	6.833940e-01	-0.3584	0.0394213	9.765556e-20	0.122706	0.301173	6.836941e-01	6.796629e-01	20
ENSG00000116883	1	RP11-268J15.5	36789335	rs12116935	1	36789546	G	A	0.421471	0.00719337	0.0671129	9.146440e-01	0.417755	0.038505	2.008216e-27	0.0172191	0.160659	9.146479e-01	4.576278e-01	20
ENSG00000233621	1	RP11-422J8.1	37920480	rs75785507	1	37939999	A	G	0.328032	-0.0471895	0.0659907	4.745510e-01	-0.361985	0.0280898	5.347334e-38	0.130363	0.182583	4.752304e-01	6.668708e-01	20
ENSG00000163875	1	MEAF6	37958176	rs140274410	1	37980444	C	G	0.054672	-0.076946	0.112457	4.938310e-01	-0.439788	0.0364376	1.528650e-33	0.174962	0.256118	4.945252e-01	5.854264e-01	20
ENSG00000134697	1	GNL2	38032417	rs10908363	1	38076621	T	C	0.527833	-0.0337961	0.0663968	6.107510e-01	0.115974	0.0211334	4.071848e-08	-0.291411	0.574972	6.122766e-01	6.863884e-01	12
ENSG00000116922	1	C1orf109	38147242	rs11264091	1	38177482	T	G	0.17495	0.0341391	0.0784773	6.635490e-01	0.330538	0.0351536	5.318899e-21	0.103283	0.237677	6.638862e-01	3.687834e-01	6
ENSG00000204084	1	INPP5B	38326369	rs36084352	1	38364396	C	T	0.452286	-0.0136824	0.0651888	8.337540e-01	-0.503149	0.0264544	1.176985e-80	0.0271935	0.12957	8.337644e-01	8.551747e-02	20
ENSG00000183431	1	SF3A3	38422647	rs4634868	1	38465315	A	G	0.255467	0.215446	0.0788453	6.285210e-03	0.492466	0.0344591	2.478674e-46	0.437484	0.163003	7.276951e-03	8.681577e-01	20
ENSG00000183386	1	FHL3	38462442	rs4634868	1	38465315	A	G	0.255467	0.215446	0.0788453	6.285210e-03	0.677627	0.0325516	3.035125e-96	0.317942	0.117353	6.743051e-03	9.477958e-01	20
ENSG00000183520	1	UTP11L	38474930	rs67631072	1	38461821	T	C	0.532803	-0.121991	0.0669114	6.827630e-02	-0.14466	0.0226222	1.609773e-10	0.843295	0.480975	7.955009e-02	9.786376e-02	20
ENSG00000168653	1	NDUFS5	39491990	rs12043492	1	39457006	T	C	0.441352	0.0175618	0.0667833	7.925760e-01	-0.253819	0.0178763	9.342642e-46	-0.0691903	0.263159	7.926108e-01	4.228796e-02	20
ENSG00000183682	1	BMP8A	39957318	rs79473113	1	40020020	A	C	0.0407555	0.261078	0.134111	5.156680e-02	-0.648065	0.105046	6.857545e-10	-0.402858	0.216999	6.338280e-02	6.694600e-01	11
ENSG00000182109	1	RP11-69E11.4	39987952	rs79473113	1	40020020	A	C	0.0407555	0.261078	0.134111	5.156680e-02	-0.948114	0.0768413	5.612930e-35	-0.275366	0.1432	5.448712e-02	8.691352e-01	20
ENSG00000243970	1	PPIEL	39997510	rs79473113	1	40020020	A	C	0.0407555	0.261078	0.134111	5.156680e-02	-0.725825	0.114962	2.725580e-10	-0.359698	0.193354	6.284216e-02	8.675539e-01	15
ENSG00000090621	1	PABPC4	40026488	rs61779310	1	39942297	G	C	0.23161	-0.021146	0.0781631	7.867470e-01	-0.112257	0.0169095	3.164500e-11	0.188371	0.696865	7.869198e-01	9.924356e-01	20
ENSG00000116983	1	HPCAL4	40144320	rs784600	1	40139553	T	C	0.476143	0.0893669	0.0653866	1.717050e-01	0.368991	0.0271794	5.547640e-42	0.242193	0.1781	1.738702e-01	1.043753e-01	20
ENSG00000084072	1	PPIE	40157854	rs9787249	1	40212878	A	G	0.356859	-0.0916205	0.0674863	1.745850e-01	0.632411	0.02688	2.149704e-122	-0.144875	0.10689	1.753024e-01	1.793713e-01	20
ENSG00000043514	1	TRIT1	40306723	rs137882240	1	40346661	A	G	0.101392	-0.00511406	0.108269	9.623260e-01	-0.432599	0.0488544	8.378574e-19	0.0118217	0.250279	9.623267e-01	3.713448e-01	19
ENSG00000116990	1	MYCL	40361098	rs12134606	1	40324720	T	C	0.163022	-0.100693	0.0820529	2.197570e-01	-0.166395	0.0295494	1.790933e-08	0.605144	0.504695	2.305165e-01	8.694249e-01	15
ENSG00000131238	1	PPT1	40538379	rs4660385	1	40559478	C	A	0.889662	0.0732365	0.103056	4.773040e-01	0.618968	0.0302219	3.193435e-93	0.11832	0.166597	4.775676e-01	9.678475e-01	20
ENSG00000238287	1	RP11-656D10.3	40958829	rs11208254	1	40959506	T	G	0.328032	0.110516	0.0713294	1.212930e-01	-0.375666	0.0509844	1.728723e-13	-0.294187	0.194027	1.294645e-01	4.211843e-01	20
ENSG00000164002	1	EXO5	40974413	rs4660419	1	41018167	C	T	0.191849	0.152384	0.0819196	6.286230e-02	0.285194	0.0387943	1.960858e-13	0.534317	0.296295	7.133630e-02	7.285799e-01	15
ENSG00000179862	1	CITED4	41326729	rs12751530	1	41356780	G	A	0.114314	0.054628	0.103081	5.961440e-01	0.462656	0.0342773	1.618711e-41	0.118075	0.222974	5.964280e-01	8.964750e-01	20
ENSG00000171793	1	CTPS1	41445007	rs10789262	1	41437417	C	T	0.686879	0.00292665	0.0688229	9.660810e-01	0.162299	0.0190642	1.690569e-17	0.0180325	0.424055	9.660811e-01	7.694257e-01	20
ENSG00000127124	1	HIVEP3	41972036	rs2786487	1	42368339	C	G	0.54175	-0.090336	0.065433	1.674060e-01	-0.155062	0.0190161	3.513997e-16	0.58258	0.427985	1.734456e-01	9.744940e-01	20
ENSG00000186409	1	CCDC30	42929001	rs60419758	1	42949804	A	T	0.351889	0.043391	0.0718608	5.459630e-01	-0.207987	0.0326085	1.790551e-10	-0.208624	0.347051	5.477517e-01	9.510554e-01	20
ENSG00000164008	1	C1orf50	43232940	rs17385526	1	43238031	G	A	0.253479	-0.0261016	0.0683602	7.025920e-01	-0.273377	0.0340502	9.855080e-16	0.0954784	0.250341	7.029113e-01	9.146862e-01	20
ENSG00000228452	1	RP5-994D16.9	43241484	rs12117167	1	42919489	T	C	0.312127	-0.00777823	0.0672566	9.079300e-01	0.329794	0.0568641	6.643821e-09	-0.0235851	0.203976	9.079481e-01	9.421136e-01	20
ENSG00000177868	1	CCDC23	43272723	rs61775636	1	43251363	G	A	0.296223	-0.0518829	0.0674247	4.416000e-01	0.447587	0.0243674	2.359057e-75	-0.115917	0.150773	4.420004e-01	4.874945e-01	20
ENSG00000227533	1	SLC2A1-AS1	43424720	rs71654267	1	43433066	A	G	0.161034	0.0120517	0.0761308	8.742180e-01	0.514153	0.0520291	4.981135e-23	0.0234399	0.148089	8.742344e-01	4.088054e-01	14
ENSG00000198198	1	SZT2	43855553	rs2992036	1	43926266	G	C	0.421471	0.0230489	0.0667097	7.297090e-01	0.124176	0.0191957	9.868162e-11	0.185615	0.537985	7.300803e-01	6.179901e-01	20
ENSG00000117408	1	IPO13	44412611	rs72684780	1	44430163	T	C	0.0785288	0.0534351	0.104898	6.104710e-01	0.300115	0.0418158	7.122329e-13	0.178049	0.350405	6.113676e-01	7.505890e-01	20
ENSG00000132768	1	DPH2	44435672	rs3866640	1	44832948	G	C	0.00596421	0.240619	0.467151	6.064970e-01	0.469583	0.0756306	5.335489e-10	0.51241	0.998238	6.077315e-01	2.730626e-01	3
ENSG00000117410	1	ATP6V0B	44440159	rs2486002	1	44475408	C	T	0.083499	0.0550446	0.103714	5.956050e-01	0.156504	0.0194379	8.179952e-16	0.351714	0.66413	5.963996e-01	8.552409e-01	20
ENSG00000159214	1	CCDC24	44457031	rs12403036	1	44457305	A	G	0.73161	0.00391922	0.0778603	9.598540e-01	-0.698432	0.0417555	8.371500e-63	-0.00561146	0.111479	9.598544e-01	4.791865e-01	20
ENSG00000142937	1	RPS8	45240923	rs12120833	1	45241285	G	C	0.0954274	0.0517605	0.091388	5.711340e-01	-0.12936	0.0172934	7.415781e-14	-0.400128	0.708485	5.722335e-01	3.609020e-01	20
ENSG00000126107	1	HECTD3	45468212	rs145298923	1	45500083	T	C	0.0139165	-0.454299	0.335963	1.763020e-01	-0.848832	0.100399	2.800278e-17	0.535205	0.400825	1.817917e-01	8.499651e-01	6
ENSG00000070759	1	TESK2	45809555	rs7526665	1	46005832	T	G	0.478131	0.0370872	0.0651925	5.694320e-01	-0.27105	0.0256929	5.101454e-26	-0.136828	0.240868	5.699927e-01	5.421966e-01	20
ENSG00000117450	1	PRDX1	45976708	rs1974271	1	45952571	T	C	0.694831	0.0816176	0.068434	2.330080e-01	-0.110932	0.0194049	1.086042e-08	-0.735744	0.630183	2.430045e-01	8.701498e-01	19
ENSG00000086015	1	MAST2	46252659	rs11211181	1	46236800	T	C	0.284294	0.0564654	0.0728901	4.385380e-01	-0.211993	0.0255785	1.152393e-16	-0.266355	0.345331	4.405274e-01	1.054686e-01	15
ENSG00000117481	1	NSUN4	46805849	rs10489769	1	46806703	G	A	0.277336	0.0046704	0.0710652	9.476010e-01	0.774363	0.0344392	5.831760e-112	0.00603128	0.0917729	9.476010e-01	1.885306e-01	20
ENSG00000117480	1	FAAH	46859937	rs12137934	1	46728913	G	A	0.281312	0.0034516	0.0710617	9.612610e-01	0.448881	0.0353591	6.310486e-37	0.00768934	0.15831	9.612608e-01	2.353150e-01	20
ENSG00000269956	1	MKNK1-AS1	47004368	rs3766236	1	47047441	G	A	0.295229	0.0812675	0.0711031	2.530580e-01	0.161525	0.0186134	4.031650e-18	0.503126	0.444	2.571443e-01	1.725723e-01	20
ENSG00000079277	1	MKNK1	47023090	rs3766236	1	47047441	G	A	0.295229	0.0812675	0.0711031	2.530580e-01	0.190716	0.0129565	4.816503e-49	0.426118	0.373944	2.544851e-01	9.802044e-02	20
ENSG00000142961	1	MOB3C	47073387	rs12093643	1	47058863	T	C	0.295229	0.0754945	0.0711401	2.885940e-01	0.250591	0.0203215	6.144999e-35	0.301266	0.284939	2.903743e-01	8.349897e-02	20
ENSG00000159658	1	EFCAB14	47124366	rs1545206	1	47185082	G	C	0.784294	0.124073	0.0786146	1.145100e-01	0.223711	0.0233084	8.160908e-22	0.554613	0.356131	1.193923e-01	6.438922e-01	19
ENSG00000224805	1	LINC00853	47644922	rs2245122	1	47645995	C	T	0.586481	-0.0324694	0.0656541	6.209160e-01	0.269765	0.033834	1.546391e-15	-0.120362	0.243843	6.215860e-01	NA	NA
ENSG00000162366	1	PDZK1IP1	47649265	rs2248907	1	47655816	G	A	0.818091	0.0735366	0.0874561	4.004380e-01	0.417512	0.0348783	5.070193e-33	0.176131	0.209986	4.015965e-01	2.804258e-01	20
ENSG00000272491	1	RP5-1024N4.4	48693560	rs1722709	1	48672426	C	T	0.507952	-0.0602879	0.0651648	3.548830e-01	0.157233	0.0271727	7.189887e-09	-0.38343	0.419711	3.609494e-01	3.253008e-01	20
ENSG00000078618	1	NRD1	52254863	rs2747525	1	52284018	C	A	0.636183	-0.0332432	0.0655161	6.118700e-01	0.128301	0.0115992	1.935800e-28	-0.259103	0.511181	6.122446e-01	2.879449e-01	20
ENSG00000117862	1	TXNDC12	52485803	rs115788353	1	52950000	G	A	0.0616302	0.0266172	0.128774	8.362470e-01	-0.452355	0.0421648	7.498897e-27	-0.0588414	0.284727	8.362765e-01	9.537909e-01	20
ENSG00000154222	1	CC2D1B	52811395	rs2985372	1	52756658	T	C	0.0516899	-0.510327	0.158414	1.275290e-03	0.677599	0.0475888	5.274558e-46	-0.75314	0.239696	1.677628e-03	1.383875e-01	20
ENSG00000134748	1	PRPF38A	52870236	rs11805462	1	53003821	T	C	0.0506958	-0.508032	0.158581	1.357130e-03	0.326207	0.0378046	6.201837e-18	-1.55739	0.51856	2.670681e-03	5.825908e-01	20
ENSG00000116157	1	GPX7	53068044	rs12089784	1	53068430	A	G	0.579523	0.0704182	0.0655873	2.829770e-01	-0.561637	0.0303941	3.075584e-76	-0.12538	0.116976	2.837882e-01	8.183502e-02	20
ENSG00000182183	1	FAM159A	53099016	rs6683224	1	53088595	T	C	0.0447316	0.0549937	0.184538	7.656970e-01	-0.303818	0.0551128	3.534553e-08	-0.181009	0.608283	7.660291e-01	5.006542e-01	14
ENSG00000162378	1	ZYG11B	53192126	rs881198	1	53196440	T	C	0.497018	-0.0612134	0.065694	3.514410e-01	0.133382	0.0191713	3.466602e-12	-0.458933	0.496923	3.557207e-01	5.421084e-01	20
ENSG00000121310	1	ECHDC2	53361656	rs56222568	1	53432786	C	T	0.349901	-0.0279019	0.0671408	6.777230e-01	-0.264628	0.0196884	3.486103e-41	0.105438	0.253839	6.778678e-01	6.950822e-01	20
ENSG00000116171	1	SCP2	53392901	rs56222568	1	53432786	C	T	0.349901	-0.0279019	0.0671408	6.777230e-01	-0.230006	0.0225092	1.641405e-24	0.121309	0.29215	6.779738e-01	7.021714e-01	20
ENSG00000174348	1	PODN	53527854	rs55997677	1	53627373	A	G	0.214712	-0.102403	0.0887446	2.485370e-01	0.20071	0.0315085	1.889989e-10	-0.510204	0.449349	2.561959e-01	3.437101e-01	20
ENSG00000162383	1	SLC1A7	53552855	rs12240252	1	53593163	A	G	0.22664	0.0214007	0.0875379	8.068640e-01	0.253612	0.0326098	7.416940e-15	0.0843836	0.345335	8.069576e-01	3.398579e-01	16
ENSG00000162384	1	C1orf123	53679771	rs2297656	1	53701581	G	A	0.323062	0.0342407	0.0661778	6.048740e-01	-0.220428	0.0218635	6.634820e-24	-0.155337	0.300619	6.053484e-01	7.624878e-01	20
ENSG00000157193	1	LRP8	53711217	rs6691468	1	53791998	G	C	0.115308	-0.0670289	0.0955234	4.828650e-01	0.198444	0.0333708	2.737107e-09	-0.337772	0.484702	4.858863e-01	9.976876e-01	4
ENSG00000058799	1	YIPF1	54317392	rs6695918	1	54361101	A	T	0.548708	-0.0231537	0.0653679	7.231840e-01	-0.0649657	0.0108039	1.819260e-09	0.356399	1.00794	7.236439e-01	4.961959e-01	18
ENSG00000116205	1	TCEANC2	54519260	rs1329780	1	54580012	C	T	0.0208748	-0.418915	0.209686	4.573620e-02	0.314801	0.0419005	5.775834e-14	-1.33073	0.689238	5.351696e-02	8.004341e-01	12
ENSG00000215883	1	CYB5RL	54638009	rs140708162	1	54620197	A	G	0.0437376	0.023803	0.148945	8.730300e-01	-0.739377	0.104342	1.379590e-12	-0.0321933	0.201498	8.730622e-01	NA	NA
ENSG00000184313	1	MROH7	55107463	rs1655530	1	55074463	C	T	0.649105	-0.0607396	0.0670989	3.653460e-01	0.204311	0.033926	1.720098e-09	-0.29729	0.332105	3.706969e-01	8.769228e-01	20
ENSG00000243725	1	TTC4	55181495	rs3737824	1	55182578	A	G	0.0616302	0.0942571	0.145407	5.168360e-01	0.637439	0.0506613	2.640056e-36	0.147868	0.228414	5.173919e-01	3.872505e-01	12
ENSG00000162396	1	PARS2	55222571	rs1180952	1	55226503	C	A	0.576541	0.039379	0.0655197	5.478230e-01	-0.235552	0.0263779	4.263441e-19	-0.167178	0.278783	5.487271e-01	4.430380e-01	20
ENSG00000162398	1	C1orf177	55271736	rs1147985	1	55264391	C	T	0.705765	0.0490889	0.0738251	5.060910e-01	-0.255331	0.0316889	7.790943e-16	-0.192256	0.290118	5.075340e-01	9.599857e-01	20
ENSG00000162399	1	BSND	55464606	rs34232196	1	55489542	T	C	0.233598	-0.0759706	0.0769138	3.232820e-01	-0.408048	0.0368699	1.808799e-28	0.186181	0.189241	3.252009e-01	7.539238e-01	16
ENSG00000169174	1	PCSK9	55505221	rs472495	1	55521313	T	G	0.625249	0.0366436	0.0658968	5.781590e-01	0.187357	0.0251221	8.794135e-14	0.195582	0.352694	5.792119e-01	5.950317e-01	20
ENSG00000162407	1	PPAP2B	56960419	rs12755655	1	56942771	C	G	0.459245	0.0731245	0.0655474	2.645950e-01	-0.19492	0.0276423	1.769880e-12	-0.375151	0.340461	2.705084e-01	2.314729e-01	20
ENSG00000021852	1	C8B	57394883	rs72917455	1	57448623	C	T	0.104374	-0.0892426	0.0838885	2.874080e-01	0.902371	0.0545836	2.161520e-61	-0.0988979	0.0931568	2.884045e-01	6.205975e-01	20
ENSG00000162600	1	OMA1	58881056	rs12092564	1	59053083	G	C	0.17495	0.042961	0.104937	6.822480e-01	0.271384	0.0260572	2.119714e-25	0.158303	0.386972	6.824794e-01	5.222571e-02	20
ENSG00000184292	1	TACSTD2	59041099	rs11583248	1	59052889	G	T	0.17495	0.0428187	0.104926	6.832130e-01	0.851358	0.0445796	2.650202e-81	0.0502946	0.123274	6.832798e-01	1.783042e-02	20
ENSG00000134709	1	HOOK1	60280458	rs138221355	1	60280385	A	C	0.0487078	-0.181225	0.185465	3.284990e-01	-0.382801	0.066896	1.050740e-08	0.473418	0.491507	3.354488e-01	1.128605e-01	12
ENSG00000132849	1	INADL	62208149	rs192133670	1	62208385	A	G	0.0497018	0.0675585	0.138108	6.247190e-01	0.18031	0.0316259	1.188691e-08	0.37468	0.768762	6.259884e-01	5.700618e-01	3
ENSG00000240563	1	L1TD1	62660503	rs4456123	1	62659299	T	A	0.054672	-0.230348	0.180428	2.017170e-01	0.901001	0.0932992	4.585938e-22	-0.255658	0.201995	2.056336e-01	8.705845e-01	17
ENSG00000116641	1	DOCK7	62920399	rs1168086	1	63112389	G	A	0.694831	0.00598988	0.073889	9.353900e-01	0.330647	0.0337641	1.208489e-22	0.0181156	0.223476	9.353917e-01	1.686018e-01	20
ENSG00000158966	1	CACHD1	64936428	rs4915981	1	64971903	C	T	0.831014	-0.00161664	0.107223	9.879710e-01	0.3011	0.048298	4.540714e-10	-0.00536911	0.356105	9.879705e-01	4.215485e-01	14
ENSG00000162437	1	RAVER2	65210778	rs114269697	1	65314212	A	C	0.00994036	0.51508	0.312042	9.880520e-02	2.48762	0.178614	4.321858e-44	0.207057	0.126316	1.011711e-01	3.841917e-01	9
ENSG00000162434	1	JAK1	65298912	rs6680481	1	65518454	A	G	0.776342	0.0466747	0.0789024	5.541520e-01	0.105549	0.0176106	2.054017e-09	0.442209	0.751175	5.560696e-01	5.183765e-01	20
ENSG00000226891	1	RP11-182I10.3	65437908	rs7536540	1	65524582	G	C	0.756461	0.0718216	0.0775939	3.546490e-01	0.235214	0.0317499	1.278878e-13	0.305346	0.332451	3.583740e-01	8.779627e-01	20
ENSG00000116678	1	LEPR	65886248	rs55655800	1	65900690	T	G	0.0576541	-0.120744	0.196813	5.395490e-01	0.548016	0.0638385	9.129756e-18	-0.220329	0.360053	5.405805e-01	4.960007e-01	20
ENSG00000213625	1	LEPROT	65886270	rs9436737	1	65887508	G	C	0.135189	-0.0659449	0.100874	5.132830e-01	0.478674	0.0272062	2.723957e-69	-0.137766	0.210882	5.135728e-01	4.028596e-01	14
ENSG00000118473	1	SGIP1	66999066	rs7544505	1	66998618	C	T	0.143141	-0.0606967	0.0890924	4.956960e-01	-0.427184	0.0403477	3.403455e-26	0.142086	0.208989	4.965855e-01	4.321283e-01	20
ENSG00000152760	1	TCTEX1D1	67218142	rs485122	1	67198642	T	C	0.728628	-0.0439172	0.0702463	5.318470e-01	-0.555402	0.0341378	1.626717e-59	0.0790728	0.126572	5.321498e-01	5.388461e-01	20
ENSG00000198160	1	MIER1	67390578	rs4655658	1	67389608	T	C	0.733598	0.0361651	0.0678501	5.940240e-01	-0.0937975	0.0129177	3.838509e-13	-0.385566	0.725314	5.950139e-01	9.884961e-01	13
ENSG00000116704	1	SLC35D1	67465015	rs7553230	1	67522620	T	C	0.0596421	0.410963	0.185216	2.649840e-02	0.61359	0.0428954	2.055750e-46	0.669768	0.305466	2.833552e-02	6.463346e-02	20
ENSG00000081985	1	IL12RB2	67773047	rs17129794	1	67794918	C	A	0.16998	0.0363193	0.114966	7.520680e-01	0.338206	0.0296861	4.544498e-30	0.107388	0.34006	7.521604e-01	1.617008e-01	20
ENSG00000232284	1	GNG12-AS1	68297986	rs59129922	1	68737383	A	C	0.159046	0.116565	0.0913489	2.019410e-01	0.390619	0.0511254	2.165247e-14	0.298411	0.237096	2.081715e-01	9.994963e-01	19
ENSG00000116729	1	WLS	68564142	rs59129922	1	68737383	A	C	0.159046	0.116565	0.0913489	2.019410e-01	0.371842	0.0364778	2.116721e-24	0.31348	0.247583	2.054559e-01	9.924515e-01	20
ENSG00000197568	1	HHLA3	70820488	rs71651454	1	70842317	T	C	0.198807	-0.115741	0.0889573	1.932290e-01	-0.321112	0.0371247	5.170110e-18	0.360438	0.280145	1.982301e-01	5.101005e-01	20
ENSG00000116761	1	CTH	70876901	rs828351	1	70860321	C	T	0.423459	-0.0466896	0.068477	4.953460e-01	-0.282665	0.0318307	6.670042e-19	0.165176	0.242968	4.966134e-01	1.412727e-01	20
ENSG00000254685	1	FPGT	74663896	rs545680	1	74680240	C	T	0.464215	0.0186121	0.0650235	7.746970e-01	-0.209177	0.0155054	1.777509e-41	-0.0889778	0.310924	7.747463e-01	1.582896e-01	20
ENSG00000116783	1	TNNI3K	74663947	rs12747924	1	74656617	C	T	0.407555	-0.0624808	0.0688484	3.641350e-01	0.327948	0.0500187	5.508265e-11	-0.19052	0.211938	3.686833e-01	5.396709e-01	12
ENSG00000116791	1	CRYZ	75171170	rs28879157	1	75208034	G	C	0.685885	-0.0306952	0.0690617	6.567090e-01	-0.620063	0.0288863	3.264077e-102	0.0495034	0.111402	6.567785e-01	9.353691e-01	20
ENSG00000117054	1	ACADM	76190036	rs17587071	1	76225083	C	A	0.305169	-0.0391866	0.0736486	5.946740e-01	0.234939	0.0226632	3.521038e-25	-0.166795	0.313892	5.951584e-01	2.033294e-01	15
ENSG00000184005	1	ST6GALNAC3	76540404	rs6593523	1	76486908	T	C	0.475149	0.0125	0.0658134	8.493630e-01	0.104343	0.0137921	3.865951e-14	0.119797	0.63094	8.494101e-01	5.875761e-01	20
ENSG00000154027	1	AK5	77747736	rs4949655	1	77897688	C	T	0.127237	-0.0320552	0.0882097	7.163070e-01	0.532293	0.0388524	1.009649e-42	-0.060221	0.165775	7.164033e-01	3.291604e-01	20
ENSG00000122420	1	PTGFR	78769568	rs35922757	1	79026017	A	T	0.184891	0.0672314	0.0920343	4.650830e-01	-0.312413	0.0501966	4.852918e-10	-0.2152	0.296614	4.681311e-01	1.006827e-01	20
ENSG00000117133	1	RPF1	84944942	rs11163995	1	84987141	C	T	0.026839	0.297804	0.245816	2.257080e-01	-0.333574	0.0521915	1.644290e-10	-0.892767	0.750038	2.339298e-01	3.281606e-01	9
ENSG00000174021	1	GNG5	84964008	rs10874446	1	84933846	T	G	0.0586481	0.0742857	0.161749	6.460440e-01	0.100894	0.0182975	3.506181e-08	0.736275	1.60871	6.471820e-01	1.164266e-01	13
ENSG00000122432	1	SPATA1	84971974	rs312395	1	84974960	C	T	0.228628	0.189141	0.0777077	1.493280e-02	-0.150768	0.0266885	1.612192e-08	-1.25452	0.561218	2.539453e-02	4.412253e-01	20
ENSG00000117151	1	CTBS	85015289	rs78615513	1	84939459	C	T	0.0705765	0.249164	0.120795	3.914170e-02	-0.150774	0.0253955	2.902351e-09	-1.65257	0.848142	5.136065e-02	5.492072e-01	17
ENSG00000171517	1	LPAR3	85277285	rs12041151	1	85357615	G	A	0.276342	-0.131256	0.0675374	5.196130e-02	0.445758	0.0484807	3.765972e-20	-0.294456	0.154859	5.724379e-02	1.839288e-01	13
ENSG00000142867	1	BCL10	85731931	rs10873696	1	85721194	T	C	0.485089	0.0864624	0.0649988	1.834470e-01	0.101692	0.0168081	1.446810e-09	0.850238	0.65444	1.938806e-01	4.639309e-02	20
ENSG00000117174	1	ZNHIT6	86115106	rs11161661	1	86184169	G	T	0.515905	-0.0334237	0.0655836	6.103070e-01	0.124956	0.020928	2.361468e-09	-0.267484	0.526762	6.116016e-01	8.375030e-01	20
ENSG00000122417	1	ODF2L	86814344	rs1182102	1	86830530	A	G	0.304175	-0.0517912	0.067812	4.450180e-01	0.158449	0.0257278	7.335752e-10	-0.326864	0.431252	4.484863e-01	1.046681e-01	20
ENSG00000261737	1	RP4-612B15.3	87169185	rs6662184	1	87290335	C	T	0.101392	-0.0791261	0.10454	4.491120e-01	-0.257124	0.0461235	2.479750e-08	0.307735	0.410305	4.532449e-01	9.704451e-01	20
ENSG00000097033	1	SH3GLB1	87170259	rs577829	1	87271169	G	A	0.0914513	0.0745002	0.114512	5.153110e-01	-0.12085	0.0216404	2.344230e-08	-0.616468	0.953963	5.181381e-01	1.319832e-01	13
ENSG00000137944	1	CCBL2	89401456	rs3738055	1	89426902	A	G	0.477137	-0.0536895	0.0653462	4.112950e-01	-0.260098	0.0209737	2.575470e-35	0.20642	0.251788	4.123193e-01	3.116713e-01	20
ENSG00000213516	1	RBMXL1	89445139	rs10922534	1	89457697	C	T	0.244533	0.0788518	0.0687982	2.517400e-01	0.169902	0.0283293	2.004969e-09	0.464102	0.412257	2.602675e-01	5.087411e-01	20
ENSG00000117226	1	GBP3	89472349	rs12121223	1	89481583	T	C	0.32008	-0.0167246	0.0762571	8.264020e-01	-0.563479	0.0290949	1.466815e-83	0.029681	0.135341	8.264128e-01	4.338751e-02	20
ENSG00000197147	1	LRRC8B	89990395	rs4658279	1	90022799	A	G	0.465209	0.0127769	0.0650179	8.442080e-01	0.559263	0.0327446	2.108222e-65	0.022846	0.116264	8.442184e-01	3.136564e-01	20
ENSG00000171488	1	LRRC8C	90098631	rs519989	1	90223400	A	C	0.340954	-0.0106142	0.0759146	8.888050e-01	-0.189856	0.025234	5.319522e-14	0.0559066	0.399923	8.888231e-01	4.703838e-01	20
ENSG00000231613	1	RP5-943J3.1	90254473	rs473412	1	90227649	A	G	0.474155	0.00074786	0.0666908	9.910530e-01	-0.630451	0.0475762	4.429299e-40	-0.00118623	0.105783	9.910528e-01	4.263989e-01	20
ENSG00000171492	1	LRRC8D	90286573	rs1744665	1	90281199	G	A	0.400596	-0.0655703	0.0654261	3.162450e-01	0.175888	0.0236962	1.148270e-13	-0.372796	0.375351	3.206165e-01	5.244140e-01	20
ENSG00000097046	1	CDC7	91966408	rs13447526	1	91983174	A	G	0.49006	0.0871493	0.0649399	1.795970e-01	-0.276128	0.0233728	3.301381e-32	-0.315612	0.236693	1.823927e-01	2.292750e-01	20
ENSG00000069712	1	KIAA1107	92632542	rs112178349	1	92557161	A	G	0.00795229	-1.56763	2.96676	5.972240e-01	0.46559	0.0839994	2.977152e-08	-3.36698	6.40093	5.988790e-01	NA	NA
ENSG00000067208	1	EVI5	92974253	rs6604010	1	93187424	A	G	0.904573	0.0014988	0.10131	9.881960e-01	-0.226959	0.0307245	1.502928e-13	-0.00660384	0.446381	9.881964e-01	9.577826e-01	17
ENSG00000154511	1	FAM69A	93307724	rs945631	1	93426167	A	G	0.0397614	-0.113374	0.125693	3.670620e-01	0.318329	0.0528234	1.677629e-09	-0.356154	0.399251	3.723638e-01	2.638153e-01	11
ENSG00000117500	1	TMED5	93615299	rs2783494	1	93636302	G	A	0.809145	0.178544	0.0878758	4.217550e-02	0.102029	0.0145323	2.205007e-12	1.74993	0.896623	5.097442e-02	2.957777e-01	18
ENSG00000223745	1	RP4-717I23.3	93727743	rs1323628	1	93810900	G	A	0.809145	0.178657	0.0878944	4.209010e-02	0.833509	0.0399015	6.715498e-97	0.214343	0.105949	4.306518e-02	8.914057e-01	20
ENSG00000137942	1	FNBP1L	93913688	rs7539210	1	93915033	G	A	0.0894632	0.105375	0.107226	3.257350e-01	0.442874	0.0517783	1.196369e-17	0.237934	0.243707	3.289087e-01	8.820362e-01	20
ENSG00000067334	1	DNTTIP2	94333373	rs4847265	1	94343813	T	C	0.349901	-0.0273428	0.0697349	6.949880e-01	0.124436	0.0217208	1.010970e-08	-0.219734	0.561719	6.956633e-01	7.402279e-01	15
ENSG00000117528	1	ABCD3	94883933	rs4477285	1	94876928	A	G	0.393638	-0.0455362	0.0654848	4.868230e-01	0.118689	0.0165023	6.371865e-13	-0.38366	0.554307	4.888475e-01	2.033561e-01	20
ENSG00000143036	1	SLC44A3	95285898	rs6675132	1	95298849	T	G	0.356859	0.0164671	0.0688366	8.109350e-01	0.259229	0.0443669	5.131572e-09	0.0635234	0.265766	8.110902e-01	5.945789e-01	11
ENSG00000122481	1	RWDD3	95699711	rs34266846	1	95739748	A	G	0.082505	-0.218124	0.109634	4.663910e-02	0.361555	0.0450796	1.054289e-15	-0.603294	0.31242	5.347832e-02	4.620921e-01	20
ENSG00000188641	1	DPYD	97543299	rs145403806	1	98528142	T	C	0.0745527	0.0108218	0.133539	9.354110e-01	-0.189231	0.0293521	1.141423e-10	-0.0571883	0.705749	9.354164e-01	9.241827e-01	9
ENSG00000162627	1	SNX7	99127236	rs12723363	1	99127205	G	A	0.975149	-0.0835559	0.168537	6.200550e-01	-1.01385	0.0852238	1.236710e-32	0.0824145	0.166379	6.203588e-01	3.688775e-01	18
ENSG00000156869	1	FRRS1	100174259	rs11166329	1	100237542	T	G	0.239563	0.0638745	0.0811638	4.312930e-01	0.45976	0.0460432	1.765703e-23	0.13893	0.177083	4.327176e-01	9.824775e-01	20
ENSG00000156876	1	SASS6	100549119	rs12138063	1	100505721	T	G	0.028827	0.435384	0.213359	4.128950e-02	0.334512	0.0591404	1.547260e-08	1.30155	0.678061	5.491885e-02	1.663430e-01	20
ENSG00000122477	1	LRRC39	100614409	rs6703167	1	100636976	T	C	0.0437376	0.154233	0.202057	4.452760e-01	0.5884	0.101756	7.361324e-09	0.262123	0.34638	4.492000e-01	3.112292e-01	17
ENSG00000137996	1	RTCA	100731763	rs4376757	1	100737228	T	C	0.860835	-0.0262081	0.0955054	7.837650e-01	-0.24333	0.025668	2.545260e-21	0.107706	0.392658	7.838541e-01	5.417925e-01	20
ENSG00000079335	1	CDC14A	100810584	rs17420882	1	100818728	G	T	0.267396	-0.081287	0.0711664	2.533670e-01	-0.17927	0.0202599	8.870368e-19	0.453433	0.400273	2.572935e-01	7.221598e-01	20
ENSG00000240038	1	AMY2B	104096437	rs11184556	1	104125556	T	C	0.298211	0.119344	0.0739892	1.067470e-01	-0.158093	0.0257593	8.393238e-10	-0.754897	0.483904	1.187565e-01	6.953229e-01	15
ENSG00000198890	1	PRMT6	107599267	rs2232015	1	107599258	T	A	0.321074	0.00247826	0.0716072	9.723920e-01	-0.36322	0.0270221	3.449739e-41	-0.00682303	0.197146	9.723915e-01	9.967780e-01	20
ENSG00000134215	1	VAV3	108113782	rs12566129	1	108297209	A	T	0.0815109	-0.167913	0.096099	8.058790e-02	0.274001	0.0309581	8.697734e-19	-0.612819	0.357494	8.649084e-02	6.972992e-01	20
ENSG00000230489	1	VAV3-AS1	108507065	rs345278	1	108491973	C	T	0.960239	0.0234828	0.243848	9.232820e-01	-0.666001	0.0921977	5.062345e-13	-0.0352594	0.36617	9.232883e-01	7.997868e-01	6
ENSG00000226822	1	RP11-356N1.2	108614104	rs1539553	1	108589998	T	C	0.635189	0.0418926	0.0659573	5.253320e-01	-0.540484	0.0352945	6.207815e-53	-0.0775094	0.122139	5.256882e-01	1.601574e-01	20
ENSG00000085491	1	SLC25A24	108676658	rs547364	1	108742123	G	C	0.49006	-0.060078	0.0650257	3.555310e-01	0.206026	0.0128766	1.276066e-57	-0.291604	0.316145	3.563329e-01	5.678738e-01	20
ENSG00000162639	1	HENMT1	109190912	rs11102164	1	109189493	G	C	0.0705765	0.354438	0.18703	5.808180e-02	-0.217311	0.0312345	3.466128e-12	-1.63102	0.892012	6.747907e-02	8.593621e-02	8
ENSG00000197780	1	TAF13	109605108	rs79016274	1	109619317	A	G	0.548708	-0.0572303	0.0659177	3.852800e-01	-0.161082	0.0230343	2.687944e-12	0.355287	0.41236	3.889112e-01	8.652003e-01	20
ENSG00000273382	1	RP5-1065J22.8	109630593	rs7527850	1	109663679	T	C	0.0884692	0.101252	0.104706	3.335350e-01	0.401222	0.0511694	4.467804e-15	0.252359	0.262945	3.371854e-01	8.410336e-01	13
ENSG00000215717	1	TMEM167B	109632425	rs7527850	1	109663679	T	C	0.0884692	0.101252	0.104706	3.335350e-01	0.304855	0.0242073	2.292027e-36	0.332132	0.344473	3.349586e-01	7.577144e-01	20
ENSG00000179902	1	C1orf194	109648573	rs113212636	1	109657904	C	A	0.0894632	0.0723081	0.1039	4.864670e-01	0.744231	0.0717587	3.349465e-25	0.0971581	0.139921	4.874453e-01	7.803685e-01	18
ENSG00000116299	1	KIAA1324	109656301	rs647294	1	109706880	G	A	0.600398	-0.0229744	0.0675671	7.338380e-01	0.787392	0.0376025	2.319159e-97	-0.0291778	0.0858226	7.338726e-01	4.667248e-01	20
ENSG00000143126	1	CELSR2	109792641	rs12081530	1	109783860	A	G	0.466203	0.00705252	0.0659577	9.148490e-01	0.17521	0.0279081	3.427396e-10	0.0402518	0.376504	9.148609e-01	1.411064e-01	15
ENSG00000134222	1	PSRC1	109822178	rs646776	1	109818530	T	C	0.787276	0.0997079	0.0789612	2.066800e-01	-0.320886	0.0367141	2.328505e-18	-0.310727	0.248627	2.113838e-01	9.569837e-02	20
ENSG00000181754	1	AMIGO1	110046797	rs2570972	1	110052139	G	A	0.484095	-0.0534233	0.0651214	4.120080e-01	0.22902	0.0185266	4.212731e-35	-0.233269	0.284974	4.130351e-01	3.897900e-01	20
ENSG00000168765	1	GSTM4	110198703	rs1010167	1	110198727	G	C	0.409543	0.0231094	0.0652673	7.232840e-01	-0.919218	0.0380944	1.211246e-128	-0.0251403	0.0710107	7.233126e-01	6.474721e-01	20
ENSG00000213366	1	GSTM2	110210644	rs2359773	1	110221181	A	T	0.900596	-0.0732817	0.104005	4.810600e-01	-0.62428	0.0630533	4.128089e-23	0.117386	0.167021	4.821677e-01	9.652117e-01	20
ENSG00000134184	1	GSTM1	110230436	rs2359773	1	110221181	A	T	0.900596	-0.0732817	0.104005	4.810600e-01	-0.76606	0.0825724	1.736037e-20	0.0956605	0.136157	4.823209e-01	9.687393e-01	20
ENSG00000134201	1	GSTM5	110254864	rs4970772	1	110250168	A	G	0.335984	-0.0391427	0.0670119	5.591430e-01	-0.73148	0.0485395	2.559226e-51	0.0535116	0.0916802	5.594374e-01	9.996199e-01	20
ENSG00000134202	1	GSTM3	110276554	rs1332018	1	110282972	T	G	0.550696	-0.0352844	0.0653841	5.894390e-01	0.836106	0.0417649	3.736432e-89	-0.0422009	0.0782291	5.895750e-01	9.050165e-01	20
ENSG00000143093	1	STRIP1	110574199	rs3768480	1	110530995	C	G	0.472167	-0.0060109	0.0666773	9.281690e-01	-0.155621	0.02494	4.380791e-10	0.0386252	0.428504	9.281762e-01	9.968073e-01	20
ENSG00000116396	1	KCNC4	110753965	rs2761440	1	110768061	A	G	0.558648	0.0917669	0.067473	1.738130e-01	-0.181001	0.0279859	9.958875e-11	-0.506997	0.38093	1.832074e-01	8.363807e-01	20
ENSG00000134248	1	LAMTOR5	110943871	rs3768458	1	110923062	A	T	0.525845	-0.0488876	0.0650426	4.522760e-01	-0.0952141	0.0122108	6.312815e-15	0.513449	0.686286	4.543657e-01	5.676074e-01	20
ENSG00000156171	1	DRAM2	111659955	rs2282248	1	111736594	T	C	0.342942	0.0119289	0.0678348	8.604100e-01	0.268887	0.0243987	3.042788e-28	0.044364	0.252312	8.604276e-01	9.961690e-01	20
ENSG00000134255	1	CEPT1	111682249	rs2209457	1	111732711	A	G	0.341948	0.0205012	0.0681541	7.635610e-01	0.15853	0.0163862	3.866760e-22	0.129321	0.430121	7.636728e-01	9.965124e-01	20
ENSG00000064886	1	CHI3L2	111743393	rs2494017	1	111761193	C	A	0.900596	-0.262483	0.0984196	7.653670e-03	-0.948103	0.0558184	1.051741e-64	0.276851	0.105079	8.421191e-03	3.723463e-01	20
ENSG00000085465	1	OVGP1	111956936	rs1264907	1	111980355	A	C	0.400596	-0.0450273	0.0655037	4.918300e-01	-0.184854	0.022076	5.590999e-17	0.243583	0.355546	4.932832e-01	6.250347e-01	20
ENSG00000260948	1	RP11-552M11.8	111973668	rs1264914	1	111973893	T	C	0.387674	-0.0500511	0.0658562	4.472510e-01	-0.21916	0.0391535	2.175279e-08	0.228377	0.303251	4.513924e-01	5.371966e-01	13
ENSG00000121933	1	ADORA3	112025970	rs61002431	1	112032131	G	T	0.207753	0.137273	0.0934355	1.417860e-01	0.370409	0.0253701	2.798761e-48	0.370598	0.253523	1.437983e-01	7.804617e-01	20
ENSG00000116473	1	RAP1A	112084840	rs1780555	1	112140475	G	A	0.16501	0.0236263	0.0781132	7.622980e-01	-0.110892	0.0142193	6.254557e-15	-0.213057	0.704937	7.624728e-01	6.745985e-01	20
ENSG00000231346	1	RP5-836N10.1	112142277	rs6573	1	112255389	A	C	0.150099	0.0238944	0.0781667	7.598450e-01	-0.395752	0.0394726	1.171652e-23	-0.0603772	0.197606	7.599525e-01	4.593433e-01	20
ENSG00000197852	1	FAM212B	112223252	rs531083	1	112223154	T	C	0.360835	0.0542102	0.0653337	4.066840e-01	0.0813827	0.0132163	7.378410e-10	0.666115	0.810051	4.108996e-01	4.247075e-01	20
ENSG00000064703	1	DDX20	112297867	rs197391	1	112298166	C	G	0.115308	0.060702	0.0950574	5.230940e-01	0.353557	0.0430526	2.171486e-16	0.171689	0.269672	5.243459e-01	5.566851e-02	14
ENSG00000007341	1	ST7L	113066140	rs12728001	1	113076756	C	T	0.482107	-0.0949681	0.0653897	1.464070e-01	0.240349	0.031897	4.877542e-14	-0.395126	0.277069	1.538416e-01	7.252085e-01	20
ENSG00000226419	1	RP11-31F15.1	113499037	rs6670866	1	113428827	G	A	0.575547	-0.0752847	0.0657989	2.525560e-01	-0.23243	0.031786	2.625200e-13	0.323903	0.286536	2.583038e-01	8.826888e-01	20
ENSG00000232450	1	RP4-730K3.3	114241506	rs3752954	1	114242122	C	T	0.347913	0.0691236	0.0694815	3.198090e-01	-0.180835	0.0272946	3.465242e-11	-0.382247	0.388534	3.252043e-01	5.255626e-01	8
ENSG00000226167	1	AP4B1-AS1	114399257	rs2296176	1	114424077	A	G	0.17495	0.0479241	0.0837539	5.671870e-01	0.247171	0.0403095	8.686990e-10	0.19389	0.340322	5.688634e-01	9.441859e-01	19
ENSG00000188761	1	BCL2L15	114420790	rs3827733	1	114338589	G	A	0.190855	0.0704848	0.0836952	3.996980e-01	0.274907	0.0388966	1.575946e-12	0.256395	0.306603	4.030172e-01	5.175364e-01	20
ENSG00000134262	1	AP4B1	114437370	rs17464525	1	114443899	A	G	0.181909	0.0405317	0.0763859	5.956840e-01	0.435493	0.0364938	7.932281e-33	0.0930708	0.175574	5.960469e-01	6.966524e-01	20
ENSG00000197323	1	TRIM33	114935399	rs6679869	1	115217727	C	G	0.12326	-0.0207662	0.0858496	8.088650e-01	-0.153071	0.0244818	4.040698e-10	0.135664	0.561268	8.090052e-01	1.563542e-01	20
ENSG00000116752	1	BCAS2	115110178	rs222500	1	115150770	T	C	0.514911	0.0201621	0.0675585	7.653670e-01	-0.149381	0.0273273	4.593411e-08	-0.134971	0.45293	7.657067e-01	8.571482e-01	12
ENSG00000175984	1	DENND2C	115125469	rs114829951	1	115212525	G	A	0.0367793	0.0824443	0.310107	7.903490e-01	0.766166	0.0936445	2.799909e-16	0.107606	0.404965	7.904569e-01	3.014873e-01	15
ENSG00000173218	1	VANGL1	116184574	rs61798991	1	116140293	T	A	0.0954274	-0.038362	0.0916707	6.755990e-01	-0.450143	0.0544594	1.389128e-16	0.0852218	0.203909	6.759904e-01	3.077396e-01	20
ENSG00000163393	1	SLC22A15	116519119	rs7545772	1	116492103	C	T	0.256461	0.0606036	0.0740474	4.131050e-01	0.236368	0.0196878	3.313107e-33	0.256395	0.313999	4.141867e-01	1.898417e-01	20
ENSG00000173212	1	MAB21L3	116654376	rs4839498	1	116412561	T	C	0.656064	-0.0197331	0.0669701	7.682560e-01	-0.130957	0.0233841	2.140267e-08	0.150684	0.512097	7.685681e-01	2.007861e-01	20
ENSG00000224950	1	RP5-1086K13.1	117035645	rs7554038	1	117041688	A	G	0.207753	-0.0132966	0.0869301	8.784320e-01	0.264248	0.0242656	1.288668e-27	-0.0503186	0.329004	8.784438e-01	1.894356e-01	9
ENSG00000134256	1	CD101	117544382	rs12130298	1	117544331	C	A	0.0775348	-0.136845	0.107038	2.010840e-01	-0.757635	0.0549182	2.705220e-43	0.180621	0.141884	2.030122e-01	6.851740e-01	20
ENSG00000116830	1	TTF2	117602925	rs3820494	1	117605336	A	G	0.0526839	0.057525	0.12535	6.462950e-01	0.759453	0.0500587	5.483402e-52	0.0757453	0.165129	6.464459e-01	2.416711e-01	12
ENSG00000116874	1	WARS2	119573839	rs2765543	1	119563411	A	G	0.257455	0.0475726	0.0742062	5.214670e-01	-0.210803	0.031281	1.594670e-11	-0.225673	0.353606	5.233401e-01	6.833745e-01	20
ENSG00000231365	1	RP11-418J17.1	119683019	rs12085308	1	119677553	C	T	0.276342	-0.0101029	0.0750498	8.929150e-01	-0.389724	0.0386321	6.237974e-24	0.0259232	0.192589	8.929250e-01	4.889383e-01	20
ENSG00000143067	1	ZNF697	120162045	rs12129705	1	120191044	T	A	0.117296	0.0765032	0.101189	4.496210e-01	-0.30761	0.0561158	4.212594e-08	-0.248702	0.332066	4.538856e-01	5.903971e-01	12
ENSG00000092621	1	PHGDH	120202421	rs11583993	1	120255370	A	G	0.112326	0.0778442	0.115908	5.018370e-01	0.297079	0.0472229	3.154482e-10	0.262032	0.392376	5.042558e-01	8.370979e-01	9
ENSG00000171943	1	SRGAP2C	121107124	rs12133524	1	121141155	C	G	0.612326	0.014514	0.0692627	8.340190e-01	-0.281779	0.0274747	1.112780e-24	-0.0515085	0.245856	8.340530e-01	3.578534e-01	20
ENSG00000223804	1	RP6-206I17.1	143647638	rs71259660	1	144581564	A	C	0.206759	-0.0425658	0.0799933	5.946450e-01	-0.361683	0.0520331	3.626714e-12	0.117688	0.221817	5.957205e-01	2.300378e-01	8
ENSG00000198483	1	ANKRD35	145549230	rs12405876	1	145564000	A	T	0.56163	0.100386	0.0670204	1.341750e-01	-0.487401	0.036136	1.841341e-41	-0.205962	0.138351	1.365687e-01	3.139432e-01	6
ENSG00000227242	1	NBPF13P	146490895	rs594655	1	146515076	T	G	0.308151	0.116735	0.0674491	8.350260e-02	0.809218	0.0469166	1.158286e-66	0.144257	0.0837695	8.505779e-02	3.394964e-01	20
ENSG00000131791	1	PRKAB2	146626685	rs4950361	1	146559165	A	G	0.295229	-0.224463	0.0733232	2.203940e-03	-0.181593	0.0231695	4.592370e-15	1.23608	0.433485	4.351509e-03	5.639100e-01	20
ENSG00000131778	1	CHD1L	146714291	rs1890041	1	146714281	C	G	0.489066	-0.125219	0.0653594	5.538470e-02	-0.311863	0.0211059	2.089708e-49	0.401519	0.211332	5.743981e-02	4.960620e-01	20
ENSG00000162836	1	ACP6	147101453	rs12145385	1	147129786	G	A	0.717694	-0.0802629	0.0738623	2.771890e-01	0.176183	0.0275963	1.721949e-10	-0.455566	0.425266	2.840574e-01	8.750553e-01	13
ENSG00000178096	1	BOLA1	149859440	rs72708144	1	149815740	C	T	0.0397614	-0.351618	0.248259	1.566770e-01	0.38651	0.0626177	6.720210e-10	-0.909725	0.659001	1.674449e-01	6.738462e-01	12
ENSG00000143369	1	ECM1	150480538	rs12724450	1	150480571	A	G	0.0675944	-0.0351409	0.116511	7.629480e-01	0.402209	0.0645895	4.749856e-10	-0.0873697	0.290017	7.632185e-01	9.608045e-01	20
ENSG00000237781	1	RP11-54A4.2	150521040	rs11204664	1	150531380	C	T	0.585487	0.0690323	0.0695787	3.211260e-01	0.173835	0.0274941	2.571312e-10	0.397114	0.405155	3.270107e-01	8.235130e-01	6
ENSG00000143382	1	ADAMTSL4	150521884	rs72700822	1	150524878	A	G	0.055666	0.209058	0.155118	1.777450e-01	-1.01233	0.0804372	2.542118e-36	-0.206512	0.154105	1.802215e-01	4.269115e-01	17
ENSG00000143384	1	MCL1	150547032	rs4970966	1	150584103	T	G	0.241551	-0.0449381	0.0802508	5.755000e-01	-0.141217	0.0185035	2.313048e-14	0.31822	0.569808	5.765238e-01	9.931326e-01	20
ENSG00000143457	1	GOLPH3L	150618701	rs140691474	1	150728032	G	A	0.369781	0.0104324	0.0679206	8.779280e-01	0.171784	0.0229074	6.427980e-14	0.0607298	0.395467	8.779529e-01	6.277776e-01	20
ENSG00000143452	1	HORMAD1	150670536	rs72704603	1	150707992	T	C	0.407555	0.0236817	0.0662183	7.206190e-01	0.167004	0.0291347	9.917424e-09	0.141803	0.397278	7.211392e-01	9.118543e-01	20
ENSG00000163131	1	CTSS	150702672	rs41271951	1	150737220	G	A	0.0765408	0.131884	0.13249	3.195270e-01	-0.238257	0.0330087	5.275575e-13	-0.553537	0.561343	3.240874e-01	5.446886e-01	20
ENSG00000143387	1	CTSK	150768684	rs2039590	1	150813315	A	G	0.512922	-0.0328071	0.0653573	6.156910e-01	-0.370705	0.0243998	3.938801e-52	0.0884992	0.176402	6.158845e-01	1.628241e-01	20
ENSG00000143437	1	ARNT	150782181	rs61817599	1	150689236	C	G	0.0914513	0.0479349	0.112148	6.690690e-01	0.433486	0.0392339	2.222648e-28	0.11058	0.258905	6.693022e-01	8.814539e-02	20
ENSG00000143363	1	PRUNE	150980896	rs140386498	1	150972959	T	A	0.0168986	-0.0640209	0.229728	7.804890e-01	0.494105	0.089051	2.880331e-08	-0.129569	0.465524	7.807587e-01	9.045817e-01	8
ENSG00000143458	1	GABPB2	151043054	rs113966764	1	151064515	T	C	0.0815109	-0.200406	0.175067	2.523180e-01	0.275089	0.0419149	5.272059e-11	-0.728513	0.646009	2.594411e-01	8.840413e-01	13
ENSG00000143434	1	SEMA6C	151104161	rs41305062	1	151131091	G	A	0.213718	0.0408258	0.0762283	5.922540e-01	0.17558	0.0314546	2.377503e-08	0.23252	0.436145	5.939474e-01	9.196426e-01	18
ENSG00000163155	1	LYSMD1	151132224	rs6691701	1	151001583	A	G	0.803181	-0.0886241	0.0756799	2.415830e-01	0.183155	0.03005	1.094320e-09	-0.483875	0.420759	2.501417e-01	8.506515e-01	17
ENSG00000159352	1	PSMD4	151227179	rs1056847	1	151288172	A	G	0.634195	0.0012993	0.0653175	9.841300e-01	0.0937119	0.0140335	2.427129e-11	0.0138648	0.697006	9.841295e-01	8.892080e-01	20
ENSG00000143390	1	RFX5	151313116	rs11204787	1	151199514	G	A	0.209742	-0.0411746	0.084475	6.259620e-01	-0.108138	0.0196259	3.589169e-08	0.38076	0.784228	6.273064e-01	9.306328e-01	20
ENSG00000143442	1	POGZ	151375200	rs12068368	1	151424971	C	T	0.853877	-0.0346922	0.0891233	6.970840e-01	-0.260013	0.0216046	2.324117e-33	0.133425	0.342944	6.972338e-01	5.102883e-01	20
ENSG00000182134	1	TDRKH	151742583	rs33911740	1	151771829	G	A	0.354871	-0.0456447	0.0677168	5.002780e-01	0.203318	0.0269768	4.817862e-14	-0.224499	0.334388	5.019829e-01	1.043338e-01	20
ENSG00000159445	1	THEM4	151846060	rs902314	1	151865439	G	A	0.916501	0.141055	0.115485	2.219280e-01	0.422395	0.0359979	8.545656e-32	0.333941	0.274882	2.244233e-01	1.448014e-01	20
ENSG00000163220	1	S100A9	153330330	rs3014874	1	153337943	A	G	0.291252	0.0202887	0.074909	7.865110e-01	-0.0853855	0.011222	2.767675e-14	-0.237613	0.877859	7.866424e-01	6.620333e-01	3
ENSG00000163221	1	S100A12	153346184	rs4772	1	153346263	G	A	0.105368	0.00435755	0.111697	9.688810e-01	0.232122	0.0220881	7.858486e-26	0.0187727	0.481203	9.688808e-01	1.553614e-01	18
ENSG00000143546	1	S100A8	153362508	rs3014874	1	153337943	A	G	0.291252	0.0202887	0.074909	7.865110e-01	-0.0703118	0.0119163	3.624149e-09	-0.288553	1.0665	7.867297e-01	6.867583e-01	3
ENSG00000189171	1	S100A13	153591263	rs9661993	1	153656405	G	C	0.519881	-0.0149976	0.0652667	8.182560e-01	-0.35706	0.0284573	4.116573e-36	0.042003	0.18282	8.182853e-01	9.870879e-01	20
ENSG00000160678	1	S100A1	153600402	rs11580122	1	153613215	C	T	0.525845	-0.0109321	0.0651148	8.666700e-01	-0.407675	0.0426061	1.084998e-21	0.0268157	0.159747	8.666904e-01	9.806589e-01	20
ENSG00000272030	1	RP1-178F15.4	153603914	rs913861	1	153622220	A	G	0.522863	-0.000978563	0.0650945	9.880060e-01	-0.53934	0.0432905	1.255156e-35	0.00181437	0.120693	9.880059e-01	8.120480e-01	20
ENSG00000143553	1	SNAPIN	153631130	rs12730186	1	153623136	C	G	0.442346	-0.0360078	0.065621	5.831950e-01	0.112002	0.016647	1.719446e-11	-0.321492	0.587837	5.844421e-01	9.852367e-01	19
ENSG00000143554	1	SLC27A3	153746830	rs12076697	1	153703124	A	G	0.0695825	0.0625578	0.177254	7.241420e-01	0.345952	0.0362696	1.451244e-21	0.180828	0.512716	7.243238e-01	9.719362e-01	9
ENSG00000198837	1	DENND4B	153901977	rs113191295	1	153912623	A	G	0.0636183	0.317727	0.128122	1.314260e-02	0.354093	0.0368747	7.794788e-22	0.897298	0.373703	1.634578e-02	1.621760e-01	16
ENSG00000143570	1	SLC39A1	153931575	rs6672856	1	153986119	T	C	0.296223	0.111627	0.0686808	1.040990e-01	0.135749	0.01678	5.969021e-16	0.822304	0.516049	1.110567e-01	7.367778e-01	20
ENSG00000143578	1	CREB3L4	153940010	rs6671362	1	153943788	G	A	0.477137	0.034319	0.0653519	5.994850e-01	0.211944	0.0323707	5.854657e-11	0.161925	0.309335	6.006538e-01	2.009010e-01	20
ENSG00000143549	1	TPM3	154127784	rs4845601	1	154109751	A	G	0.336978	0.136274	0.0672775	4.281150e-02	0.117396	0.0155438	4.266791e-14	1.16081	0.593334	5.041656e-02	8.007652e-01	20
ENSG00000143575	1	HAX1	154244987	rs7522777	1	154260361	G	C	0.327038	-0.0831824	0.0674958	2.177970e-01	0.101324	0.0181664	2.439407e-08	-0.820955	0.682206	2.288284e-01	6.593749e-01	4
ENSG00000143515	1	ATP8B2	154298029	rs1194592	1	154324384	G	C	0.439364	0.056783	0.0667418	3.948880e-01	-0.0888044	0.0119875	1.281331e-13	-0.639417	0.7565	3.979822e-01	5.736549e-01	20
ENSG00000160712	1	IL6R	154377669	rs4553185	1	154410955	T	C	0.54672	0.0239357	0.0653175	7.140280e-01	-0.116374	0.0140717	1.339061e-16	-0.205679	0.561823	7.142962e-01	8.244154e-01	14
ENSG00000160716	1	CHRNB2	154540257	rs11264222	1	154554357	T	C	0.327038	0.0104261	0.069181	8.802070e-01	0.257395	0.0367771	2.581891e-12	0.0405062	0.268836	8.802340e-01	5.245964e-01	12
ENSG00000160710	1	ADAR	154554538	rs6699825	1	154582970	G	A	0.471173	0.0440531	0.0654094	5.006300e-01	-0.096036	0.0127259	4.471040e-14	-0.458714	0.6838	5.023277e-01	7.219248e-01	20
ENSG00000160691	1	SHC1	154934774	rs2878517	1	154961458	G	A	0.0238569	-0.305477	0.244091	2.107560e-01	0.678283	0.0649835	1.666788e-25	-0.450368	0.362444	2.140196e-01	1.162184e-03	12
ENSG00000232093	1	RP11-307C12.11	155017667	rs78266397	1	155023634	A	G	0.195825	-0.0333632	0.0728344	6.469030e-01	-0.351156	0.0561453	3.990068e-10	0.0950096	0.207969	6.477820e-01	9.567291e-01	20
ENSG00000143537	1	ADAM15	155023042	rs45444697	1	155034632	G	C	0.192843	0.0183305	0.0856143	8.304640e-01	-0.43982	0.0323172	3.517640e-42	-0.0416773	0.194682	8.304854e-01	3.825809e-01	20
ENSG00000185499	1	MUC1	155158300	rs6676150	1	155123837	C	G	0.39662	0.0386726	0.0672383	5.651850e-01	-0.253172	0.036679	5.114168e-12	-0.152752	0.266504	5.665290e-01	7.102665e-01	20
ENSG00000169231	1	THBS3	155165379	rs760077	1	155178782	A	T	0.394632	0.0617743	0.067235	3.582090e-01	-0.408932	0.0222453	1.801218e-75	-0.151063	0.164621	3.588092e-01	1.257764e-01	20
ENSG00000231064	1	RP11-263K19.4	155166659	rs760077	1	155178782	A	T	0.394632	0.0617743	0.067235	3.582090e-01	-0.327907	0.0365956	3.238395e-19	-0.18839	0.206118	3.607224e-01	6.659911e-01	20
ENSG00000236263	1	RP11-263K19.6	155180942	rs2075570	1	155182164	T	C	0.524851	-0.0160195	0.065368	8.064050e-01	0.16313	0.0214275	2.675525e-14	-0.0982008	0.400919	8.065033e-01	2.444066e-01	20
ENSG00000160766	1	GBAP1	155183616	rs2974931	1	155195215	G	C	0.522863	-0.020735	0.0653189	7.509070e-01	-0.321089	0.0345957	1.676137e-20	0.0645771	0.203548	7.510486e-01	8.899559e-01	20
ENSG00000236675	1	MTX1P1	155200766	rs2009578	1	155207626	A	G	0.335984	-0.0739793	0.0711612	2.985250e-01	0.223178	0.0307718	4.085756e-13	-0.331481	0.322113	3.034405e-01	9.181400e-01	20
ENSG00000177628	1	GBA	155204243	rs11264345	1	155213124	A	T	0.33996	-0.0758178	0.0710443	2.858860e-01	0.256038	0.0187838	2.626093e-42	-0.296119	0.278325	2.873583e-01	9.344992e-01	20
ENSG00000132718	1	SYT11	155829300	rs7556519	1	155827546	C	T	0.289264	-0.103459	0.0712405	1.464320e-01	-0.205843	0.0296871	4.098160e-12	0.502611	0.353601	1.551984e-01	9.636534e-01	20
ENSG00000273002	1	RP11-336K24.12	155948590	rs35588936	1	155950963	T	C	0.100398	0.0187011	0.108194	8.627710e-01	0.422075	0.0485364	3.436493e-18	0.0443075	0.256389	8.627979e-01	1.426068e-01	20
ENSG00000160789	1	LMNA	156052364	rs582690	1	156088256	G	C	0.0646123	-0.200377	0.19993	3.162300e-01	0.400791	0.0498887	9.457322e-16	-0.499954	0.502705	3.199666e-01	6.753451e-01	9
ENSG00000196189	1	SEMA4A	156117157	rs6693093	1	156150188	G	C	0.416501	-0.117808	0.0659411	7.400650e-02	0.186237	0.012735	1.974379e-48	-0.63257	0.356703	7.616584e-02	7.942229e-01	20
ENSG00000160783	1	PMF1	156182784	rs2247476	1	156190280	A	C	0.295229	-0.100006	0.0720954	1.653990e-01	-0.0901819	0.0159009	1.415626e-08	1.10894	0.823008	1.778454e-01	6.925587e-01	5
ENSG00000160781	1	PAQR6	156213206	rs6701440	1	156249505	G	A	0.464215	0.116524	0.0659462	7.723600e-02	-0.705144	0.0181744	0.000000e+00	-0.165249	0.0936185	7.754260e-02	6.621808e-01	20
ENSG00000198952	1	SMG5	156219015	rs6701440	1	156249505	G	A	0.464215	0.116524	0.0659462	7.723600e-02	-0.769026	0.0181962	0.000000e+00	-0.151522	0.0858278	7.749434e-02	7.558957e-01	20
ENSG00000163472	1	TMEM79	156252726	rs3762281	1	156304782	G	A	0.464215	0.115797	0.0659418	7.907880e-02	-0.344053	0.0213491	1.984143e-58	-0.336567	0.192796	8.086047e-02	7.632572e-01	20
ENSG00000198715	1	C1orf85	156259880	rs6701440	1	156249505	G	A	0.464215	0.116524	0.0659462	7.723600e-02	-0.907984	0.0231374	0.000000e+00	-0.128333	0.0727028	7.753568e-02	8.248977e-01	20
ENSG00000163468	1	CCT3	156278759	rs58390527	1	156334116	T	C	0.271372	0.121055	0.071231	8.922980e-02	-0.120701	0.0168242	7.271590e-13	-1.00293	0.606476	9.818739e-02	8.075175e-01	15
ENSG00000187862	1	TTC24	156549519	rs6682716	1	156551848	G	A	0.701789	-0.0470392	0.068735	4.937500e-01	-0.388195	0.0337532	1.304382e-30	0.121174	0.177376	4.945136e-01	4.619555e-01	20
ENSG00000163382	1	APOA1BP	156561554	rs4661188	1	156560502	G	A	0.71173	-0.10513	0.0756388	1.645600e-01	0.110843	0.0161817	7.391216e-12	-0.948459	0.696302	1.731546e-01	2.793801e-01	18
ENSG00000143320	1	CRABP2	156669398	rs1133856	1	156693135	T	C	0.0328032	0.212695	0.138406	1.243530e-01	-0.620886	0.0749684	1.211498e-16	-0.342567	0.226722	1.307997e-01	1.373124e-01	9
ENSG00000223356	1	RP11-66D17.5	156682004	rs1133856	1	156693135	T	C	0.0328032	0.212695	0.138406	1.243530e-01	-0.531027	0.0778836	9.217709e-12	-0.400535	0.267177	1.338372e-01	6.598294e-01	7
ENSG00000187800	1	PEAR1	156863490	rs6671171	1	156871318	A	G	0.11332	-0.0409297	0.0975832	6.748990e-01	0.178423	0.0326677	4.714317e-08	-0.229397	0.548531	6.757990e-01	8.811365e-01	9
ENSG00000271736	1	RP11-85G21.3	157250506	rs7515084	1	157251568	A	C	0.126243	0.00709516	0.0856437	9.339750e-01	-0.293507	0.0329818	5.632098e-19	-0.0241737	0.291807	9.339776e-01	9.879993e-01	20
ENSG00000143297	1	FCRL5	157483167	rs1831680	1	157539385	A	G	0.238569	0.0197714	0.0827264	8.111080e-01	0.654668	0.035412	2.618713e-76	0.0302007	0.126374	8.111230e-01	9.980534e-01	20
ENSG00000160856	1	FCRL3	157644111	rs3761959	1	157669278	T	C	0.474155	0.0276705	0.0659517	6.748090e-01	0.303644	0.0210486	3.559631e-47	0.0911281	0.217293	6.749387e-01	8.293673e-01	20
ENSG00000163534	1	FCRL1	157764193	rs10908597	1	157788521	C	T	0.440358	-0.00162742	0.0671232	9.806570e-01	-0.276418	0.029686	1.261589e-20	0.00588753	0.242833	9.806570e-01	4.464230e-01	20
ENSG00000158477	1	CD1A	158223927	rs3181030	1	158220291	C	T	0.083499	0.0390769	0.103643	7.061480e-01	-0.344839	0.0597017	7.648224e-09	-0.113319	0.301194	7.067437e-01	8.959657e-02	20
ENSG00000158485	1	CD1B	158297741	rs1388267	1	158427811	T	C	0.460239	-0.0149814	0.0650679	8.179040e-01	-0.302762	0.0462185	5.728105e-11	0.0494824	0.215047	8.180137e-01	4.590118e-01	19
ENSG00000158488	1	CD1E	158323254	rs1388267	1	158427811	T	C	0.460239	-0.0149814	0.0650679	8.179040e-01	-0.235035	0.0402051	5.038535e-09	0.0637411	0.277058	8.180419e-01	3.129113e-01	13
ENSG00000203757	1	OR6K3	158686958	rs412832	1	158717609	G	C	0.478131	-0.0333067	0.0649721	6.082090e-01	0.274275	0.0359444	2.337822e-14	-0.121435	0.237421	6.090165e-01	8.383141e-02	20
ENSG00000180437	1	OR6K4P	158693903	rs326003	1	158699545	C	T	0.223658	0.189366	0.0859981	2.766690e-02	0.329021	0.0440384	7.944648e-14	0.575544	0.272491	3.467329e-02	9.817028e-03	20
ENSG00000163563	1	MNDA	158801107	rs857870	1	158813819	G	A	0.582505	0.0788205	0.0678056	2.450530e-01	0.1477	0.0150715	1.126701e-22	0.533653	0.462295	2.483544e-01	3.397147e-01	20
ENSG00000163568	1	AIM2	159032274	rs79288222	1	159054382	A	G	0.0427435	-0.0815291	0.132494	5.383280e-01	-0.266264	0.0427012	4.503100e-10	0.306196	0.500021	5.402948e-01	8.320761e-01	19
ENSG00000213088	1	DARC	159173097	rs2814778	1	159174683	C	T	0.00596421	1.42278	1.55646	3.606580e-01	-0.838693	0.0711473	4.494343e-32	-1.69643	1.86139	3.620969e-01	4.122641e-01	14
ENSG00000179639	1	FCER1A	159259504	rs6703348	1	159291683	G	C	0.271372	0.0633132	0.0733868	3.882840e-01	0.22219	0.0313625	1.394629e-12	0.284951	0.332728	3.917731e-01	6.960414e-01	20
ENSG00000158714	1	SLAMF8	159796540	rs75087057	1	159796430	A	G	0.0506958	0.0710645	0.144696	6.233340e-01	1.04535	0.0945581	2.070880e-28	0.0679815	0.138555	6.236770e-01	2.417435e-01	5
ENSG00000272668	1	RP11-190A12.8	159836744	rs11587021	1	159825916	T	C	0.415507	0.0233803	0.0672951	7.282690e-01	0.623605	0.0409376	2.133985e-52	0.0374922	0.107941	7.283366e-01	9.300298e-02	20
ENSG00000213085	1	CCDC19	159842154	rs2252815	1	159889686	A	G	0.510934	0.0470294	0.0654016	4.720880e-01	-0.129044	0.0232053	2.682934e-08	-0.364445	0.511036	4.757537e-01	9.495861e-01	13
ENSG00000158710	1	TAGLN2	159887897	rs2252815	1	159889686	A	G	0.510934	0.0470294	0.0654016	4.720880e-01	-0.113908	0.0189713	1.922268e-09	-0.412872	0.578265	4.752369e-01	9.621336e-01	16
ENSG00000162723	1	SLAMF9	159921282	rs10752634	1	159905268	C	T	0.40159	-0.0324321	0.0661727	6.240540e-01	0.174001	0.0314534	3.165480e-08	-0.18639	0.38179	6.254077e-01	8.568206e-01	9
ENSG00000260766	1	RP11-226L15.5	159994743	rs6670382	1	159982551	C	T	0.0725646	0.129699	0.12301	2.917090e-01	0.641916	0.0571255	2.685107e-29	0.20205	0.192471	2.938254e-01	1.383100e-01	16
ENSG00000143315	1	PIGM	159997462	rs6670382	1	159982551	C	T	0.0725646	0.129699	0.12301	2.917090e-01	0.638955	0.0529454	1.555217e-33	0.202986	0.193251	2.935451e-01	9.439388e-02	12
ENSG00000162729	1	IGSF8	160061130	rs2295621	1	160062727	G	A	0.187873	-0.0228451	0.075109	7.610060e-01	-0.147913	0.0180983	3.013999e-16	0.15445	0.508143	7.611668e-01	2.382221e-01	20
ENSG00000132681	1	ATP1A4	160121360	rs10797062	1	160136208	A	G	0.713718	-0.171357	0.0669048	1.043090e-02	-1.10087	0.0439811	2.843575e-138	0.155656	0.0610918	1.083727e-02	7.094182e-01	20
ENSG00000143318	1	CASQ1	160160285	rs10797062	1	160136208	A	G	0.713718	-0.171357	0.0669048	1.043090e-02	-0.688261	0.043858	1.690047e-55	0.248971	0.0984946	1.147921e-02	8.137231e-01	20
ENSG00000122218	1	COPA	160259063	rs2298104	1	160260233	C	T	0.508946	-0.0344728	0.0653913	5.980700e-01	-0.277643	0.0171102	3.263631e-59	0.124162	0.235647	5.982636e-01	8.434836e-01	20
ENSG00000162736	1	NCSTN	160313062	rs2038780	1	160317619	T	C	0.513917	-0.0408324	0.0654571	5.327560e-01	-0.33704	0.017932	8.235770e-79	0.12115	0.194319	5.329818e-01	4.578252e-01	20
ENSG00000066294	1	CD84	160510885	rs7522715	1	160571904	G	A	0.909543	0.217715	0.128846	9.107940e-02	-0.205078	0.0360675	1.300928e-08	-1.06162	0.655434	1.052922e-01	3.459584e-01	11
ENSG00000122223	1	CD244	160799950	rs7419088	1	160828982	G	A	0.202783	0.0115066	0.0821292	8.885780e-01	0.157555	0.0185967	2.408264e-17	0.0730323	0.521344	8.885932e-01	6.675017e-02	20
ENSG00000179914	1	ITLN1	160846329	rs2236515	1	160850936	C	T	0.67992	-0.163222	0.0694521	1.876640e-02	0.208821	0.0379172	3.644086e-08	-0.781636	0.361608	3.065257e-02	9.724857e-02	14
ENSG00000158764	1	ITLN2	160914815	rs2250304	1	160952709	T	C	0.771372	0.0200507	0.0769612	7.944550e-01	-0.285679	0.0521806	4.379628e-08	-0.0701861	0.269702	7.946821e-01	2.425936e-01	17
ENSG00000158773	1	USF1	161009041	rs12728349	1	161024782	T	C	0.630219	-0.0352834	0.0665766	5.961340e-01	0.172763	0.0135581	3.436120e-37	-0.20423	0.385697	5.964523e-01	2.835639e-01	20
ENSG00000158793	1	NIT1	161087876	rs41270013	1	161070250	A	C	0.026839	0.491641	0.37192	1.862010e-01	0.40926	0.0623965	5.416260e-11	1.20129	0.927035	1.950291e-01	1.435622e-02	8
ENSG00000143222	1	UFC1	161122566	rs79923112	1	161128644	C	G	0.0119284	0.689472	0.49561	1.641780e-01	0.412547	0.0614495	1.898842e-11	1.67126	1.22686	1.731284e-01	NA	NA
ENSG00000158869	1	FCER1G	161185024	rs2070901	1	161185058	T	G	0.269384	-0.0861604	0.0725112	2.347400e-01	0.18151	0.0128609	3.145086e-45	-0.474687	0.400902	2.363946e-01	3.705074e-01	20
ENSG00000158882	1	TOMM40L	161195793	rs11590967	1	161188587	A	G	0.0506958	-0.183351	0.167935	2.749230e-01	0.71618	0.0786594	8.640611e-20	-0.256012	0.236167	2.783509e-01	5.786669e-01	16
ENSG00000143252	1	SDHC	161284047	rs34872203	1	161336802	T	C	0.0487078	0.017581	0.113537	8.769410e-01	-0.379137	0.0243143	8.099012e-55	-0.0463711	0.299476	8.769470e-01	2.771164e-02	20
ENSG00000224203	1	RPS23P10	161506361	rs9427403	1	161494322	C	A	0.203777	-0.0766484	0.0965302	4.271750e-01	0.326033	0.0276819	5.078994e-32	-0.235094	0.296747	4.282225e-01	4.118993e-01	20
ENSG00000203747	1	FCGR3A	161511549	rs74127076	1	161600744	T	C	0.335984	-0.073491	0.0695973	2.909930e-01	0.314007	0.0373409	4.128140e-17	-0.234043	0.223383	2.947684e-01	8.282664e-01	20
ENSG00000072694	1	FCGR2B	161551101	rs61803006	1	161593718	A	C	0.138171	0.0871503	0.0977219	3.724890e-01	0.800784	0.044913	4.158797e-71	0.108831	0.122185	3.730869e-01	9.051411e-01	20
ENSG00000244682	1	FCGR2C	161551129	rs76277413	1	161565381	G	A	0.143141	0.0998295	0.102594	3.305260e-01	-0.375548	0.0540412	3.671373e-12	-0.265824	0.27585	3.352199e-01	4.385000e-01	20
ENSG00000225217	1	HSPA7	161576081	rs76277413	1	161565381	G	A	0.143141	0.0998295	0.102594	3.305260e-01	-0.422844	0.0462058	5.624130e-20	-0.236091	0.243996	3.332444e-01	9.326955e-01	20
ENSG00000162747	1	FCGR3B	161592986	rs181468352	1	161567036	G	A	0.00994036	0.0404686	0.226146	8.579780e-01	0.556079	0.076135	2.796464e-13	0.0727749	0.406802	8.580199e-01	6.626558e-01	6
ENSG00000234211	1	RP11-25K21.1	161641768	rs61803028	1	161601295	A	C	0.137177	0.0769404	0.0963975	4.247790e-01	0.43086	0.0577011	8.198365e-14	0.178574	0.225007	4.274070e-01	9.394507e-01	20
ENSG00000132185	1	FCRLA	161676762	rs1105238	1	161681661	G	C	0.206759	-0.0112431	0.0829114	8.921340e-01	0.138693	0.0224314	6.289870e-10	-0.0810647	0.597949	8.921603e-01	8.909940e-01	19
ENSG00000162746	1	FCRLB	161691353	rs10799917	1	161685899	T	C	0.77336	0.0192217	0.0768307	8.024460e-01	-0.267066	0.0428803	4.718861e-10	-0.0719736	0.287916	8.026021e-01	5.562236e-01	20
ENSG00000118217	1	ATF6	161736084	rs12048680	1	161912723	A	G	0.0974155	0.0708968	0.114455	5.356340e-01	0.133408	0.0173407	1.433133e-14	0.531428	0.860708	5.369502e-01	4.735227e-01	20
ENSG00000229808	1	RP11-456P18.2	161860623	rs61104653	1	161754444	G	A	0.0298211	0.0198629	0.208905	9.242500e-01	-0.278422	0.0475794	4.864793e-09	-0.071341	0.750417	9.242604e-01	6.311037e-01	13
ENSG00000198929	1	NOS1AP	162039564	rs60441301	1	162225145	A	T	0.168986	0.0949584	0.0902436	2.926870e-01	-0.397813	0.0512466	8.312776e-15	-0.238701	0.228924	2.970829e-01	7.939962e-01	20
ENSG00000239887	1	C1orf226	162336698	rs60441301	1	162225145	A	T	0.168986	0.0949584	0.0902436	2.926870e-01	-0.380352	0.0409737	1.650479e-20	-0.249659	0.238783	2.957691e-01	7.412252e-01	20
ENSG00000132196	1	HSD17B7	162760492	rs1704754	1	162760551	T	C	0.781312	-0.0390113	0.0865947	6.523460e-01	-0.303476	0.0351438	5.859042e-18	0.128548	0.285731	6.527878e-01	8.316128e-01	20
ENSG00000232995	1	RP11-267N12.3	163214295	rs12751359	1	163248863	C	T	0.264414	-0.0602404	0.0712414	3.977860e-01	-0.336031	0.05193	9.746008e-11	0.17927	0.213811	4.017764e-01	9.603764e-01	16
ENSG00000143198	1	MGST3	165600098	rs4147594	1	165600606	T	C	0.452286	0.047493	0.0652164	4.664680e-01	-0.407862	0.0248323	1.274294e-60	-0.116444	0.160055	4.669061e-01	2.348445e-01	20
ENSG00000225171	1	DUTP6	166837985	rs7531189	1	166833839	C	T	0.413519	-0.0796846	0.0664219	2.302670e-01	0.36672	0.0389611	4.845953e-21	-0.21729	0.18259	2.340281e-01	6.806964e-01	20
ENSG00000143162	1	CREG1	167498914	rs78452229	1	167517829	C	T	0.0675944	-0.168465	0.152876	2.704740e-01	-0.303256	0.0490399	6.255294e-10	0.555521	0.512057	2.779745e-01	9.380893e-01	4
ENSG00000241666	1	RP3-455J7.4	167596622	rs1229400	1	167591851	C	A	0.826044	-0.0722938	0.0992511	4.663740e-01	0.488572	0.0454317	5.675885e-27	-0.14797	0.203611	4.673927e-01	2.596908e-01	20
ENSG00000198771	1	RCSD1	167599330	rs11584355	1	167549747	T	C	0.418489	0.0562179	0.0652947	3.892450e-01	0.237166	0.0264806	3.360141e-19	0.23704	0.276581	3.914249e-01	5.062046e-01	20
ENSG00000197965	1	MPZL1	167690429	rs57049906	1	167753370	T	C	0.000994036	-0.828586	2.28393	7.167620e-01	0.680278	0.0719941	3.418364e-21	-1.21801	3.35982	7.169616e-01	8.592202e-01	3
ENSG00000143155	1	TIPRL	168148171	rs143709950	1	168136837	G	A	0.0427435	0.670155	0.370133	7.020690e-02	-0.285547	0.0419436	9.905029e-12	-2.34692	1.34128	8.016063e-02	8.569851e-01	8
ENSG00000143178	1	TBX19	168250278	rs10489209	1	168230181	C	T	0.666004	0.00979032	0.0680055	8.855290e-01	-0.197908	0.0291675	1.159022e-11	-0.049469	0.343699	8.855548e-01	7.129160e-01	14
ENSG00000143185	1	XCL2	168510003	rs61801331	1	168513438	A	G	0.176938	0.0425971	0.0812565	6.001180e-01	-0.420099	0.0289113	7.751096e-48	-0.101398	0.193548	6.003556e-01	9.483378e-01	20
ENSG00000227777	1	RP4-738P11.3	168511975	rs10918925	1	168525247	G	A	0.400596	0.0165873	0.0657152	8.007220e-01	-0.236245	0.026584	6.293689e-19	-0.0702123	0.278278	8.008013e-01	8.985231e-01	20
ENSG00000143184	1	XCL1	168545711	rs2223582	1	168506535	C	A	0.406561	0.0433731	0.0653535	5.069020e-01	0.294845	0.0230558	1.905304e-37	0.147105	0.221952	5.074733e-01	9.840634e-01	20
ENSG00000143153	1	ATP1B1	169074935	rs17345156	1	169122617	T	C	0.11829	0.0807167	0.106689	4.493140e-01	0.33814	0.0522641	9.810859e-11	0.238708	0.317667	4.523876e-01	8.978339e-01	14
ENSG00000143156	1	NME7	169101769	rs10919095	1	169180857	T	C	0.511928	-0.124652	0.0650819	5.545240e-02	0.291277	0.0410329	1.260080e-12	-0.42795	0.231427	6.443152e-02	4.136920e-01	20
ENSG00000117475	1	BLZF1	169337208	rs961404	1	169405850	A	G	0.593439	-0.0143636	0.0680586	8.328500e-01	-0.155035	0.0160002	3.339759e-22	0.0926475	0.439093	8.328892e-01	1.301269e-01	20
ENSG00000117479	1	SLC19A2	169433147	rs2420370	1	169490392	C	G	0.937376	-0.0485177	0.147333	7.419230e-01	-0.269625	0.0479803	1.915230e-08	0.179945	0.547374	7.423504e-01	1.196649e-01	6
ENSG00000198734	1	F5	169483404	rs7542345	1	169536338	A	G	0.309145	0.054151	0.0679559	4.255350e-01	-0.286769	0.0224778	2.818498e-37	-0.188831	0.237433	4.264360e-01	7.170441e-01	18
ENSG00000000460	1	C1orf112	169631245	rs12075684	1	169620673	G	A	0.312127	-0.148505	0.0689938	3.136320e-02	0.22046	0.0361022	1.018040e-09	-0.673614	0.331826	4.235415e-02	1.035873e-01	17
ENSG00000188404	1	SELL	169659808	rs1997664	1	169574166	T	A	0.474155	0.0130228	0.0656083	8.426590e-01	-0.155009	0.0152896	3.739573e-24	-0.0840132	0.423336	8.426890e-01	7.784606e-01	15
ENSG00000171806	1	METTL18	169761670	rs12144207	1	169830346	T	C	0.0964215	-0.134301	0.128749	2.968920e-01	-0.4568	0.046101	3.816863e-23	0.294004	0.283407	2.995541e-01	4.151056e-02	6
ENSG00000000457	1	SCYL3	169818772	rs10753796	1	169757487	C	A	0.489066	-0.0600091	0.0657781	3.616130e-01	-0.204805	0.0188171	1.373949e-27	0.293006	0.322301	3.632931e-01	5.383038e-01	20
ENSG00000120370	1	GORAB	170501270	rs72707652	1	170383393	A	G	0.0894632	0.191514	0.132701	1.489650e-01	-0.292792	0.0436634	2.004982e-11	-0.654096	0.463604	1.582762e-01	4.637773e-01	20
ENSG00000076258	1	FMO4	171283347	rs141285134	1	171283193	G	A	0.0208748	-0.0527379	0.164075	7.478870e-01	0.823934	0.114859	7.312322e-13	-0.0640074	0.199336	7.481320e-01	7.900699e-01	4
ENSG00000117533	1	VAMP4	171669300	rs17649250	1	171720586	C	G	0.17495	-0.0165185	0.0894654	8.535150e-01	0.261484	0.0242812	4.822891e-27	-0.0631721	0.342195	8.535361e-01	2.754447e-01	20
ENSG00000010165	1	METTL13	171750788	rs2232819	1	171755182	A	G	0.196819	-0.135033	0.0845941	1.104350e-01	-0.267972	0.0248839	4.828811e-27	0.503907	0.319132	1.143375e-01	1.486537e-01	20
ENSG00000135845	1	PIGC	172339329	rs2285170	1	172425529	G	C	0.514911	-0.0160575	0.0652586	8.056360e-01	-0.609374	0.0375666	3.574650e-59	0.0263508	0.107104	8.056581e-01	3.669246e-01	20
ENSG00000094975	1	SUCO	172501489	rs3754426	1	172499029	C	G	0.253479	-0.063768	0.0841597	4.486290e-01	0.0968762	0.0170992	1.465513e-08	-0.658242	0.876469	4.526432e-01	7.217153e-01	13
ENSG00000117586	1	TNFSF4	173152873	rs4916314	1	173172158	A	C	0.194831	0.0245101	0.0833055	7.685900e-01	-0.18668	0.0313977	2.753429e-09	-0.131295	0.446794	7.688650e-01	3.455483e-01	9
ENSG00000117592	1	PRDX6	173446405	rs7524592	1	173466057	G	T	0.166004	0.18035	0.0930104	5.249770e-02	0.342985	0.0286095	4.082654e-33	0.525825	0.274703	5.560038e-02	9.445267e-01	20
ENSG00000234741	1	GAS5	173833038	rs143997356	1	173418414	A	G	0.026839	-0.283565	0.389359	4.664370e-01	0.48145	0.0654133	1.837471e-13	-0.588981	0.812671	4.686071e-01	9.215229e-01	5
ENSG00000117601	1	SERPINC1	173872947	rs9283385	1	173897522	G	A	0.117296	0.135597	0.104883	1.960680e-01	0.30615	0.049491	6.172091e-10	0.44291	0.349989	2.056928e-01	2.612196e-01	20
ENSG00000227373	1	RP11-160H22.5	174084438	rs7551605	1	174214856	T	C	0.275348	-0.0194969	0.0721689	7.870400e-01	0.357168	0.0526714	1.192922e-11	-0.0545875	0.202219	7.872046e-01	8.164204e-01	7
ENSG00000152061	1	RABGAP1L	174128548	rs61826844	1	174049585	G	C	0.17495	0.0327885	0.0895013	7.141070e-01	0.204218	0.0290052	1.912397e-12	0.160556	0.438856	7.144757e-01	8.537710e-02	20
ENSG00000116161	1	CACYBP	174968300	rs1046439	1	174969271	T	C	0.691849	0.0426205	0.07128	5.498860e-01	-0.157568	0.0234752	1.918416e-11	-0.27049	0.454168	5.514610e-01	9.619738e-01	20
ENSG00000235750	1	KIAA0040	175126123	rs2205604	1	175155207	G	T	0.694831	0.0618775	0.077658	4.255700e-01	-0.0871254	0.0147474	3.465920e-09	-0.710212	0.899406	4.297349e-01	5.028073e-01	20
ENSG00000227740	1	RP11-318C24.2	175873898	rs10798442	1	176004549	G	A	0.450298	-0.145344	0.0660606	2.779590e-02	0.172881	0.0265386	7.302113e-11	-0.840717	0.403322	3.711626e-02	8.585127e-01	19
ENSG00000186283	1	TOR3A	179050512	rs148665087	1	179201763	T	C	0.0417495	-0.266032	0.231016	2.494970e-01	0.668041	0.0790356	2.853509e-17	-0.398227	0.349006	2.538563e-01	3.039236e-01	20
ENSG00000143322	1	ABL2	179068462	rs67545145	1	179336329	T	C	0.543738	-0.0862644	0.0654469	1.874760e-01	0.266756	0.0286875	1.422098e-20	-0.323383	0.247796	1.918804e-01	8.436476e-01	20
ENSG00000057252	1	SOAT1	179262925	rs67545145	1	179336329	T	C	0.543738	-0.0862644	0.0654469	1.874760e-01	0.398929	0.0257933	5.849248e-54	-0.21624	0.164651	1.890746e-01	7.748880e-01	20
ENSG00000116260	1	QSOX1	180123969	rs3842829	1	180127748	T	C	0.738569	0.0473378	0.0710402	5.051860e-01	-0.474895	0.0223217	1.935099e-100	-0.0996806	0.149665	5.053947e-01	8.549151e-01	20
ENSG00000232586	1	RP11-46A10.4	180918835	rs76014269	1	180923595	A	G	0.146123	-0.069127	0.0987387	4.838650e-01	0.452681	0.0427834	3.659866e-26	-0.152706	0.218597	4.848190e-01	5.250445e-01	20
ENSG00000135823	1	STX6	180941861	rs12079484	1	181017443	A	G	0.45328	0.0734413	0.0657778	2.642060e-01	-0.186168	0.024453	2.671611e-14	-0.394489	0.357104	2.692940e-01	6.211689e-01	20
ENSG00000135828	1	RNASEL	182542769	rs12041623	1	182561633	C	T	0.370775	-0.0919298	0.0670238	1.701880e-01	0.0953317	0.0146109	6.814179e-11	-0.964315	0.718425	1.795111e-01	7.215430e-01	7
ENSG00000135838	1	NPL	182758428	rs116451520	1	182968563	T	C	0.0149105	-0.410834	0.445582	3.565210e-01	-0.387903	0.0693929	2.271277e-08	1.05912	1.16422	3.629677e-01	8.306707e-01	6
ENSG00000135862	1	LAMC1	182992595	rs11588675	1	182988052	T	C	0.426441	0.00763583	0.0652144	9.067900e-01	-0.456989	0.0347707	1.868663e-39	-0.016709	0.14271	9.067939e-01	4.948278e-01	20
ENSG00000116698	1	SMG7	183441351	rs2702180	1	183517971	C	T	0.373757	-0.0228631	0.0672881	7.340240e-01	-0.183381	0.0197227	1.431833e-20	0.124675	0.367176	7.341935e-01	7.269771e-01	20
ENSG00000162704	1	ARPC5	183592401	rs2767305	1	183604905	G	A	0.467197	-0.0208162	0.0653625	7.501260e-01	0.202921	0.0112736	1.961661e-72	-0.102583	0.322159	7.501639e-01	9.987424e-02	20
ENSG00000198756	1	COLGALT2	183898796	rs4233115	1	183936470	A	G	0.587475	0.0605721	0.0656545	3.562210e-01	0.465672	0.02673	5.686644e-68	0.130075	0.141186	3.568950e-01	5.199836e-02	20
ENSG00000198860	1	TSEN15	184020811	rs1926921	1	184032403	A	G	0.642147	-0.0185659	0.0722874	7.973070e-01	0.111499	0.0187558	2.768267e-09	-0.166512	0.648928	7.974913e-01	6.879391e-02	20
ENSG00000116406	1	EDEM3	184659365	rs2064605	1	184708618	C	A	0.369781	0.113939	0.0657113	8.293160e-02	-0.0582842	0.0106536	4.479189e-08	-1.95489	1.1827	9.835101e-02	4.404525e-01	14
ENSG00000150681	1	RGS18	192127587	rs4495675	1	192127637	G	T	0.493042	-0.060503	0.0651328	3.529320e-01	-0.0675078	0.0109944	8.241816e-10	0.896237	0.975797	3.583747e-01	6.909733e-01	10
ENSG00000116741	1	RGS2	192778169	rs12752408	1	192786745	C	G	0.538767	-0.0353344	0.0662974	5.940550e-01	0.178842	0.0178247	1.087350e-23	-0.197573	0.371226	5.945752e-01	3.628957e-01	20
ENSG00000236278	1	PEBP1P3	198648268	rs17669032	1	198653174	G	A	0.0974155	0.172785	0.126887	1.732840e-01	-0.370723	0.0647657	1.040079e-08	-0.466076	0.351821	1.852531e-01	6.962307e-01	20
ENSG00000213045	1	RP11-532L16.1	200298289	rs1572769	1	200310761	A	C	0.735586	-0.0183696	0.0808454	8.202540e-01	-0.21668	0.0358644	1.525556e-09	0.0847776	0.373373	8.203784e-01	3.047739e-01	20
ENSG00000203721	1	LINC00862	200311672	rs11809758	1	200293802	G	T	0.27833	-0.0333736	0.0751405	6.569340e-01	0.144113	0.0222228	8.877708e-11	-0.231579	0.522621	6.576853e-01	9.291405e-01	18
ENSG00000118197	1	DDX59	200593024	rs12061556	1	200650239	C	G	0.425447	0.0178831	0.0650537	7.833950e-01	-0.103471	0.0130957	2.763293e-15	-0.172832	0.629095	7.835227e-01	9.052723e-01	17
ENSG00000170128	1	GPR25	200842083	rs12131796	1	200878727	A	G	0.274354	-0.0987569	0.0791617	2.122020e-01	0.239229	0.0374834	1.744901e-10	-0.412813	0.337166	2.208154e-01	2.551493e-01	20
ENSG00000116852	1	KIF21B	200938520	rs139440938	1	201002389	C	T	0.0188867	0.0456548	0.222091	8.371280e-01	0.439442	0.0789705	2.627008e-08	0.103893	0.505738	8.372379e-01	8.642473e-01	3
ENSG00000229191	1	RP11-168O16.1	200993077	rs74138815	1	200997002	A	G	0.101392	-0.0920682	0.0931056	3.227330e-01	-0.294947	0.0456846	1.073932e-10	0.312152	0.31935	3.283420e-01	5.168943e-01	20
ENSG00000116857	1	TMEM9	201103900	rs1106729	1	201123799	C	G	0.384692	-0.0681563	0.065569	2.985920e-01	0.79233	0.0354799	1.814495e-110	-0.0860201	0.0828443	2.991141e-01	1.941753e-01	20
ENSG00000134369	1	NAV1	201592411	rs11582434	1	201507911	A	C	0.554672	-0.0945635	0.0654871	1.487380e-01	-0.593337	0.0345847	5.665480e-66	0.159376	0.110761	1.501749e-01	7.528321e-01	20
ENSG00000176393	1	RNPEP	201951500	rs112370844	1	201952310	G	T	0.606362	-0.0292367	0.0669657	6.624070e-01	0.650607	0.0178243	1.064296e-291	-0.0449376	0.102935	6.624298e-01	3.589256e-01	20
ENSG00000273478	1	RP11-465N4.5	201964824	rs112370844	1	201952310	G	T	0.606362	-0.0292367	0.0669657	6.624070e-01	0.659868	0.0359636	3.410964e-75	-0.0443069	0.101512	6.624968e-01	3.076092e-01	20
ENSG00000234678	1	RP11-465N4.4	201969222	rs10800804	1	201949888	T	C	0.60835	-0.0255422	0.0669172	7.026840e-01	0.488221	0.0412058	2.194573e-32	-0.0523169	0.137134	7.028318e-01	4.841747e-01	20
ENSG00000163435	1	ELF3	201977073	rs112370844	1	201952310	G	T	0.606362	-0.0292367	0.0669657	6.624070e-01	0.268812	0.0407754	4.324842e-11	-0.108763	0.249663	6.630995e-01	5.167484e-01	18
ENSG00000143851	1	PTPN7	202116141	rs12737056	1	202132777	T	G	0.175944	0.107405	0.0806176	1.827700e-01	-0.186034	0.0230048	6.128309e-16	-0.577341	0.43919	1.886589e-01	1.428518e-01	18
ENSG00000243323	1	PTPRVP	202137179	rs35994064	1	202147456	C	T	0.431412	0.0411855	0.0659231	5.321350e-01	0.483334	0.0478902	5.960959e-24	0.0852113	0.136654	5.329185e-01	5.750911e-01	20
ENSG00000133067	1	LGR6	202163029	rs2993428	1	202170679	C	G	0.678926	-0.0162105	0.0706581	8.185410e-01	-0.130845	0.0204281	1.502253e-10	0.123891	0.54036	8.186555e-01	5.996882e-01	18
ENSG00000117153	1	KLHL12	202860228	rs114170147	1	202896142	C	G	0.054672	-0.146589	0.125056	2.411190e-01	-0.195465	0.0297068	4.710426e-11	0.74995	0.64986	2.484931e-01	8.085966e-01	6
ENSG00000159348	1	CYB5R1	202930997	rs2232847	1	202933657	A	T	0.331014	0.0506536	0.0722117	4.830170e-01	0.189682	0.0196455	4.671690e-22	0.267045	0.381702	4.841673e-01	5.068419e-01	20
ENSG00000143847	1	PPFIA4	202995626	rs4590732	1	203028711	G	C	0.55666	-0.0133404	0.0680398	8.445570e-01	0.48273	0.0405248	1.025386e-32	-0.0276353	0.140967	8.445780e-01	1.896699e-01	20
ENSG00000163485	1	ADORA1	203059782	rs6696205	1	203088614	A	G	0.336978	0.166308	0.0686232	1.537200e-02	0.550183	0.0517913	2.327407e-26	0.302278	0.127933	1.813800e-02	5.337708e-01	20
ENSG00000133055	1	MYBPH	203136939	rs4950928	1	203155882	C	G	0.819085	-0.182252	0.0700899	9.315370e-03	0.440485	0.0414954	2.530752e-26	-0.413753	0.163824	1.155033e-02	9.277004e-01	13
ENSG00000133048	1	CHI3L1	203148059	rs4950928	1	203155882	C	G	0.819085	-0.182252	0.0700899	9.315370e-03	0.438479	0.032424	1.139406e-41	-0.415646	0.162776	1.066507e-02	9.794295e-01	20
ENSG00000133063	1	CHIT1	203181955	rs2486950	1	203174670	C	G	0.185885	0.0507993	0.0846942	5.486420e-01	-0.401463	0.0393988	2.204118e-24	-0.126535	0.211329	5.493328e-01	8.356620e-01	10
ENSG00000231507	1	RP11-134P9.3	203256280	rs116418401	1	203289073	A	G	0.0228628	0.251553	0.292568	3.898930e-01	0.896178	0.153853	5.714561e-09	0.280695	0.329999	3.949951e-01	7.744344e-01	4
ENSG00000233791	1	RP11-134P9.1	203267886	rs116418401	1	203289073	A	G	0.0228628	0.251553	0.292568	3.898930e-01	2.02852	0.142293	4.116955e-46	0.124008	0.144489	3.907540e-01	2.857533e-01	8
ENSG00000159388	1	BTG2	203274619	rs2494274	1	203249037	A	G	0.583499	0.144419	0.0694058	3.745240e-02	0.159809	0.0233939	8.419022e-12	0.903698	0.454006	4.653598e-02	6.253877e-01	14
ENSG00000122188	1	LAX1	203734304	rs11240391	1	203734231	G	T	0.205765	0.0405808	0.0918698	6.586910e-01	-0.154417	0.0201569	1.848720e-14	-0.2628	0.595934	6.592215e-01	6.696819e-01	20
ENSG00000143850	1	PLEKHA6	204187979	rs7539690	1	204286540	A	G	0.272366	0.0157423	0.0726719	8.285040e-01	0.31885	0.0492812	9.799016e-11	0.0493721	0.228046	8.285978e-01	8.068281e-01	17
ENSG00000198625	1	MDM4	204485511	rs10900599	1	204541943	C	T	0.677932	0.0623753	0.0768463	4.169710e-01	-0.158585	0.0220469	6.335498e-13	-0.393324	0.48765	4.199143e-01	1.624397e-01	20
ENSG00000174529	1	TMEM81	205052258	rs11240352	1	205051711	C	G	0.431412	-0.0144149	0.0659014	8.268570e-01	-0.141295	0.019883	1.191811e-12	0.10202	0.466631	8.269377e-01	7.834951e-01	20
ENSG00000133059	1	DSTYK	205111632	rs7515178	1	205084120	A	G	0.474155	-0.0223136	0.065238	7.323250e-01	-0.131731	0.0214929	8.840771e-10	0.169388	0.496007	7.327254e-01	8.316481e-01	18
ENSG00000163545	1	NUAK2	205271187	rs61823093	1	205304806	G	A	0.421471	-0.0168089	0.0672299	8.025710e-01	0.149501	0.0158708	4.516094e-21	-0.112433	0.449854	8.026390e-01	7.624181e-01	20
ENSG00000158711	1	ELK4	205577071	rs10900517	1	205586635	T	A	0.873757	0.14638	0.110381	1.847940e-01	-0.0936521	0.0156396	2.122804e-09	-1.56302	1.20719	1.954019e-01	5.297233e-01	20
ENSG00000069275	1	NUCKS1	205681947	rs823105	1	205657570	A	G	0.432406	0.0794967	0.0655344	2.251100e-01	-0.0974194	0.0147642	4.157760e-11	-0.816025	0.683977	2.328462e-01	5.943639e-01	20
ENSG00000117280	1	RAB7L1	205737114	rs708723	1	205739266	T	C	0.531809	0.0557827	0.0659261	3.974750e-01	0.312885	0.0232634	3.091903e-41	0.178285	0.21112	3.984066e-01	7.398618e-01	20
ENSG00000133065	1	SLC41A1	205758221	rs823075	1	205774897	T	C	0.39662	0.0499031	0.0654872	4.460430e-01	0.124672	0.0145414	1.003270e-17	0.400275	0.527347	4.478310e-01	9.199609e-01	20
ENSG00000162877	1	PM20D1	205797150	rs9438393	1	205782718	G	A	0.394632	0.0481919	0.0655156	4.619870e-01	-0.798414	0.0400474	1.954569e-88	-0.0603595	0.082113	4.622915e-01	8.432186e-01	20
ENSG00000261000	1	RP11-534L20.5	206677281	rs6693843	1	206677765	A	G	0.492048	0.0353097	0.0669096	5.976910e-01	0.732902	0.0420428	4.692758e-68	0.0481779	0.0913359	5.978597e-01	1.071559e-01	20
ENSG00000136634	1	IL10	206940947	rs1518110	1	206944861	C	A	0.780318	0.136741	0.0815795	9.370660e-02	0.252102	0.0429244	4.275677e-09	0.542403	0.336518	1.070028e-01	9.989336e-01	15
ENSG00000271680	1	RP11-564A8.8	207079273	rs12124035	1	207080628	A	T	0.450298	-0.0891506	0.0664949	1.800130e-01	0.13811	0.0223852	6.842474e-10	-0.645504	0.4927	1.901497e-01	2.152465e-01	17
ENSG00000123838	1	C4BPA	207277607	rs12057769	1	207279481	A	G	0.0715706	-0.0317295	0.135626	8.150250e-01	1.33302	0.0580031	7.079584e-117	-0.0238027	0.101749	8.150344e-01	8.346730e-01	10
ENSG00000196352	1	CD55	207494853	rs2914937	1	207488768	A	G	0.744533	-0.106862	0.0745941	1.519790e-01	0.251161	0.0157197	1.835374e-57	-0.425472	0.298189	1.536215e-01	6.544453e-01	20
ENSG00000236911	1	RP11-78B10.2	207725270	rs11118166	1	207781995	G	A	0.191849	-0.0406993	0.0823461	6.211320e-01	-0.284439	0.0428663	3.234067e-11	0.143086	0.290306	6.220963e-01	8.217660e-01	12
ENSG00000197721	1	CR1L	207818458	rs72644193	1	207858814	G	C	0.10835	-0.110444	0.10144	2.762610e-01	-0.203649	0.0345301	3.685567e-09	0.542325	0.506529	2.843176e-01	4.393176e-01	15
ENSG00000196878	1	LAMB3	209788215	rs10779510	1	209824707	T	A	0.898608	0.134169	0.126225	2.878110e-01	0.256326	0.0360802	1.208981e-12	0.523431	0.497921	2.931511e-01	7.886417e-01	8
ENSG00000009790	1	TRAF3IP3	209929377	rs11119343	1	209943156	G	A	0.465209	-0.0121966	0.065066	8.513080e-01	-0.338947	0.0295048	1.518108e-30	0.0359838	0.191991	8.513276e-01	8.916888e-01	20
ENSG00000162757	1	C1orf74	209955661	rs10779513	1	209939599	T	C	0.488072	-0.00819131	0.0651726	8.999800e-01	-0.229344	0.0301871	3.020905e-14	0.0357163	0.284209	8.999938e-01	9.573272e-01	20
ENSG00000117595	1	IRF6	209959036	rs846808	1	209980027	T	C	0.411531	0.0166039	0.0674512	8.055570e-01	0.458108	0.0327483	1.825841e-44	0.0362445	0.147261	8.055866e-01	8.833011e-01	20
ENSG00000117597	1	DIEXF	210001352	rs592164	1	210009372	A	G	0.522863	-0.019882	0.0650765	7.599730e-01	-0.278287	0.0219886	1.037141e-36	0.0714442	0.233915	7.600399e-01	7.761536e-01	20
ENSG00000153363	1	LINC00467	211556145	rs78372522	1	211570671	G	A	0.0964215	-0.067259	0.125164	5.910130e-01	-0.393887	0.054142	3.462411e-13	0.170757	0.318632	5.920228e-01	8.649969e-01	20
ENSG00000123684	1	LPGAT1	211916799	rs12038038	1	211994671	C	T	0.309145	0.0157511	0.07462	8.328220e-01	-0.120186	0.011812	2.565892e-24	-0.131056	0.621005	8.328570e-01	2.194738e-01	20
ENSG00000066027	1	PPP2R5A	212458879	rs11119893	1	212440206	A	C	0.17992	0.0175874	0.0715633	8.058670e-01	0.403443	0.0233877	1.114078e-66	0.0435933	0.177399	8.058873e-01	6.298976e-01	20
ENSG00000065600	1	TMEM206	212537273	rs1774249	1	212515613	T	C	0.33996	-0.0379927	0.0746447	6.107660e-01	-0.140017	0.0213578	5.535122e-11	0.271343	0.534716	6.118367e-01	5.885026e-01	20
ENSG00000123685	1	BATF3	212859760	rs2202682	1	212873096	C	T	0.127237	0.195562	0.111619	7.976460e-02	-0.337003	0.0432254	6.369330e-15	-0.580298	0.339471	8.737373e-02	5.401948e-01	20
ENSG00000203705	1	TATDN3	212965170	rs1605420	1	212887494	A	G	0.681909	0.0458994	0.0724809	5.265630e-01	-0.169025	0.0237028	9.962478e-13	-0.271554	0.430505	5.281846e-01	7.071353e-01	20
ENSG00000198468	1	FLVCR1-AS1	213025450	rs2279692	1	213030534	T	C	0.526839	0.0171823	0.066128	7.949920e-01	0.989915	0.0390124	4.838929e-142	0.0173573	0.0668052	7.950024e-01	6.471867e-01	20
ENSG00000162769	1	FLVCR1	213031597	rs2291771	1	213061460	C	T	0.186879	-0.116938	0.0920746	2.040730e-01	0.635561	0.0338847	1.710148e-78	-0.183992	0.145203	2.051074e-01	9.354876e-01	20
ENSG00000174606	1	ANGEL2	213165524	rs34868056	1	213385421	A	G	0.624254	0.018256	0.0676387	7.872320e-01	-0.126353	0.0158742	1.725490e-15	-0.144484	0.535623	7.873529e-01	7.597310e-01	20
ENSG00000067533	1	RRP15	218458629	rs946213	1	218458551	C	T	0.402584	-0.0789595	0.0651885	2.258000e-01	0.165552	0.0255542	9.265523e-11	-0.476947	0.400588	2.338036e-01	3.481296e-01	8
ENSG00000136628	1	EPRS	220141943	rs7527659	1	220150006	G	C	0.500994	0.167564	0.063881	8.714250e-03	0.148674	0.0180992	2.132723e-16	1.12706	0.451047	1.246292e-02	2.249538e-01	20
ENSG00000162817	1	C1orf115	220863187	rs79800188	1	220898240	A	T	0.0487078	-0.131629	0.172341	4.450030e-01	0.466021	0.0850459	4.261972e-08	-0.282453	0.373389	4.493747e-01	2.636738e-01	20
ENSG00000117791	1	MARC2	220921567	rs337150	1	220941281	C	A	0.213718	0.0376897	0.0756807	6.184780e-01	-0.500816	0.0517702	3.895036e-22	-0.0752566	0.151315	6.189417e-01	3.162653e-01	20
ENSG00000186205	1	MARC1	220960101	rs3820356	1	220960137	G	C	0.0447316	0.162035	0.204248	4.275880e-01	0.295683	0.029096	2.919941e-24	0.548002	0.692868	4.289916e-01	9.456509e-01	20
ENSG00000272823	1	RP11-295M18.6	221002018	rs1389750	1	221040171	G	T	0.40159	-0.0763804	0.0686819	2.660990e-01	0.389629	0.0383148	2.722623e-24	-0.196034	0.177326	2.689437e-01	8.765889e-02	20
ENSG00000238078	1	RP11-295M18.2	221002597	rs1389750	1	221040171	G	T	0.40159	-0.0763804	0.0686819	2.660990e-01	0.371515	0.0389605	1.489082e-21	-0.205592	0.186123	2.693318e-01	5.779092e-02	20
ENSG00000143498	1	TAF1A	222731244	rs34851670	1	222739901	A	G	0.626243	-0.170077	0.0661251	1.011000e-02	0.249514	0.034207	3.003654e-13	-0.681633	0.281009	1.528031e-02	8.606473e-01	20
ENSG00000225265	1	RP11-378J18.3	222763167	rs17163191	1	222719586	C	T	0.252485	0.0457147	0.0773311	5.544160e-01	-0.323758	0.0587471	3.567009e-08	-0.1412	0.240225	5.566776e-01	3.026951e-01	8
ENSG00000162819	1	BROX	222885895	rs3008613	1	222795769	A	G	0.977137	-0.0818147	0.190367	6.673600e-01	-0.178309	0.0287852	5.848386e-10	0.458837	1.07019	6.681104e-01	3.078129e-01	5
ENSG00000197520	1	FAM177B	222910549	rs61837143	1	222947204	A	C	0.769384	-0.0401002	0.083149	6.296150e-01	0.384553	0.0387377	3.173838e-23	-0.104277	0.216477	6.300183e-01	4.180431e-01	20
ENSG00000143502	1	SUSD4	223394161	rs4402119	1	223689014	T	C	0.919483	-0.361794	0.121366	2.872960e-03	0.417653	0.0576049	4.158257e-13	-0.866255	0.314194	5.832193e-03	8.355322e-01	18
ENSG00000162909	1	CAPN2	223889295	rs142113063	1	223667446	T	C	0.0129225	-0.0129764	0.252192	9.589640e-01	-0.567703	0.0915559	5.624213e-10	0.0228577	0.444248	9.589648e-01	4.098387e-01	10
ENSG00000272645	1	RP11-504P24.8	224139096	rs61826593	1	224165705	T	A	0.413519	-0.0448896	0.0659096	4.958220e-01	-0.559489	0.0351914	6.494231e-57	0.0802332	0.117911	4.962169e-01	4.011237e-01	20
ENSG00000185495	1	RP11-504P24.4	224183659	rs6682180	1	224180577	T	C	0.202783	-0.02927	0.0833924	7.255950e-01	0.277217	0.0421873	4.994344e-11	-0.105585	0.301249	7.259698e-01	9.419361e-01	10
ENSG00000143756	1	FBXO28	224301789	rs6659234	1	224309996	C	T	0.425447	-0.0872372	0.0688587	2.051900e-01	0.146137	0.0166029	1.345379e-18	-0.596955	0.476049	2.098498e-01	9.046559e-01	20
ENSG00000143753	1	DEGS1	224363458	rs72755941	1	224423738	G	A	0.0785288	-0.00419135	0.141272	9.763310e-01	0.340856	0.0476663	8.622553e-13	-0.0122965	0.414466	9.763315e-01	4.760593e-01	20
ENSG00000143748	1	NVL	224415036	rs4654023	1	224518143	C	T	0.970179	0.127332	0.204502	5.335190e-01	0.343168	0.0477152	6.384677e-13	0.371049	0.598153	5.350446e-01	3.371078e-02	12
ENSG00000143771	1	CNIH4	224544552	rs12062871	1	224653597	G	T	0.247515	-0.0167975	0.0772618	8.278880e-01	-0.142578	0.0132024	3.465326e-27	0.117813	0.542001	8.279230e-01	8.789875e-02	20
ENSG00000196187	1	TMEM63A	226033237	rs112680278	1	226081207	G	A	0.0516899	-0.00170177	0.126625	9.892770e-01	-0.226486	0.0371817	1.119819e-09	0.0075138	0.559087	9.892772e-01	4.923748e-01	7
ENSG00000143811	1	PYCR2	226107578	rs77157663	1	226111945	C	T	0.0626243	0.0172948	0.14233	9.032850e-01	0.78715	0.0605231	1.134321e-38	0.0219714	0.180825	9.032897e-01	7.612136e-01	20
ENSG00000163041	1	H3F3A	226249552	rs6678547	1	226258009	T	C	0.285288	0.0449011	0.0725795	5.361480e-01	0.24865	0.0170003	1.912228e-48	0.18058	0.292155	5.365131e-01	5.656490e-01	20
ENSG00000143799	1	PARP1	226548392	rs6661762	1	226543691	A	C	0.16998	-0.0196398	0.0887442	8.248520e-01	0.0945854	0.0170385	2.835948e-08	-0.207641	0.938989	8.249894e-01	8.755364e-01	10
ENSG00000143772	1	ITPKB	226819391	rs6694031	1	226927457	A	G	0.463221	0.0541186	0.0688217	4.316570e-01	-0.101044	0.0167881	1.757473e-09	-0.535594	0.686895	4.355482e-01	6.732263e-01	19
ENSG00000228382	1	ITPKB-IT1	226844341	rs2173567	1	226838955	C	T	0.238569	0.0300606	0.0769926	6.962140e-01	0.225386	0.0375419	1.930011e-09	0.133374	0.342325	6.968236e-01	1.598484e-01	15
ENSG00000143801	1	PSEN2	227057885	rs1343744	1	227183022	T	C	0.440358	0.0154678	0.0664003	8.158020e-01	0.195066	0.0314944	5.877751e-10	0.0792952	0.34064	8.159298e-01	6.808857e-01	20
ENSG00000163050	1	ADCK3	227085237	rs3795446	1	227180981	C	T	0.493042	0.0348778	0.0658002	5.960720e-01	0.444181	0.0229962	3.985561e-83	0.0785216	0.148194	5.962113e-01	7.617146e-01	20
ENSG00000143776	1	CDC42BPA	227177566	rs56100227	1	227212691	C	T	0.218688	0.0650642	0.0818954	4.269160e-01	-0.230831	0.0383073	1.682989e-09	-0.281869	0.357856	4.308941e-01	2.251904e-02	20
ENSG00000143740	1	SNAP47	227916240	rs10916208	1	227985252	C	T	0.154076	0.035241	0.0832939	6.722290e-01	-0.199711	0.034423	6.565554e-09	-0.17646	0.41818	6.730457e-01	4.113531e-01	20
ENSG00000181873	1	IBA57	228353516	rs4653919	1	228373962	A	G	0.332008	0.0937762	0.0713493	1.887370e-01	0.474448	0.0340071	3.082375e-44	0.197653	0.15105	1.906930e-01	2.840110e-01	20
ENSG00000168159	1	RNF187	228674762	rs12072922	1	228687796	A	G	0.0775348	-0.0383838	0.115706	7.400890e-01	0.230049	0.0319923	6.442635e-13	-0.166851	0.503497	7.403551e-01	1.923885e-01	17
ENSG00000116574	1	RHOU	228870824	rs484947	1	229165488	A	C	0.606362	0.0410959	0.0697738	5.558700e-01	-0.131886	0.0224898	4.511536e-09	-0.311602	0.531708	5.578492e-01	7.965446e-01	17
ENSG00000154429	1	CCSAP	229456758	rs12756927	1	229477767	G	A	0.144135	0.118667	0.0937623	2.056490e-01	0.285443	0.027034	4.632483e-26	0.415729	0.330831	2.088912e-01	1.397398e-01	10
ENSG00000143643	1	TTC13	231041989	rs11122174	1	231114595	T	C	0.427435	0.0893644	0.0682131	1.901700e-01	-0.159453	0.0212126	5.608753e-14	-0.560444	0.434243	1.968347e-01	5.513333e-01	20
ENSG00000233461	1	RP11-295G20.2	231658134	rs1963416	1	231704502	C	T	0.340954	0.045326	0.0715961	5.266830e-01	0.0997743	0.0148697	1.947236e-11	0.454285	0.720767	5.285114e-01	6.528140e-01	20
ENSG00000162946	1	DISC1	231762561	rs751229	1	231768539	G	A	0.39662	0.101056	0.0660304	1.259070e-01	-0.312517	0.0215838	1.638244e-47	-0.323362	0.212463	1.280170e-01	9.957673e-01	20
ENSG00000116991	1	SIPA1L2	232533711	rs4649393	1	232746866	T	C	0.776342	-0.00898324	0.0693356	8.969130e-01	-0.101161	0.0181519	2.503535e-08	0.0888014	0.685584	8.969409e-01	6.045511e-01	11
ENSG00000212916	1	MAP10	232940643	rs41271527	1	232941215	G	A	0.0516899	0.274793	0.220239	2.121390e-01	-0.342934	0.0574765	2.423779e-09	-0.8013	0.656112	2.219778e-01	6.954171e-02	16
ENSG00000135778	1	NTPCR	233086351	rs13381	1	233086456	C	T	0.198807	-0.0623039	0.0831806	4.538440e-01	0.949256	0.0425264	2.282621e-110	-0.0656345	0.0876765	4.540994e-01	1.087947e-01	20
ENSG00000183780	1	SLC35F3	234040679	rs611676	1	234451146	G	A	0.323062	0.0371843	0.0695231	5.927560e-01	0.56378	0.0481133	1.033863e-31	0.0659553	0.123444	5.931396e-01	9.520970e-01	20
ENSG00000231663	1	RP5-827C21.4	234508553	rs11549817	1	234508956	C	A	0.0934394	0.0656614	0.141658	6.429930e-01	0.792173	0.0683125	4.302272e-31	0.0828877	0.178965	6.432563e-01	8.995149e-01	20
ENSG00000168275	1	COA6	234509202	rs10910420	1	234509259	C	G	0.49503	-0.0509659	0.0658433	4.389020e-01	0.36203	0.0236632	7.731933e-53	-0.140778	0.182105	4.394871e-01	6.479469e-01	20
ENSG00000059588	1	TARBP1	234527059	rs500513	1	234610539	G	C	0.494036	-0.0306348	0.0654262	6.396170e-01	0.11719	0.0173107	1.289635e-11	-0.261411	0.559625	6.404151e-01	9.815674e-01	20
ENSG00000238005	1	RP11-443B7.1	235093089	rs16844292	1	235099547	C	T	0.104374	0.367937	0.107907	6.502050e-04	0.348396	0.0331959	9.094007e-26	1.05609	0.325661	1.183182e-03	4.354176e-01	20
ENSG00000258082	1	RP11-443B7.3	235115394	rs61837300	1	235093845	C	A	0.0785288	0.0100919	0.0906431	9.113500e-01	0.245312	0.0445226	3.591882e-08	0.041139	0.369577	9.113674e-01	NA	NA
ENSG00000152904	1	GGPS1	235490665	rs72758083	1	235491903	T	C	0.114314	0.0192136	0.106148	8.563610e-01	0.270102	0.0322877	5.987666e-17	0.0711346	0.393084	8.563948e-01	3.263458e-01	20
ENSG00000116957	1	TBCE	235530675	rs6658187	1	235600208	T	C	0.516899	0.115646	0.065695	7.835020e-02	-0.24345	0.0294639	1.424549e-16	-0.47503	0.275906	8.512263e-02	3.280419e-01	20
ENSG00000162885	1	B3GALNT2	235613238	rs291359	1	235685568	C	T	0.481113	0.0206446	0.0649834	7.507200e-01	-0.367007	0.0314191	1.593662e-31	-0.0562512	0.177129	7.508089e-01	4.147461e-01	20
ENSG00000116962	1	NID1	236139130	rs35788378	1	236199122	T	A	0.261431	0.0267902	0.073378	7.150380e-01	0.235621	0.0356217	3.727001e-11	0.1137	0.311898	7.154521e-01	2.171438e-01	20
ENSG00000077585	1	GPR137B	236305832	rs911270	1	236304247	T	A	0.627237	0.108246	0.0671091	1.067460e-01	-0.304114	0.03229	4.588184e-21	-0.355939	0.223884	1.118713e-01	9.193390e-01	20
ENSG00000116977	1	LGALS8	236681300	rs10077	1	236713287	T	A	0.0318091	0.183957	0.286346	5.205940e-01	-0.304426	0.0302469	7.911429e-24	-0.604275	0.942524	5.214419e-01	8.317085e-01	20
ENSG00000233355	1	CHRM3-AS2	239866684	rs12030687	1	239896458	T	C	0.0596421	0.0248082	0.14484	8.640030e-01	-0.964771	0.0559051	9.862860e-67	-0.0257141	0.150136	8.640102e-01	8.666658e-01	20
ENSG00000180875	1	GREM2	240652873	rs4659992	1	240816523	A	T	0.484095	0.123943	0.0653129	5.773780e-02	0.214694	0.0342371	3.591899e-10	0.577301	0.317839	6.931942e-02	9.018148e-01	9
ENSG00000117009	1	KMO	241695434	rs7539730	1	241696710	G	T	0.0318091	-0.132569	0.190226	4.858640e-01	-0.420861	0.0729985	8.149596e-09	0.314995	0.455283	4.890213e-01	3.968010e-01	4
ENSG00000054277	1	OPN3	241753404	rs676750	1	241796284	G	A	0.661034	0.0279011	0.0731506	7.028910e-01	0.34324	0.0369907	1.709288e-20	0.0812874	0.213298	7.031304e-01	9.491447e-01	18
ENSG00000253326	1	RP11-261C10.7	243218163	rs116319135	1	243270214	A	G	0.23161	0.15315	0.0826984	6.403830e-02	0.466103	0.0533474	2.391304e-18	0.328575	0.181367	7.003855e-02	6.918113e-01	20
ENSG00000214837	1	RP11-261C10.3	243242159	rs116319135	1	243270214	A	G	0.23161	0.15315	0.0826984	6.403830e-02	0.27396	0.047799	9.954856e-09	0.559023	0.317229	7.803459e-02	6.481082e-01	20
ENSG00000143702	1	CEP170	243287730	rs12741781	1	243428152	G	T	0.354871	0.0923093	0.0706802	1.915480e-01	0.137677	0.0181418	3.225226e-14	0.670477	0.520924	1.980618e-01	3.458031e-02	20
ENSG00000054282	1	SDCCAG8	243419320	rs7535162	1	243425689	G	T	0.346918	0.0410854	0.07136	5.647850e-01	0.452478	0.0288309	1.657389e-55	0.0908009	0.157815	5.650470e-01	6.367453e-02	20
ENSG00000035687	1	ADSS	244571796	rs10927194	1	244488818	C	T	0.156064	0.0648482	0.079727	4.160010e-01	-0.316743	0.0264365	4.455003e-33	-0.204734	0.252288	4.170727e-01	7.609004e-01	20
ENSG00000272195	1	RP11-156E8.1	245132652	rs7545078	1	245133489	G	T	0.558648	-0.00212474	0.0681486	9.751270e-01	0.559633	0.0455884	1.222029e-34	-0.00379667	0.121774	9.751276e-01	2.171134e-01	20
ENSG00000203666	1	EFCAB2	245133007	rs61844237	1	245133662	C	G	0.471173	-0.0209445	0.0655958	7.495020e-01	-0.316814	0.0276404	2.047708e-30	0.0661098	0.207129	7.495957e-01	2.435990e-01	20
ENSG00000143653	1	SCCPDH	246887349	rs7367128	1	246881189	C	T	0.369781	-0.0227554	0.0670911	7.344800e-01	-0.216816	0.0288146	5.291462e-14	0.104953	0.309752	7.347396e-01	8.833731e-01	20
ENSG00000153207	1	AHCTF1	247002400	rs61852582	1	247125367	T	C	0.127237	0.15364	0.10901	1.587150e-01	-0.306349	0.0250797	2.584576e-34	-0.501519	0.358197	1.614766e-01	2.107406e-01	20
ENSG00000188295	1	ZNF669	247263264	rs12691533	1	247257327	T	A	0.23161	-0.0281611	0.0727001	6.984900e-01	0.275429	0.0419042	4.936937e-11	-0.102244	0.26441	6.989865e-01	7.082985e-01	20
ENSG00000196418	1	ZNF124	247285277	rs4925710	1	247288022	C	T	0.277336	0.0313063	0.0756735	6.790910e-01	-0.416541	0.0368529	1.270811e-29	-0.0751578	0.181793	6.792949e-01	7.540400e-01	20
ENSG00000259865	1	RP11-488L18.10	247350583	rs74152976	1	247346806	C	T	0.170974	-0.0392772	0.0885363	6.573110e-01	0.190067	0.0253872	7.061231e-14	-0.206649	0.466633	6.578732e-01	9.564413e-01	20
ENSG00000227671	1	MIR3916	247353153	rs6687710	1	247349106	C	G	0.452286	0.0184621	0.0668512	7.824200e-01	-0.301892	0.0157823	1.461020e-81	-0.0611546	0.221464	7.824419e-01	9.029739e-01	20
ENSG00000162714	1	ZNF496	247460714	rs6692645	1	247486421	C	G	0.663022	0.0746692	0.0669496	2.647200e-01	-0.239528	0.0219386	9.442047e-28	-0.311735	0.280961	2.672013e-01	2.258954e-01	20
ENSG00000162711	1	NLRP3	247579458	rs56285508	1	247554488	T	G	0.0656064	-0.21061	0.155733	1.762550e-01	0.376895	0.0511204	1.672235e-13	-0.558803	0.420094	1.834571e-01	9.623633e-01	11
ENSG00000177535	1	OR2B11	247614255	rs10802508	1	247617755	G	A	0.796223	0.0709159	0.0766477	3.548520e-01	-0.293641	0.0445986	4.576941e-11	-0.241505	0.26359	3.595531e-01	6.246500e-01	18
ENSG00000227135	1	GCSAML-AS1	247687981	rs10925061	1	247654993	C	T	0.323062	-0.0555801	0.0735541	4.498670e-01	0.336868	0.0431077	5.515573e-15	-0.164991	0.219365	4.519743e-01	8.771767e-01	20
ENSG00000162722	1	TRIM58	248020501	rs10749636	1	248020448	A	G	0.769384	0.159365	0.0789068	4.341800e-02	0.155805	0.0187047	8.102053e-17	1.02285	0.52112	4.967057e-02	2.027683e-01	20
ENSG00000238243	1	OR2W3	248031277	rs11204523	1	248020556	C	G	0.761431	0.172603	0.0771539	2.527780e-02	0.217876	0.0236493	3.177705e-20	0.792207	0.364409	2.970890e-02	1.067290e-01	20
ENSG00000175137	1	SH3BP5L	249104648	rs12029054	1	249121038	C	A	0.126243	0.0884147	0.0978825	3.663810e-01	-0.124505	0.021362	5.598257e-09	-0.71013	0.795559	3.720620e-01	8.087924e-01	20
ENSG00000035115	2	SH3YL1	217730	rs7595075	2	264019	A	C	0.333996	-0.00323942	0.0686915	9.623860e-01	-0.457255	0.0228658	5.810945e-89	0.00708449	0.150226	9.623866e-01	3.950595e-01	20
ENSG00000151353	2	TMEM18	667335	rs7584685	2	657674	A	C	0.000994036	0.509733	1.22107	6.763520e-01	0.814076	0.136396	2.394513e-09	0.626149	1.50361	6.770950e-01	NA	NA
ENSG00000130508	2	PXDN	1635659	rs12991017	2	1803675	G	T	0.0178926	0.0228454	0.214111	9.150280e-01	1.04625	0.101888	9.755437e-25	0.0218355	0.204657	9.150325e-01	8.577789e-01	20
ENSG00000032389	2	TSSC1	3192696	rs12619831	2	3257281	T	G	0.604374	0.0668462	0.0707439	3.447080e-01	-0.148621	0.0232995	1.785716e-10	-0.449776	0.481196	3.499407e-01	6.546065e-01	20
ENSG00000171853	2	TRAPPC12	3383446	rs7564525	2	3484042	T	C	0.133201	0.141297	0.125948	2.619200e-01	0.16127	0.0230714	2.747976e-12	0.876152	0.790971	2.679948e-01	7.738172e-01	20
ENSG00000225234	2	TRAPPC12-AS1	3485013	rs4641971	2	3481857	T	G	0.410537	0.124478	0.0664133	6.088920e-02	-0.416232	0.0364574	3.441210e-30	-0.299059	0.161694	6.438052e-02	5.040016e-01	20
ENSG00000182551	2	ADI1	3501132	rs12328995	2	3504073	A	G	0.167992	0.0385134	0.0778426	6.207690e-01	0.311071	0.0331659	6.645025e-21	0.123809	0.250589	6.212546e-01	3.539559e-01	20
ENSG00000234171	2	AC108488.3	3606082	rs12629	2	3609064	A	G	0.295229	0.0895233	0.0678873	1.872680e-01	-0.493306	0.0427317	7.892051e-31	-0.181476	0.138512	1.901335e-01	1.653438e-01	20
ENSG00000205837	2	LINC00487	6868309	rs10495545	2	6990020	T	C	0.115308	0.0870234	0.0969135	3.692130e-01	0.574924	0.0696401	1.510798e-16	0.151365	0.169562	3.720263e-01	8.545443e-01	6
ENSG00000225964	2	AC017076.5	6968645	rs10495545	2	6990020	T	C	0.115308	0.0870234	0.0969135	3.692130e-01	0.442117	0.0547296	6.572803e-16	0.196833	0.220553	3.721504e-01	7.127393e-01	5
ENSG00000236008	2	AC011747.4	8699963	rs11679703	2	8718961	A	G	0.23161	-0.0643975	0.0700414	3.578760e-01	-0.381915	0.0367198	2.458475e-25	0.168617	0.18411	3.597461e-01	7.980178e-01	16
ENSG00000115750	2	TAF1B	9983483	rs2245344	2	9985670	C	T	0.521869	-0.0383828	0.0665614	5.641740e-01	0.369724	0.0271483	3.101486e-42	-0.103815	0.180191	5.645231e-01	4.259081e-01	20
ENSG00000269973	2	RP11-95D17.1	10076489	rs2245344	2	9985670	C	T	0.521869	-0.0383828	0.0665614	5.641740e-01	0.28911	0.0295374	1.268766e-22	-0.132762	0.230628	5.648488e-01	4.962282e-01	20
ENSG00000260077	2	RP11-254F7.2	10179219	rs35927125	2	10186419	G	A	0.12326	0.0777215	0.121303	5.217050e-01	0.53775	0.0513299	1.109430e-25	0.144531	0.225997	5.224801e-01	7.904343e-01	20
ENSG00000172059	2	KLF11	10182976	rs72786603	2	10173612	A	G	0.117296	0.0106927	0.125803	9.322640e-01	-0.253455	0.0368327	5.932746e-12	-0.0421878	0.49639	9.322701e-01	5.637754e-01	12
ENSG00000115756	2	HPCAL1	10443015	rs876615	2	10548533	G	C	0.324056	-0.0494366	0.0683832	4.697200e-01	0.313069	0.0272305	1.365705e-30	-0.15791	0.21886	4.705959e-01	9.309668e-01	20
ENSG00000272275	2	RP11-791G15.2	10908001	rs10929699	2	10918209	T	C	0.285288	-0.0414022	0.0750416	5.811380e-01	-0.337206	0.0494572	9.222648e-12	0.12278	0.223267	5.823703e-01	6.020270e-01	20
ENSG00000143870	2	PDIA6	10923517	rs2008967	2	10964293	G	A	0.342942	-0.095273	0.0670582	1.553890e-01	-0.133009	0.0224545	3.151926e-09	0.71629	0.518462	1.671047e-01	3.660979e-01	20
ENSG00000134318	2	ROCK2	11319887	rs7581184	2	11489531	G	A	0.407555	0.0870906	0.0650267	1.804720e-01	-0.131274	0.0194117	1.355208e-11	-0.663426	0.504972	1.889174e-01	5.717607e-01	20
ENSG00000134324	2	LPIN1	11817721	rs3795974	2	11924950	C	T	0.596421	0.0359189	0.0672385	5.932030e-01	0.20143	0.0132399	2.860208e-52	0.17832	0.334012	5.934298e-01	4.731526e-01	20
ENSG00000071575	2	TRIB2	12857015	rs77773048	2	12858078	A	G	0.219682	0.0102929	0.0877191	9.065910e-01	0.137075	0.0213448	1.345516e-10	0.0750895	0.640042	9.066067e-01	1.877820e-01	20
ENSG00000079785	2	DDX1	15731302	rs7591533	2	15734149	C	T	0.577535	0.00119409	0.0654336	9.854400e-01	0.143516	0.0179693	1.385695e-15	0.00832026	0.455934	9.854403e-01	4.893866e-01	19
ENSG00000228784	2	LINC00954	20068621	rs34354920	2	20078608	T	C	0.318091	0.0297808	0.0704328	6.724220e-01	0.214484	0.0332858	1.165837e-10	0.138849	0.329089	6.730846e-01	6.510463e-01	17
ENSG00000183891	2	TTC32	20096404	rs60084614	2	20101229	A	C	0.109344	-0.214546	0.121538	7.751930e-02	0.324521	0.0369201	1.498033e-18	-0.661116	0.381993	8.350498e-02	8.687114e-01	20
ENSG00000143869	2	GDF7	20866424	rs3821216	2	20875990	G	A	0.555666	0.0301404	0.0658154	6.469860e-01	-0.381257	0.0394368	4.141567e-22	-0.0790553	0.172821	6.473543e-01	7.608113e-01	16
ENSG00000118961	2	C2orf43	20883788	rs13385191	2	20888265	G	A	0.250497	-0.0479814	0.0743987	5.189780e-01	-0.274534	0.0331858	1.310318e-16	0.174774	0.271822	5.202425e-01	5.873012e-01	20
ENSG00000119778	2	ATAD2B	23971534	rs72780104	2	23983715	G	A	0.151093	0.218996	0.108556	4.365760e-02	0.134056	0.0221107	1.336431e-09	1.63362	0.853431	5.559785e-02	8.120450e-01	20
ENSG00000173960	2	UBXN2A	24150155	rs1533440	2	24194314	T	C	0.553678	-0.0783118	0.0656087	2.326270e-01	-0.452026	0.0318675	1.141870e-45	0.173246	0.145657	2.342762e-01	3.936524e-01	20
ENSG00000219626	2	FAM228B	24299396	rs55905755	2	24330264	C	T	0.217694	0.163127	0.0914741	7.453500e-02	0.271118	0.0304854	5.927485e-19	0.601683	0.344112	8.037623e-02	1.999123e-01	20
ENSG00000115129	2	TP53I3	24300303	rs73920010	2	24347093	C	A	0.156064	-0.0617433	0.0805791	4.435310e-01	-0.445999	0.0241041	1.952823e-76	0.138438	0.180826	4.439212e-01	6.905241e-01	20
ENSG00000232642	2	AC008073.7	24388753	rs10205576	2	24374314	T	C	0.343936	0.134498	0.0710839	5.847630e-02	0.215654	0.0395227	4.857059e-08	0.623675	0.348875	7.382876e-02	8.755512e-01	20
ENSG00000186453	2	FAM228A	24397938	rs6545275	2	24331860	G	A	0.356859	0.0619967	0.0685979	3.661180e-01	0.25852	0.0417753	6.079928e-10	0.239814	0.268163	3.711705e-01	4.134067e-01	20
ENSG00000198399	2	ITSN2	24425733	rs2543672	2	24460832	T	C	0.981113	0.22906	0.295338	4.379920e-01	0.25072	0.0375955	2.577503e-11	0.913609	1.1859	4.410665e-01	9.888577e-01	9
ENSG00000138092	2	CENPO	25016005	rs2384058	2	25100328	G	A	0.428429	0.00716262	0.0661891	9.138260e-01	0.627257	0.0375013	8.436686e-63	0.011419	0.105524	9.138273e-01	9.257813e-01	20
ENSG00000138031	2	ADCY3	25042038	rs7580081	2	25097072	C	G	0.428429	0.00749448	0.066182	9.098400e-01	0.858714	0.0388108	1.789511e-108	0.00872756	0.0770721	9.098411e-01	9.193452e-01	20
ENSG00000115137	2	DNAJC27	25166505	rs7580081	2	25097072	C	G	0.428429	0.00749448	0.066182	9.098400e-01	0.436147	0.0327353	1.691306e-40	0.0171834	0.151748	9.098432e-01	9.105577e-01	20
ENSG00000084710	2	EFR3B	25264999	rs3754861	2	25393722	C	A	0.0785288	0.0253013	0.120184	8.332600e-01	0.555978	0.0799537	3.556966e-12	0.0455077	0.216266	8.333360e-01	9.127798e-01	13
ENSG00000115138	2	POMC	25383722	rs3754861	2	25393722	C	A	0.0785288	0.0253013	0.120184	8.332600e-01	0.606297	0.0816465	1.120331e-13	0.0417309	0.198306	8.333268e-01	7.809848e-01	13
ENSG00000138101	2	DTNB	25600067	rs6734268	2	25896788	G	T	0.498012	0.058249	0.0658008	3.760310e-01	-0.228736	0.0286751	1.501588e-15	-0.254656	0.289437	3.789508e-01	9.431005e-01	19
ENSG00000138030	2	KHK	27309615	rs6742004	2	27309659	C	A	0.617296	-0.00695937	0.0683452	9.188940e-01	-0.401789	0.0332729	1.421824e-33	0.017321	0.170108	9.188971e-01	6.897696e-01	20
ENSG00000138073	2	PREB	27353624	rs2289359	2	27356278	C	T	0.166004	0.0235055	0.0926009	7.996220e-01	-0.177261	0.0265839	2.593430e-11	-0.132604	0.522777	7.997637e-01	7.874993e-01	8
ENSG00000138074	2	SLC5A6	27422455	rs11685326	2	27453679	G	A	0.222664	0.0972922	0.0803991	2.262340e-01	-0.194162	0.02324	6.562942e-17	-0.501088	0.418404	2.310658e-01	7.472314e-01	20
ENSG00000138085	2	ATRAID	27434895	rs3739092	2	27462076	T	C	0.223658	0.0965804	0.0803916	2.296060e-01	0.159343	0.0166779	1.246132e-21	0.606116	0.508492	2.332661e-01	5.761367e-01	20
ENSG00000084774	2	CAD	27440258	rs73924405	2	27468535	C	T	0.0516899	0.14223	0.164551	3.873950e-01	0.248753	0.0392813	2.410558e-10	0.571772	0.667637	3.917703e-01	1.474128e-01	16
ENSG00000115216	2	NRBP1	27650657	rs1728911	2	27649929	G	T	0.412525	0.145119	0.065443	2.659010e-02	-0.157802	0.0182461	5.216425e-18	-0.919627	0.428131	3.171338e-02	5.901005e-01	20
ENSG00000157992	2	KRTCAP3	27665233	rs10207700	2	27669723	C	T	0.375746	0.114073	0.0658922	8.341420e-02	0.284465	0.0364246	5.732835e-15	0.401009	0.237259	9.099405e-02	6.128707e-01	20
ENSG00000163798	2	SLC4A1AP	27886338	rs13427573	2	27902119	A	G	0.0129225	0.0882587	0.316985	7.806820e-01	-0.605646	0.0548746	2.535963e-28	-0.145727	0.52355	7.807489e-01	9.444763e-01	13
ENSG00000223522	2	AC093690.1	28530558	rs1038693	2	28532309	G	A	0.607356	-0.0085284	0.0664498	8.978770e-01	0.341919	0.0379409	2.025379e-19	-0.0249427	0.194363	8.978874e-01	7.277320e-01	20
ENSG00000163803	2	PLB1	28680012	rs61590899	2	28823283	T	C	0.183897	0.0797822	0.0818763	3.298460e-01	-0.306822	0.0289334	2.842267e-26	-0.260028	0.267977	3.318792e-01	4.215658e-01	20
ENSG00000230730	2	AC074011.2	28856148	rs2199619	2	28854958	T	C	0.282306	-0.110339	0.0711006	1.206940e-01	0.603859	0.0339946	1.357900e-70	-0.182723	0.118192	1.221087e-01	5.745200e-01	20
ENSG00000213639	2	PPP1CB	28974506	rs62131975	2	29046908	T	C	0.489066	0.0138007	0.0649621	8.317610e-01	0.131139	0.0130384	8.480364e-24	0.105237	0.495479	8.317989e-01	7.982323e-01	20
ENSG00000171103	2	TRMT61B	29072687	rs7475	2	29023749	G	A	0.486083	0.00748602	0.0649482	9.082380e-01	-0.220607	0.030404	3.991208e-13	-0.0339337	0.294444	9.082495e-01	7.975454e-01	20
ENSG00000189350	2	FAM179A	29179477	rs10197378	2	29181107	A	G	0.206759	0.0641411	0.0974238	5.102990e-01	0.223827	0.0283482	2.888306e-15	0.286566	0.436774	5.117630e-01	7.390121e-01	20
ENSG00000172954	2	LCLAT1	30670092	rs829680	2	30709088	T	G	0.799205	0.081726	0.077047	2.888130e-01	0.324885	0.0309737	9.698055e-26	0.251554	0.238361	2.912669e-01	7.946183e-01	20
ENSG00000018699	2	TTC27	32853099	rs111896629	2	32903548	A	G	0.120278	-0.0404677	0.111119	7.157210e-01	-0.200189	0.0326747	8.970708e-10	0.202147	0.55605	7.162002e-01	7.167396e-01	20
ENSG00000152689	2	RASGRP3	33661391	rs13404493	2	33756520	T	C	0.105368	-0.171055	0.11818	1.477800e-01	0.322275	0.0484214	2.820751e-11	-0.530773	0.375277	1.572586e-01	2.844179e-01	20
ENSG00000150938	2	CRIM1	36583069	rs848627	2	36798912	G	T	0.404573	0.0983215	0.0659559	1.360360e-01	-0.131716	0.0237617	2.969835e-08	-0.746466	0.518534	1.499895e-01	6.292702e-01	20
ENSG00000171055	2	FEZ2	36778570	rs3770809	2	36780952	A	C	0.387674	0.100857	0.0669127	1.317360e-01	0.327945	0.0215528	2.772872e-52	0.307542	0.205035	1.336271e-01	6.586007e-01	20
ENSG00000205221	2	VIT	36923833	rs4670627	2	37046711	T	C	0.581511	-0.0101185	0.0655684	8.773570e-01	0.201187	0.0366787	4.131913e-08	-0.050294	0.326037	8.774057e-01	3.353188e-01	20
ENSG00000115808	2	STRN	37070783	rs3770772	2	37192607	C	T	0.255467	-0.117937	0.0739182	1.105980e-01	0.158595	0.0180212	1.362278e-18	-0.743636	0.473679	1.164349e-01	5.211326e-01	20
ENSG00000008869	2	HEATR5B	37195526	rs2307474	2	37366688	C	T	0.0437376	-0.0732424	0.178818	6.821050e-01	-0.284457	0.0492508	7.664086e-09	0.257481	0.630208	6.828583e-01	9.413054e-01	18
ENSG00000055332	2	EIF2AK2	37326353	rs4648160	2	37374772	T	C	0.0427435	-0.0632122	0.178389	7.230760e-01	-0.492181	0.0593344	1.085469e-16	0.128433	0.362776	7.233183e-01	8.925230e-01	20
ENSG00000218739	2	AC007390.5	37423631	rs11124575	2	37500435	C	G	0.688867	0.0477617	0.0705318	4.983010e-01	-0.186759	0.0197831	3.715975e-21	-0.25574	0.378632	4.994026e-01	7.003625e-01	20
ENSG00000003509	2	NDUFAF7	37458774	rs535864421	2	37458813	C	G	0.0318091	-0.0312729	0.200283	8.759200e-01	-0.300925	0.0537915	2.215323e-08	0.103923	0.665817	8.759678e-01	9.214528e-01	20
ENSG00000115825	2	PRKD3	37477645	rs3902740	2	37506166	C	T	0.686879	0.0433088	0.0703102	5.379150e-01	-0.211771	0.0212043	1.734964e-23	-0.204508	0.332641	5.386873e-01	6.331689e-01	20
ENSG00000236213	2	AC006369.2	37827279	rs917733	2	37831453	C	T	0.602386	0.0485468	0.0677957	4.739450e-01	-0.371434	0.0358147	3.360362e-25	-0.130701	0.182959	4.749959e-01	7.660195e-01	20
ENSG00000163171	2	CDC42EP3	37869032	rs7558738	2	38054087	T	C	0.587475	-0.0103247	0.0657118	8.751490e-01	0.205551	0.02461	6.693285e-17	-0.0502294	0.319743	8.751714e-01	4.387044e-01	20
ENSG00000225402	2	AC010878.3	38044058	rs10183417	2	38056430	A	G	0.653082	-0.0543688	0.0680803	4.245240e-01	0.266807	0.0254277	9.324108e-26	-0.203776	0.255905	4.258605e-01	7.908613e-01	20
ENSG00000237803	2	LINC00211	38053390	rs10206788	2	38056403	G	A	0.654076	-0.0552216	0.0680843	4.173220e-01	0.428722	0.0232967	1.249552e-75	-0.128805	0.158962	4.177734e-01	8.661951e-01	20
ENSG00000138061	2	CYP1B1	38294116	rs75399904	2	38485534	A	G	0.101392	0.0172083	0.109479	8.751010e-01	0.195017	0.0288057	1.287161e-11	0.08824	0.561533	8.751336e-01	5.891183e-01	13
ENSG00000232973	2	CYP1B1-AS1	38302791	rs2432675	2	38402176	A	C	0.545726	0.00777456	0.0654479	9.054420e-01	-0.168901	0.0209781	8.192159e-16	-0.0460303	0.387535	9.054519e-01	6.158408e-01	20
ENSG00000273006	2	RP11-314C9.2	38420490	rs2084420	2	38490107	A	G	0.101392	0.0286164	0.110885	7.963510e-01	0.242465	0.0392947	6.810770e-10	0.118023	0.457724	7.965247e-01	5.541940e-01	20
ENSG00000119787	2	ATL2	38522022	rs72791127	2	38342566	A	G	0.055666	-0.173389	0.112867	1.244840e-01	0.304764	0.0484002	3.039598e-10	-0.568929	0.381205	1.355814e-01	8.420024e-01	20
ENSG00000143891	2	GALM	38893052	rs6707421	2	38897781	G	A	0.166998	0.0200194	0.0999222	8.412070e-01	0.18897	0.0286622	4.310455e-11	0.10594	0.529017	8.412793e-01	5.354000e-01	20
ENSG00000163214	2	DHX57	39024871	rs373300	2	39154463	G	T	0.311133	-0.00517302	0.0691088	9.403310e-01	-0.229174	0.0242983	4.035429e-21	0.0225725	0.301566	9.403333e-01	4.418875e-01	20
ENSG00000138050	2	THUMPD2	39963200	rs6731026	2	39977159	T	C	0.460239	0.0227431	0.0650079	7.264500e-01	0.177752	0.0260137	8.314999e-12	0.127948	0.366202	7.267938e-01	8.873924e-01	20
ENSG00000227028	2	SLC8A1-AS1	40013593	rs1641455	2	40446259	G	C	0.71173	0.0597281	0.0664945	3.690570e-01	-0.273863	0.0368699	1.104085e-13	-0.218095	0.244571	3.725299e-01	6.312429e-01	20
ENSG00000183023	2	SLC8A1	40324410	rs12615002	2	40621387	T	C	0.151093	-0.0576577	0.0983065	5.575340e-01	-0.204623	0.0204941	1.781846e-23	0.281775	0.481256	5.582114e-01	3.778697e-02	20
ENSG00000143924	2	EML4	42396490	rs7597228	2	42329711	G	C	0.373757	0.0273983	0.0737913	7.104180e-01	-0.149771	0.0156219	9.047595e-22	-0.182935	0.493064	7.106254e-01	8.447625e-01	15
ENSG00000162881	2	OXER1	42989642	rs893734	2	42921654	T	C	0.528827	0.0214915	0.0652984	7.420580e-01	0.26076	0.0227834	2.486609e-30	0.0824187	0.250519	7.421621e-01	1.360773e-01	20
ENSG00000162882	2	HAAO	42994229	rs10181233	2	43065244	G	A	0.848907	-0.0181161	0.0934613	8.463050e-01	0.289801	0.0392305	1.500197e-13	-0.0625122	0.322613	8.463571e-01	2.609892e-01	20
ENSG00000234936	2	AC010883.5	43456712	rs13407351	2	43456734	G	A	0.105368	0.147344	0.125505	2.403890e-01	0.225453	0.0410144	3.864694e-08	0.653546	0.569234	2.509208e-01	6.888365e-01	20
ENSG00000152527	2	PLEKHH2	43864412	rs6544678	2	43861551	C	T	0.622266	-0.0815453	0.0673749	2.261560e-01	-0.260566	0.0430906	1.476253e-09	0.312954	0.2637	2.353133e-01	8.706441e-02	20
ENSG00000138036	2	DYNC2LI1	44001178	rs12478683	2	43992529	G	C	0.0248509	0.143817	0.235341	5.411340e-01	-0.878183	0.13933	2.921344e-10	-0.163767	0.269243	5.430228e-01	9.791689e-01	19
ENSG00000138095	2	LRPPRC	44113647	rs7568481	2	44145374	T	G	0.404573	0.0121538	0.0662078	8.543500e-01	0.129225	0.0154469	5.972605e-17	0.0940515	0.512468	8.543851e-01	4.632230e-01	20
ENSG00000143919	2	CAMKMT	44589089	rs4953102	2	44790522	A	C	0.643141	-0.0785969	0.0681062	2.484870e-01	-0.263054	0.0390134	1.555213e-11	0.298786	0.262671	2.553319e-01	4.925299e-01	20
ENSG00000068784	2	SRBD1	45615819	rs28886634	2	45777396	C	T	0.511928	-0.118601	0.0653236	6.943370e-02	0.118922	0.0200674	3.101689e-09	-0.997301	0.574499	8.257300e-02	8.526919e-02	20
ENSG00000171132	2	PRKCE	45878484	rs588969	2	45883597	C	G	0.255467	0.0225983	0.079874	7.772340e-01	0.14667	0.0259296	1.545200e-08	0.154076	0.545264	7.775056e-01	6.123533e-01	20
ENSG00000116016	2	EPAS1	46520806	rs62138871	2	46630861	A	T	0.484095	-0.00763315	0.0654792	9.071980e-01	0.170134	0.0299527	1.346262e-08	-0.0448655	0.384949	9.072174e-01	6.280225e-01	20
ENSG00000250565	2	ATP6V1E2	46717889	rs1001745	2	46775059	C	T	0.240557	-0.0775204	0.0773047	3.159620e-01	-0.261351	0.0284695	4.309263e-20	0.296614	0.297548	3.188323e-01	3.995534e-01	20
ENSG00000119878	2	CRIPT	46843555	rs7598578	2	46857085	C	T	0.422465	-0.10232	0.0677376	1.309060e-01	0.195267	0.0169771	1.292140e-30	-0.524	0.349876	1.342179e-01	8.437546e-01	20
ENSG00000180398	2	MCFD2	47129009	rs6716381	2	47148163	A	G	0.181909	0.095027	0.0949099	3.167140e-01	-0.201247	0.0203086	3.786911e-23	-0.472191	0.47401	3.191715e-01	5.431412e-01	20
ENSG00000095002	2	MSH2	47630108	rs2303425	2	47630213	C	T	0.148111	-0.00320966	0.091333	9.719660e-01	0.451043	0.0344171	3.073842e-39	-0.00711608	0.202494	9.719663e-01	7.906421e-01	20
ENSG00000116062	2	MSH6	47922669	rs6742037	2	48103505	C	A	0.373757	0.0729131	0.0689329	2.901740e-01	-0.269311	0.0270485	2.360180e-23	-0.270739	0.257401	2.928815e-01	8.388253e-01	20
ENSG00000170802	2	FOXN2	48541776	rs79073127	2	48573895	C	G	0.12326	0.221238	0.119801	6.479030e-02	0.195975	0.0184884	2.982487e-26	1.12891	0.620516	6.886436e-02	7.759884e-01	20
ENSG00000162869	2	PPP1R21	48667737	rs55640438	2	48640793	T	C	0.301193	0.0368762	0.0701552	5.991400e-01	0.0840227	0.0152548	3.630568e-08	0.438884	0.838749	6.007933e-01	9.199950e-01	18
ENSG00000243244	2	STON1	48756522	rs72824120	2	48805079	A	C	0.316103	0.00143517	0.0655596	9.825350e-01	0.399077	0.0446519	3.980081e-19	0.00359622	0.164279	9.825349e-01	8.167402e-01	20
ENSG00000068878	2	PSME4	54091204	rs72800778	2	54384341	G	A	0.232604	-0.0972201	0.0792438	2.198800e-01	-0.150204	0.0269644	2.540808e-08	0.647254	0.540218	2.308651e-01	6.588640e-02	20
ENSG00000170634	2	ACYP2	54197975	rs6706363	2	54368706	A	G	0.457256	-0.000828209	0.065537	9.899170e-01	-0.318841	0.0394372	6.227251e-16	0.00259756	0.205548	9.899172e-01	7.519992e-01	20
ENSG00000233266	2	HMGB1P31	54278471	rs182792226	2	54296656	A	G	0.0954274	-0.00787625	0.0931139	9.325890e-01	0.427305	0.0753308	1.408249e-08	-0.0184324	0.217934	9.325970e-01	6.563043e-01	20
ENSG00000115306	2	SPTBN1	54683422	rs75475627	2	54787592	G	C	0.0904573	-0.0894086	0.115195	4.376590e-01	0.823	0.0488593	1.155645e-63	-0.108637	0.140118	4.381462e-01	9.749455e-01	20
ENSG00000238018	2	AC093110.3	54888148	rs75475627	2	54787592	G	C	0.0904573	-0.0894086	0.115195	4.376590e-01	0.388297	0.0655378	3.127179e-09	-0.230258	0.299202	4.415522e-01	7.050833e-01	19
ENSG00000214595	2	EML6	54950636	rs7603836	2	55003577	G	C	0.310139	-0.0302376	0.0769639	6.944080e-01	0.241218	0.042536	1.420378e-08	-0.125354	0.319828	6.951019e-01	8.865478e-01	20
ENSG00000115310	2	RTN4	55199325	rs2968786	2	55264859	G	C	0.425447	0.0668299	0.066236	3.129900e-01	-0.0671648	0.010667	3.044768e-10	-0.995014	0.998752	3.191255e-01	3.296289e-01	20
ENSG00000162994	2	CLHC1	55401927	rs17046778	2	55459373	G	T	0.159046	0.0405186	0.112954	7.198050e-01	1.02619	0.0510619	7.844353e-90	0.0394845	0.110089	7.198490e-01	5.861775e-01	20
ENSG00000085760	2	MTIF2	55463731	rs187469008	2	55503467	T	C	0.00795229	-0.00835249	0.654482	9.898180e-01	-0.834326	0.118613	2.007065e-12	0.0100111	0.784445	9.898177e-01	9.931981e-01	7
ENSG00000028116	2	VRK2	58134786	rs11903456	2	58393836	T	C	0.201789	0.220571	0.0744726	3.058720e-03	-0.147089	0.0244667	1.834579e-09	-1.49958	0.564419	7.887527e-03	4.852804e-01	20
ENSG00000162927	2	PUS10	61167357	rs12464096	2	61239332	C	G	0.201789	-0.0374021	0.0768676	6.265580e-01	0.222529	0.0376986	3.572974e-09	-0.168077	0.346599	6.277235e-01	7.468723e-01	20
ENSG00000212978	2	AC016747.3	61368732	rs6739427	2	61452879	C	T	0.336978	-0.00184327	0.0690743	9.787110e-01	0.306976	0.0324575	3.145289e-21	-0.00600461	0.225016	9.787108e-01	9.857282e-01	20
ENSG00000237651	2	C2orf74	61372243	rs3213944	2	61372298	G	C	0.409543	-0.00447986	0.0653556	9.453510e-01	0.543625	0.0380934	3.326046e-46	-0.00824072	0.120223	9.453517e-01	4.935974e-01	20
ENSG00000173209	2	AHSA2	61404553	rs2600667	2	61404931	T	A	0.290258	-0.051002	0.0672163	4.479880e-01	-0.484099	0.0258224	2.038960e-78	0.105354	0.138962	4.483591e-01	6.780157e-01	20
ENSG00000273302	2	RP11-493E12.2	61427114	rs28749199	2	61827052	G	A	0.620278	0.0281847	0.0660219	6.694530e-01	0.187351	0.0302484	5.874668e-10	0.150438	0.353233	6.701888e-01	6.706718e-01	20
ENSG00000270820	2	RP11-355B11.2	61698323	rs11694516	2	61533557	C	G	0.333996	-0.000591601	0.0691036	9.931690e-01	-0.211221	0.0275501	1.763643e-14	0.00280086	0.327163	9.931693e-01	9.723584e-01	20
ENSG00000170340	2	B3GNT2	62423248	rs11888817	2	62530980	C	T	0.650099	0.12701	0.068326	6.304350e-02	0.337026	0.0184555	1.674742e-74	0.376855	0.20378	6.441074e-02	4.639558e-01	20
ENSG00000115507	2	OTX1	63277192	rs76298426	2	63287328	C	T	0.106362	0.0207914	0.0898574	8.170180e-01	0.471571	0.0431494	8.396098e-28	0.0440896	0.190592	8.170582e-01	8.770364e-01	20
ENSG00000143951	2	WDPCP	63348518	rs1922421	2	63592792	A	G	0.696819	0.0546939	0.0753123	4.676990e-01	-0.228411	0.0319025	8.088071e-13	-0.239454	0.331415	4.699745e-01	2.358474e-01	18
ENSG00000225889	2	AC074289.1	64370373	rs869738	2	64493422	G	C	0.128231	0.0129338	0.0864202	8.810310e-01	-0.414726	0.0328405	1.470388e-36	-0.0311864	0.208394	8.810398e-01	9.404314e-01	20
ENSG00000238201	2	AC114752.3	64565201	rs7582971	2	64563872	A	G	0.72167	0.0480277	0.0757388	5.260000e-01	0.303411	0.0415548	2.846443e-13	0.158293	0.250564	5.275537e-01	8.799288e-01	20
ENSG00000223935	2	AC008074.3	64622354	rs58136932	2	64459585	A	G	0.119284	0.0452927	0.0835092	5.875650e-01	0.388543	0.0480976	6.571637e-16	0.116571	0.215413	5.884046e-01	9.608055e-01	20
ENSG00000237217	2	AC008074.5	64677230	rs58136932	2	64459585	A	G	0.119284	0.0452927	0.0835092	5.875650e-01	0.275773	0.045286	1.132063e-09	0.164239	0.304017	5.890389e-01	9.747275e-01	20
ENSG00000119862	2	LGALSL	64681103	rs58136932	2	64459585	A	G	0.119284	0.0452927	0.0835092	5.875650e-01	0.367195	0.0311958	5.528288e-32	0.123348	0.227666	5.879612e-01	9.689966e-01	20
ENSG00000115902	2	SLC1A4	65215611	rs11891647	2	65231529	G	A	0.144135	-0.00210182	0.108868	9.845970e-01	0.211491	0.0305837	4.673838e-12	-0.00993811	0.514766	9.845970e-01	3.098864e-01	20
ENSG00000011523	2	CEP68	65283500	rs2080385	2	65292762	T	G	0.255467	-0.0488243	0.0778393	5.304980e-01	-0.422047	0.0329681	1.604083e-37	0.115685	0.184654	5.309914e-01	2.536050e-01	20
ENSG00000143995	2	MEIS1	66660584	rs62144050	2	66725062	C	T	0.295229	-0.0638523	0.0745591	3.917770e-01	0.221604	0.039163	1.526927e-08	-0.288137	0.340284	3.971314e-01	NA	NA
ENSG00000115956	2	PLEK	68592305	rs17035378	2	68598955	C	T	0.301193	-0.0398564	0.0717724	5.786780e-01	0.162071	0.0219492	1.536970e-13	-0.245919	0.444096	5.797481e-01	7.876539e-01	20
ENSG00000163219	2	ARHGAP25	68906733	rs7605681	2	69051320	A	G	0.502982	0.0258293	0.0651092	6.915830e-01	-0.0781705	0.0135211	7.408630e-09	-0.330423	0.834871	6.922697e-01	8.030135e-01	12
ENSG00000198380	2	GFPT1	69546905	rs6722261	2	69544684	G	A	0.616302	0.094073	0.0656469	1.518540e-01	-0.17379	0.0183532	2.820835e-21	-0.541303	0.382038	1.565174e-01	4.839974e-01	20
ENSG00000196975	2	ANXA4	69871557	rs13028222	2	69972704	C	T	0.480119	-0.03516	0.0661468	5.950410e-01	-0.218634	0.0220719	3.938630e-23	0.160817	0.302981	5.955703e-01	7.568858e-01	20
ENSG00000087338	2	GMCL1	70056774	rs12614581	2	70079400	G	C	0.260437	0.00650572	0.0747138	9.306120e-01	0.139593	0.0167655	8.348155e-17	0.0466049	0.535255	9.306155e-01	8.137702e-01	20
ENSG00000244617	2	ASPRV1	70187226	rs57086199	2	70307865	C	G	0.0685885	0.319995	0.151489	3.465690e-02	-0.304754	0.0300627	3.774653e-24	-1.05001	0.507763	3.864801e-02	3.096101e-01	15
ENSG00000179818	2	PCBP1-AS1	70189395	rs10181046	2	70309977	A	G	0.0685885	0.323566	0.151671	3.289650e-02	-0.458736	0.0394711	3.183433e-31	-0.705343	0.336152	3.588005e-02	5.363198e-01	20
ENSG00000115998	2	C2orf42	70377012	rs4567961	2	70520875	T	C	0.0695825	-0.221911	0.108578	4.097510e-02	-0.248074	0.0437907	1.470302e-08	0.894536	0.465297	5.454242e-02	3.926915e-01	11
ENSG00000152672	2	CLEC4F	71035775	rs1544652	2	71055099	C	G	0.682903	0.0051297	0.0730697	9.440320e-01	-0.625493	0.0354894	1.590008e-69	-0.00820105	0.11682	9.440327e-01	9.665604e-01	20
ENSG00000144043	2	TEX261	71213068	rs182840201	2	71221968	C	G	0.0308151	-0.0557838	0.143868	6.982070e-01	-0.334302	0.0568705	4.144864e-09	0.166866	0.431289	6.988286e-01	4.201474e-01	11
ENSG00000124357	2	NAGK	71291474	rs13003421	2	71299403	T	A	0.143141	-0.153704	0.102172	1.324860e-01	-0.593694	0.0258435	8.754105e-117	0.258894	0.172464	1.333168e-01	1.908823e-01	20
ENSG00000003137	2	CYP26B1	72356367	rs12466112	2	72438759	G	A	0.150099	0.198326	0.0775787	1.057450e-02	0.987927	0.0662743	2.984476e-50	0.20075	0.0796732	1.174668e-02	2.498185e-01	20
ENSG00000135631	2	RAB11FIP5	73300510	rs727470	2	73321971	C	T	0.21173	-0.00972829	0.0753643	8.972920e-01	0.228928	0.0266241	8.073721e-18	-0.042495	0.329242	8.973031e-01	8.305427e-01	20
ENSG00000163013	2	FBXO41	73481810	rs526106	2	73492614	T	A	0.267396	-0.148557	0.0773297	5.472050e-02	-0.21358	0.0235009	1.007399e-19	0.695557	0.370065	6.016906e-02	2.532659e-01	20
ENSG00000116127	2	ALMS1	73612886	rs11126399	2	73613341	A	G	0.277336	0.0248623	0.0727492	7.325360e-01	0.217984	0.0218082	1.594791e-23	0.114056	0.333931	7.326866e-01	1.288624e-01	20
ENSG00000204872	2	AC092653.5	73927754	rs4852974	2	73927931	G	A	0.737575	0.0279059	0.0748843	7.094060e-01	-0.212346	0.0321518	3.989059e-11	-0.131417	0.353213	7.098469e-01	2.401912e-01	20
ENSG00000273245	2	RP11-434P11.2	73977383	rs12619258	2	73935915	T	G	0.668986	0.0154684	0.0678235	8.195930e-01	-0.396669	0.0463356	1.121033e-17	-0.0389957	0.171043	8.196559e-01	3.807652e-01	20
ENSG00000124356	2	STAMBP	74056086	rs3813229	2	74056564	G	A	0.28827	0.0588221	0.0736227	4.243100e-01	0.17027	0.0223654	2.676202e-14	0.345464	0.434763	4.268444e-01	4.543455e-01	20
ENSG00000114956	2	DGUOK	74153953	rs73947455	2	74171639	A	G	0.0646123	-0.0965828	0.180061	5.916880e-01	0.271955	0.0424708	1.520196e-10	-0.355143	0.664417	5.929837e-01	9.556838e-01	8
ENSG00000257800	2	FNBP1P1	74347807	rs112042758	2	74351211	A	G	0.181909	0.00808686	0.0869052	9.258610e-01	0.426645	0.0541489	3.297293e-15	0.0189545	0.203709	9.258660e-01	7.551902e-01	20
ENSG00000217702	2	MGC10955	74361599	rs4563249	2	74354016	T	G	0.181909	0.0135986	0.0871129	8.759510e-01	0.737984	0.0579269	3.547646e-37	0.0184267	0.118051	8.759609e-01	9.114827e-01	20
ENSG00000065911	2	MTHFD2	74425689	rs1095966	2	74419387	C	A	0.535785	-0.0150703	0.0662487	8.200500e-01	-0.115138	0.015977	5.742071e-13	0.130889	0.575672	8.201380e-01	9.845571e-01	20
ENSG00000188687	2	SLC4A5	74443369	rs34215278	2	74599368	T	C	0.028827	0.298323	0.198721	1.333010e-01	0.77347	0.0878124	1.271654e-18	0.385694	0.260626	1.389064e-01	6.684835e-01	10
ENSG00000204843	2	DCTN1	74588281	rs34215278	2	74599368	T	C	0.028827	0.298323	0.198721	1.333010e-01	-0.269597	0.0473709	1.261562e-08	-1.10655	0.762316	1.466226e-01	8.691177e-01	9
ENSG00000115274	2	INO80B	74682150	rs2268417	2	74682512	T	C	0.159046	-0.0134118	0.0939447	8.864770e-01	-0.177044	0.0256663	5.276728e-12	0.075754	0.530743	8.865017e-01	3.274998e-01	20
ENSG00000179528	2	LBX2	74724644	rs11688069	2	74726760	T	C	0.154076	-0.0192141	0.093544	8.372590e-01	0.607803	0.0546233	9.252555e-29	-0.0316124	0.153931	8.372856e-01	2.312851e-01	20
ENSG00000272183	2	RP11-523H20.3	74728844	rs11688069	2	74726760	T	C	0.154076	-0.0192141	0.093544	8.372590e-01	0.740533	0.0637723	3.575330e-31	-0.0259463	0.12634	8.372834e-01	2.271095e-01	20
ENSG00000257702	2	LBX2-AS1	74729722	rs3755448	2	74740961	T	C	0.153082	-0.00681412	0.0936957	9.420240e-01	0.531078	0.04262	1.221779e-35	-0.0128307	0.176429	9.420251e-01	2.575500e-01	20
ENSG00000115317	2	HTRA2	74756504	rs117340134	2	74856235	G	A	0.0377734	-0.024508	0.178191	8.906060e-01	-0.553204	0.089246	5.695142e-10	0.0443019	0.322186	8.906325e-01	5.433025e-01	20
ENSG00000115318	2	LOXL3	74759541	rs13414389	2	74851178	A	C	0.000994036	1.87936	1.5896	2.370940e-01	-0.602236	0.105881	1.286393e-08	-3.12064	2.69592	2.470507e-01	2.572210e-01	13
ENSG00000115325	2	DOK1	74776153	rs114625328	2	74801190	T	C	0.0168986	0.420357	0.186493	2.419580e-02	-0.265675	0.0460118	7.738110e-09	-1.58222	0.753548	3.575553e-02	5.889684e-01	11
ENSG00000135622	2	SEMA4F	74881355	rs205646	2	74920971	A	G	0.662028	-0.0325372	0.0728364	6.550790e-01	-0.134759	0.0236014	1.131210e-08	0.241447	0.542145	6.560630e-01	5.313826e-01	5
ENSG00000204792	2	AC104135.3	75145275	rs12366	2	75185856	T	G	0.39165	-0.104637	0.0725484	1.492160e-01	1.11612	0.0235467	0.000000e+00	-0.0937507	0.0650306	1.494043e-01	8.831674e-01	20
ENSG00000270696	2	RP11-342K6.1	75887588	rs11677947	2	75927536	C	T	0.240557	-0.0613395	0.0715288	3.911420e-01	0.431197	0.0442217	1.830022e-22	-0.142254	0.166525	3.929652e-01	7.530565e-01	20
ENSG00000186854	2	TRABD2A	85048774	rs114517159	2	85058394	T	C	0.0477137	0.494322	0.238088	3.787390e-02	-0.275999	0.0444556	5.351905e-10	-1.79103	0.9096	4.894980e-02	8.778596e-01	20
ENSG00000152284	2	TCF7L1	85360533	rs10460587	2	85555478	T	C	0.55169	0.0467558	0.0664331	4.815560e-01	0.328988	0.0368108	3.988810e-19	0.14212	0.202557	4.829096e-01	9.723695e-01	20
ENSG00000246575	2	AC093162.5	85542164	rs7608892	2	85542718	A	G	0.537773	0.0407386	0.0662905	5.388540e-01	0.238895	0.0253449	4.269831e-21	0.170529	0.278077	5.397146e-01	7.939256e-01	20
ENSG00000152291	2	TGOLN2	85545147	rs79028776	2	85537010	A	G	0.0149105	-0.292046	0.323235	3.662550e-01	0.476815	0.0641893	1.100332e-13	-0.612493	0.682901	3.697724e-01	8.138887e-01	9
ENSG00000042445	2	RETSAT	85569211	rs4247303	2	85554080	A	G	0.488072	0.0671935	0.0653388	3.037690e-01	0.381936	0.0278815	1.036123e-42	0.175929	0.171554	3.051273e-01	6.995636e-01	20
ENSG00000042493	2	CAPG	85621871	rs57072150	2	85634654	A	G	0.12326	-0.0581144	0.109383	5.952150e-01	-0.225081	0.0212406	3.085511e-26	0.258193	0.486582	5.956778e-01	5.624926e-01	20
ENSG00000229648	2	AC016753.7	85718053	rs72844420	2	85729520	T	G	0.251491	-0.0629907	0.0787623	4.238520e-01	-0.374186	0.0306235	2.463523e-34	0.168341	0.21094	4.248418e-01	6.664056e-01	20
ENSG00000168906	2	MAT2A	85766288	rs72844420	2	85729520	T	G	0.251491	-0.0629907	0.0787623	4.238520e-01	-0.245525	0.0284867	6.758509e-18	0.256555	0.322169	4.258367e-01	6.779419e-01	20
ENSG00000115486	2	GGCX	85771846	rs6738645	2	85783128	G	T	0.493042	-0.0678188	0.065527	3.006810e-01	0.430635	0.0266108	6.681431e-59	-0.157486	0.152475	3.016672e-01	5.166798e-01	20
ENSG00000168899	2	VAMP5	85811531	rs13426038	2	85803398	C	G	0.11332	0.0204463	0.117033	8.613100e-01	-0.299577	0.0363864	1.822610e-16	-0.0682506	0.390749	8.613420e-01	5.337047e-01	20
ENSG00000168883	2	USP39	85829979	rs11544042	2	85843348	T	C	0.0775348	-0.0286236	0.197176	8.845780e-01	-1.08991	0.0570232	1.950805e-81	0.0262624	0.180916	8.845817e-01	5.699358e-01	20
ENSG00000115523	2	GNLY	85912298	rs12151621	2	85934499	A	C	0.236581	-0.0739026	0.0733985	3.139980e-01	0.324356	0.0219674	2.451880e-49	-0.227844	0.226815	3.151208e-01	2.354638e-01	20
ENSG00000203363	2	AC012454.4	85913176	rs10180451	2	85926238	T	G	0.407555	0.112836	0.0667658	9.102280e-02	-0.530187	0.0397809	1.598083e-40	-0.212823	0.126937	9.362052e-02	5.577555e-01	20
ENSG00000168874	2	ATOH8	85978467	rs12151742	2	85933003	T	C	0.236581	-0.0740693	0.0733636	3.126780e-01	0.547677	0.039839	5.290080e-43	-0.135243	0.134315	3.139793e-01	5.008349e-01	20
ENSG00000115525	2	ST3GAL5	86066267	rs12622987	2	86106547	C	T	0.191849	-0.054822	0.073878	4.580500e-01	-0.157861	0.0229366	5.881480e-12	0.34728	0.470706	4.606449e-01	7.268111e-01	20
ENSG00000068654	2	POLR1A	86247339	rs918856	2	86409239	C	T	0.910537	0.230141	0.112638	4.103460e-02	0.230144	0.0321866	8.658730e-13	0.999987	0.509013	4.946524e-02	9.319418e-01	20
ENSG00000132305	2	IMMT	86371055	rs13035593	2	86430497	T	C	0.475149	-0.0950882	0.0650709	1.439320e-01	-0.314637	0.0188264	1.061813e-62	0.302216	0.207602	1.454625e-01	6.559770e-02	20
ENSG00000273080	2	RP11-301O19.1	86422713	rs12475126	2	86421332	A	G	0.477137	-0.0995667	0.0650937	1.261180e-01	0.471248	0.0480244	9.930258e-23	-0.211283	0.139799	1.307021e-01	8.700405e-03	20
ENSG00000132313	2	MRPL35	86426478	rs13353	2	86437898	T	C	0.924453	0.197434	0.166494	2.356860e-01	-0.212924	0.0346698	8.175618e-10	-0.927251	0.796384	2.442916e-01	3.645217e-01	11
ENSG00000068615	2	REEP1	86441116	rs11127017	2	86454704	C	T	0.871769	0.171068	0.106345	1.077000e-01	-0.535603	0.0666976	9.721952e-16	-0.319393	0.202496	1.147314e-01	5.440128e-01	20
ENSG00000183281	2	PLGLB1	87229682	rs71411889	2	87130104	A	G	0.318091	-0.00972011	0.0661871	8.832440e-01	0.79232	0.0428235	1.990582e-76	-0.0122679	0.0835384	8.832477e-01	6.818126e-01	20
ENSG00000231259	2	AC125232.1	87257800	rs11901025	2	87278601	T	C	0.532803	-0.0201536	0.0668779	7.631480e-01	-0.726469	0.0353014	4.228016e-94	0.0277419	0.0920687	7.631729e-01	8.638852e-01	20
ENSG00000266931	2	RP11-1252D15.1	87282781	rs35084227	2	87277202	C	T	0.424453	-0.0083812	0.0657673	8.985940e-01	-0.295693	0.0389664	3.238421e-14	0.0283443	0.222449	8.986086e-01	5.954341e-01	20
ENSG00000204745	2	AC083899.3	87352513	rs11901025	2	87278601	T	C	0.532803	-0.0201536	0.0668779	7.631480e-01	0.360014	0.0437817	1.985976e-16	-0.05598	0.185889	7.633024e-01	9.076746e-01	20
ENSG00000222041	2	LINC00152	87754887	rs62137997	2	87778687	T	C	0.122266	0.224743	0.104832	3.204500e-02	-0.31504	0.0410648	1.696366e-14	-0.713379	0.345506	3.894783e-02	1.387846e-01	12
ENSG00000273445	2	RP11-1399P15.1	87777014	rs143947520	2	87775756	G	A	0.0675944	0.222015	0.103751	3.236460e-02	-0.446859	0.0481296	1.624722e-20	-0.496835	0.238265	3.704973e-02	4.594711e-01	9
ENSG00000234231	2	AC093616.4	88000503	rs113331053	2	88024591	C	T	0.208748	-0.0808045	0.0861125	3.480590e-01	-0.693354	0.0582386	1.109167e-32	0.116541	0.124582	3.495520e-01	1.724180e-01	11
ENSG00000144115	2	THNSL2	88469835	rs6707663	2	88453718	A	G	0.139165	0.27902	0.109067	1.052030e-02	1.0688	0.0621906	3.387091e-66	0.261059	0.103171	1.139445e-02	5.625527e-01	20
ENSG00000153574	2	RPIA	88991162	rs10185049	2	89079393	T	C	0.380716	0.136808	0.0665431	3.978960e-02	0.130287	0.0217204	1.993219e-09	1.05005	0.53991	5.179136e-02	7.962191e-01	19
ENSG00000230006	2	ANKRD36BP2	89065324	rs115975731	2	89131386	A	G	0.0258449	-0.219597	0.184553	2.340930e-01	1.35631	0.106569	4.179829e-37	-0.161908	0.136663	2.361284e-01	4.595553e-01	14
ENSG00000211593	2	IGKJ5	89160080	rs115975731	2	89131386	A	G	0.0258449	-0.219597	0.184553	2.340930e-01	0.502561	0.0524247	9.126301e-22	-0.436956	0.370043	2.376725e-01	6.418889e-01	13
ENSG00000241755	2	IGKV1-9	89309479	rs12151425	2	89324808	T	A	0.159046	0.172229	0.109811	1.167870e-01	-0.440131	0.0288375	1.360107e-52	-0.391313	0.25081	1.187134e-01	7.695556e-01	20
ENSG00000253497	2	IGKV1-13	89345492	rs72848920	2	89245827	T	C	0.083499	0.0881891	0.14626	5.465340e-01	1.17359	0.0612064	6.066759e-82	0.0751447	0.124688	5.467327e-01	9.996737e-01	20
ENSG00000240382	2	IGKV1-17	89416833	rs10173210	2	89410443	C	T	0.172962	0.225433	0.109218	3.901220e-02	-0.431388	0.0315733	1.687668e-42	-0.522576	0.256051	4.126005e-02	6.473392e-01	20
ENSG00000244575	2	IGKV1-27	89512908	rs75757446	2	89524565	G	A	0.0487078	0.381307	0.153229	1.282890e-02	-0.292369	0.0412336	1.335849e-12	-1.3042	0.555434	1.887102e-02	8.900608e-01	20
ENSG00000253998	2	IGKV2-29	89533655	rs79908016	2	89524614	A	T	0.0487078	0.381307	0.153229	1.282890e-02	1.14661	0.0569066	2.746491e-90	0.332552	0.134652	1.352212e-02	8.257622e-01	20
ENSG00000243238	2	IGKV2-30	89544264	rs78801518	2	89522685	T	A	0.0506958	0.381297	0.153228	1.283100e-02	0.281665	0.0389825	4.995213e-13	1.35373	0.575367	1.863244e-02	9.110020e-01	20
ENSG00000242371	2	IGKV1-39	89619383	rs74834393	2	89532793	T	C	0.00397614	-0.42205	3.96284	9.151840e-01	-0.636399	0.0734996	4.778584e-18	0.663185	6.22745	9.151905e-01	4.300006e-01	8
ENSG00000243264	2	IGKV2D-29	89986322	rs190098267	2	90090862	T	C	0.000994036	-0.49546	1.33474	7.104850e-01	0.975477	0.128409	3.039818e-14	-0.507916	1.36993	7.108155e-01	NA	NA
ENSG00000225523	2	IGKV6D-21	90060377	rs190675164	2	89455923	T	G	0.0437376	0.431508	0.150579	4.161410e-03	0.374651	0.0648572	7.624705e-09	1.15176	0.448656	1.025439e-02	9.913494e-01	20
ENSG00000242766	2	IGKV1D-17	90121477	rs10173210	2	89410443	C	T	0.172962	0.225433	0.109218	3.901220e-02	0.893103	0.0406652	6.603948e-107	0.252415	0.122829	3.987814e-02	3.705946e-01	20
ENSG00000242580	2	IGKV1D-43	90248739	rs2556033	2	90134701	A	G	0.0596421	0.299481	0.183344	1.023770e-01	0.742847	0.0667854	9.706329e-29	0.403153	0.24946	1.060718e-01	1.326959e-01	20
ENSG00000172005	2	MAL	95691422	rs7582368	2	95665733	G	C	0.77833	-0.0232011	0.0859694	7.872560e-01	-0.158754	0.0276381	9.245374e-09	0.146145	0.542123	7.874843e-01	3.287631e-01	20
ENSG00000144026	2	ZNF514	95813075	rs11686534	2	95901265	G	A	0.579523	-0.0148617	0.0670293	8.245320e-01	0.489592	0.0341078	1.002044e-46	-0.0303553	0.136925	8.245529e-01	3.764866e-01	20
ENSG00000231584	2	FAHD2CP	96676299	rs56791141	2	96587496	T	C	0.342942	0.0494613	0.0653501	4.491300e-01	0.175823	0.0294566	2.388789e-09	0.281313	0.374657	4.527404e-01	6.709772e-02	20
ENSG00000135956	2	TMEM127	96914254	rs2301707	2	96931846	C	T	0.301193	0.0991147	0.0653835	1.295450e-01	0.0835568	0.0140366	2.636057e-09	1.1862	0.807477	1.418289e-01	1.981691e-01	20
ENSG00000144021	2	CIAO1	96931870	rs1044594	2	96937296	C	G	0.340954	-0.0349837	0.0748495	6.402230e-01	-0.444616	0.0308516	4.383897e-47	0.078683	0.168435	6.403986e-01	3.396627e-02	20
ENSG00000198885	2	ITPRIPL1	96991069	rs772174	2	96991492	G	A	0.66004	0.1127	0.0738882	1.271910e-01	0.176224	0.0169362	2.347894e-25	0.639527	0.423767	1.312607e-01	3.406516e-02	20
ENSG00000196843	2	ARID5A	97202480	rs4907242	2	97273113	A	C	0.271372	0.080592	0.0816828	3.238170e-01	-0.0953056	0.0156065	1.016631e-09	-0.845617	0.868176	3.300490e-01	3.219218e-02	20
ENSG00000158158	2	CNNM4	97426639	rs6727384	2	97400324	G	A	0.385686	0.103205	0.0651925	1.134040e-01	0.125402	0.0217305	7.890387e-09	0.822993	0.539075	1.268412e-01	5.293029e-01	13
ENSG00000135976	2	ANKRD36	97779233	rs142381626	2	98224373	C	T	0.759443	-0.0935827	0.0798912	2.414470e-01	0.159101	0.025778	6.744636e-10	-0.588197	0.511105	2.498007e-01	4.597565e-01	15
ENSG00000196912	2	ANKRD36B	98108978	rs10177127	2	98208116	G	C	0.654076	-0.0684867	0.0765166	3.707570e-01	-0.263847	0.0287082	3.904897e-20	0.25957	0.291376	3.730138e-01	3.992449e-01	20
ENSG00000115073	2	ACTR1B	98272431	rs11692435	2	98275354	A	G	0.083499	-0.00248479	0.0777	9.744890e-01	0.364639	0.0332127	4.827087e-28	-0.00681438	0.213088	9.744887e-01	4.485390e-01	20
ENSG00000228486	2	AC017099.3	98280680	rs187080155	2	98280015	T	C	0.00596421	0.712959	0.312296	2.243260e-02	1.6034	0.15182	4.508216e-26	0.444654	0.19927	2.565330e-02	1.602587e-01	11
ENSG00000075568	2	TMEM131	98372799	rs5865	2	98373006	T	C	0.653082	-0.0179345	0.0714778	8.018840e-01	-0.128532	0.020572	4.159773e-10	0.139533	0.556557	8.020399e-01	6.923159e-01	20
ENSG00000135951	2	TSGA10	99613724	rs13035357	2	99752246	T	C	0.610338	-0.0709023	0.0656445	2.800990e-01	0.562657	0.0421	9.712036e-41	-0.126013	0.117049	2.816657e-01	2.305904e-01	20
ENSG00000273045	2	C2ORF15	99757948	rs12613624	2	99732741	A	G	0.609344	-0.0717481	0.0656721	2.746040e-01	-0.292502	0.0458689	1.806893e-10	0.245291	0.22779	2.815558e-01	2.777716e-01	20
ENSG00000144182	2	LIPT1	99771418	rs6542866	2	99764592	C	T	0.610338	-0.0711283	0.0656498	2.786090e-01	0.27461	0.031482	2.715247e-18	-0.259016	0.240903	2.822905e-01	3.279078e-01	20
ENSG00000158411	2	MITD1	99777890	rs6757661	2	99802820	G	A	0.647117	-0.0521918	0.0662658	4.309230e-01	-0.15378	0.0225946	1.003081e-11	0.339393	0.433789	4.339845e-01	5.713792e-01	20
ENSG00000144214	2	LYG1	99900701	rs13003899	2	99923088	C	T	0.856859	0.0275299	0.0820087	7.371010e-01	0.433926	0.040643	1.310751e-26	0.0634438	0.189086	7.372260e-01	4.949713e-01	20
ENSG00000135945	2	REV1	100016938	rs6715321	2	100109001	T	C	0.446322	-0.0163147	0.0655369	8.034080e-01	-0.14034	0.018984	1.440337e-13	0.116251	0.467251	8.035169e-01	3.138826e-01	20
ENSG00000144218	2	AFF3	100162323	rs12712065	2	100761105	G	C	0.508946	-0.0395478	0.0651548	5.438620e-01	-0.111123	0.0170815	7.744923e-11	0.355892	0.588877	5.456062e-01	9.303588e-01	20
ENSG00000212283	2	SNORD89	101889398	rs750783	2	101889306	G	A	0.436382	-0.160822	0.0636394	1.150160e-02	0.42639	0.0289358	3.800463e-49	-0.377171	0.15143	1.274840e-02	6.118166e-01	20
ENSG00000175874	2	CREG2	101962013	rs76314443	2	101985356	G	A	0.0675944	-0.0446285	0.125228	7.215580e-01	-0.286652	0.0512695	2.256571e-08	0.155689	0.437751	7.220980e-01	4.900719e-01	11
ENSG00000115604	2	IL18R1	102927989	rs13405222	2	102981891	C	T	0.130219	0.0473873	0.107713	6.599800e-01	-0.143148	0.0201542	1.223895e-12	-0.331037	0.753901	6.605899e-01	1.939449e-01	20
ENSG00000115607	2	IL18RAP	103035149	rs6737668	2	103093081	T	C	0.779324	-0.00424018	0.082624	9.590710e-01	0.275717	0.0174463	2.930540e-56	-0.0153787	0.299671	9.590716e-01	7.700248e-01	20
ENSG00000236525	2	AC007278.2	103050417	rs4851588	2	103073505	G	C	0.779324	-0.00303431	0.0825353	9.706730e-01	0.223488	0.0205956	1.967387e-27	-0.0135771	0.369307	9.706735e-01	9.093941e-01	20
ENSG00000234389	2	AC007278.3	103055173	rs13021177	2	103056493	G	A	0.528827	-0.0175335	0.06517	7.878960e-01	0.402824	0.0183555	9.514866e-107	-0.0435265	0.161795	7.879125e-01	6.086293e-01	20
ENSG00000135953	2	MFSD9	103332299	rs2540316	2	103350040	T	C	0.233598	0.212269	0.0817382	9.405890e-03	1.12469	0.0257574	0.000000e+00	0.188736	0.0728046	9.532088e-03	2.810957e-01	20
ENSG00000135972	2	MRPS9	105654441	rs72832244	2	105628343	A	T	0.217694	-0.00797829	0.0871031	9.270190e-01	-0.257248	0.025335	3.185448e-24	0.031014	0.33861	9.270220e-01	5.066486e-01	20
ENSG00000135968	2	GCC2	109065017	rs2460944	2	109066344	A	G	0.589463	0.0212824	0.0695801	7.597030e-01	0.402422	0.0184774	3.653892e-105	0.0528858	0.17292	7.597273e-01	7.926721e-03	20
ENSG00000172985	2	SH3RF3	109745804	rs6760953	2	109856486	C	T	0.0377734	0.14349	0.165163	3.849670e-01	-0.792657	0.0619674	1.828572e-37	-0.181024	0.208846	3.860619e-01	7.948955e-02	20
ENSG00000186522	2	SEPT10	110300559	rs28624186	2	110352589	A	G	0.260437	-0.0947209	0.0793722	2.327220e-01	-0.221468	0.0384756	8.609561e-09	0.427696	0.366013	2.425944e-01	1.396130e-01	19
ENSG00000198142	2	SOWAHC	110371911	rs111486365	2	110316612	A	G	0.304175	-0.0193196	0.0743271	7.949210e-01	-0.234508	0.0421681	2.678172e-08	0.0823835	0.317295	7.951389e-01	2.678005e-01	20
ENSG00000172965	2	MIR4435-1HG	111953927	rs62160676	2	112167931	C	T	0.32008	-0.0364438	0.0709338	6.074110e-01	0.224173	0.0263917	1.995189e-17	-0.16257	0.317003	6.080669e-01	4.646689e-01	7
ENSG00000240350	2	AC017002.1	112248850	rs13403656	2	112269127	T	A	0.856859	-0.0420862	0.0800454	5.990420e-01	-0.425694	0.0639816	2.864376e-11	0.0988649	0.188621	6.001776e-01	5.520313e-01	9
ENSG00000153208	2	MERTK	112656056	rs10203902	2	112780825	A	G	0.0795229	-0.123968	0.120181	3.023040e-01	0.353509	0.0406669	3.536045e-18	-0.350678	0.342351	3.056821e-01	7.422777e-01	20
ENSG00000153214	2	TMEM87B	112812800	rs6727484	2	112815002	A	G	0.172962	0.263572	0.124199	3.382360e-02	-0.354175	0.0302938	1.411338e-31	-0.744186	0.356401	3.679290e-02	9.785336e-01	20
ENSG00000169629	2	RGPD8	113127669	rs13422242	2	113190211	T	A	0.161034	-0.0125959	0.0874053	8.854140e-01	-0.891946	0.0494767	1.183360e-72	0.0141218	0.0979971	8.854179e-01	1.689690e-01	20
ENSG00000125630	2	POLR1B	113299492	rs13395779	2	113329522	C	T	0.0695825	0.00461047	0.144104	9.744770e-01	0.590963	0.0411165	7.655986e-47	0.00780162	0.243847	9.744769e-01	9.321381e-01	20
ENSG00000243389	2	AC012442.5	113346617	rs3980073	2	113371839	G	C	0.16501	0.0996872	0.0972445	3.053070e-01	0.383484	0.0464709	1.555948e-16	0.259951	0.255531	3.090108e-01	6.253664e-01	20
ENSG00000237753	2	AC079922.3	113399409	rs11123144	2	113403662	C	T	0.831014	-0.133739	0.0961065	1.640530e-01	-0.816705	0.0446807	1.222715e-74	0.163754	0.118016	1.652724e-01	9.236030e-01	20
ENSG00000144136	2	SLC20A1	113403434	rs13023016	2	113378875	C	T	0.540755	-0.0688123	0.0664349	3.003020e-01	-0.132352	0.0210143	3.011723e-10	0.519919	0.508699	3.067543e-01	5.966204e-01	20
ENSG00000125637	2	PSD4	113914902	rs2241976	2	113943470	G	A	0.452286	-0.0268203	0.065784	6.834910e-01	0.422751	0.0165866	2.712193e-143	-0.0634423	0.155629	6.835304e-01	6.248834e-01	20
ENSG00000189223	2	AC016683.6	113969099	rs7576384	2	113993385	G	C	0.38668	-0.00919321	0.0661171	8.894150e-01	-0.976158	0.0463611	2.035217e-98	0.00941775	0.0677334	8.894175e-01	9.728419e-02	20
ENSG00000125618	2	PAX8	113973574	rs7589901	2	113993344	C	A	0.383698	-0.0076533	0.0661331	9.078700e-01	-0.809817	0.0487039	4.416254e-62	0.00945065	0.0816662	9.078722e-01	1.152649e-01	20
ENSG00000184492	2	FOXD4L1	114256661	rs7562975	2	114187759	A	G	0.16004	0.000806069	0.0795194	9.919120e-01	-0.523223	0.0565352	2.145944e-20	-0.00154058	0.15198	9.919122e-01	1.614122e-01	17
ENSG00000146556	2	WASH2P	114341664	rs80193964	2	114361543	A	T	0.4334	0.191552	0.0665506	3.998250e-03	-0.676569	0.0296936	6.451664e-115	-0.283123	0.0991466	4.295601e-03	4.395480e-01	20
ENSG00000236397	2	DDX11L2	114356606	rs11898714	2	114360032	A	G	0.343936	0.214587	0.0687363	1.796930e-03	1.19973	0.0288663	0.000000e+00	0.178863	0.0574545	1.851223e-03	3.084140e-01	20
ENSG00000240356	2	RPL23AP7	114368079	rs12617160	2	114414087	T	C	0.371769	0.176169	0.0696018	1.137050e-02	0.973408	0.0446548	2.396539e-105	0.180982	0.0719836	1.193006e-02	3.848565e-01	20
ENSG00000144134	2	RABL2A	114384806	rs793071	2	114394545	G	A	0.514911	0.0951502	0.0654906	1.462560e-01	-0.168195	0.0272492	6.722865e-10	-0.565714	0.400014	1.572932e-01	8.451496e-02	20
ENSG00000227359	2	AC017074.2	114435279	rs7560480	2	114518482	C	T	0.751491	0.192502	0.0739764	9.262320e-03	0.297655	0.054519	4.770483e-08	0.646729	0.275317	1.882213e-02	6.652735e-01	20
ENSG00000244063	2	AC024704.2	114586967	rs6542177	2	114624786	A	C	0.116302	-0.0286494	0.0949161	7.627740e-01	0.511631	0.0617848	1.222928e-16	-0.0559962	0.18564	7.629274e-01	1.962346e-01	20
ENSG00000228857	2	AC104653.1	114588626	rs974057	2	114712977	C	T	0.849901	-0.0832525	0.110814	4.524850e-01	0.375923	0.0623898	1.687000e-09	-0.221462	0.297061	4.559642e-01	1.316987e-01	16
ENSG00000115091	2	ACTR3	114647537	rs13011381	2	114656840	C	T	0.054672	0.0364003	0.128052	7.762100e-01	0.100845	0.0179309	1.864920e-08	0.360953	1.27141	7.764874e-01	6.426471e-01	20
ENSG00000234199	2	AC010982.1	114737146	rs7558402	2	114694830	G	A	0.207753	-0.202977	0.0765347	7.999450e-03	-0.276001	0.033974	4.514647e-16	0.735421	0.291701	1.169726e-02	1.706256e-01	20
ENSG00000088205	2	DDX18	118572226	rs367201	2	118506345	G	A	0.525845	-0.111285	0.0652627	8.815970e-02	-0.100717	0.0168537	2.287484e-09	1.10493	0.673844	1.010596e-01	4.065575e-02	20
ENSG00000125629	2	INSIG2	118846028	rs1559509	2	118855927	A	G	0.239563	-0.0255974	0.0812878	7.528390e-01	-0.297318	0.0216727	7.864897e-43	0.0860943	0.273476	7.529017e-01	1.608202e-01	20
ENSG00000019169	2	MARCO	119699742	rs10184214	2	119717450	C	G	0.238569	-0.0339425	0.0717607	6.362170e-01	-0.435087	0.0303379	1.206545e-46	0.0780131	0.165024	6.363997e-01	7.083693e-01	20
ENSG00000259094	2	RP11-77A13.1	119706882	rs149920207	2	119707940	C	T	0.0735586	-0.032506	0.0981695	7.405530e-01	1.24312	0.0872051	4.165723e-46	-0.0261487	0.0789916	7.406204e-01	5.683730e-01	12
ENSG00000115107	2	STEAP3	119981384	rs60549362	2	120024865	G	A	0.45825	-0.092894	0.0662445	1.608290e-01	-0.322422	0.0321554	1.159924e-23	0.288113	0.207458	1.649013e-01	4.474886e-01	20
ENSG00000186132	2	C2orf76	120059801	rs1132267	2	120078778	C	T	0.653082	0.0431498	0.0760485	5.704430e-01	0.130741	0.0239561	4.828393e-08	0.33004	0.584808	5.725115e-01	8.079465e-01	11
ENSG00000115109	2	EPB41L5	120770581	rs1665077	2	120807307	A	G	0.203777	-0.126475	0.0753848	9.340070e-02	-0.241751	0.038017	2.030338e-10	0.523162	0.322499	1.047572e-01	5.394754e-01	20
ENSG00000226479	2	TMEM185B	120978854	rs62166946	2	120980694	A	G	0.0725646	-0.172809	0.121404	1.546140e-01	0.260555	0.0340273	1.899644e-14	-0.663234	0.473926	1.616790e-01	5.941030e-01	13
ENSG00000144118	2	RALB	120997640	rs7587975	2	121022740	T	G	0.706759	0.0122102	0.066677	8.547000e-01	0.0714426	0.0113067	2.639305e-10	0.170909	0.933687	8.547605e-01	1.399242e-01	19
ENSG00000115112	2	TFCP2L1	121974163	rs13415738	2	122042750	T	A	0.379722	-0.0340351	0.0682433	6.179690e-01	0.42736	0.0492812	4.251141e-18	-0.0796404	0.15995	6.185482e-01	4.515289e-01	10
ENSG00000136732	2	GYPC	127413509	rs1813402	2	127404215	G	A	0.663022	-0.0168647	0.0689554	8.067860e-01	0.116307	0.0182544	1.872688e-10	-0.145002	0.593311	8.069257e-01	4.874013e-01	14
ENSG00000136717	2	BIN1	127805603	rs11694743	2	127842607	G	A	0.416501	0.0314847	0.0661058	6.338770e-01	0.214679	0.017334	3.156434e-35	0.146659	0.308156	6.341274e-01	5.729507e-01	20
ENSG00000163161	2	ERCC3	128014866	rs11541137	2	128145771	T	C	0.250497	-0.105656	0.0757599	1.631320e-01	-0.280218	0.0311878	2.590374e-19	0.377049	0.273598	1.681681e-01	6.866422e-01	20
ENSG00000236682	2	AC068282.3	128146706	rs2276683	2	128146762	C	G	0.76839	-0.0324848	0.0731855	6.571370e-01	-1.25868	0.0495634	2.837012e-142	0.0258086	0.0581535	6.571861e-01	2.309484e-01	20
ENSG00000163166	2	IWS1	128193783	rs114370893	2	128390486	A	G	0.0497018	0.484	0.28288	8.708630e-02	-0.348301	0.0550363	2.474403e-10	-1.3896	0.84133	9.860092e-02	6.441434e-02	16
ENSG00000169994	2	MYO7B	128293378	rs2255039	2	128394758	C	T	0.45825	-0.0804518	0.066319	2.250900e-01	-0.345149	0.0272161	7.460372e-37	0.233093	0.193023	2.272046e-01	3.361148e-01	20
ENSG00000072163	2	LIMS2	128395956	rs1835431	2	128375943	G	A	0.588469	-0.117019	0.0661287	7.679980e-02	-0.296077	0.0349585	2.467141e-17	0.395232	0.228173	8.324508e-02	8.900824e-01	20
ENSG00000144231	2	POLR2D	128603840	rs34616919	2	128600514	G	A	0.512922	0.0571937	0.0653623	3.815600e-01	-0.176707	0.0255229	4.407297e-12	-0.323664	0.372833	3.853287e-01	5.350853e-01	20
ENSG00000136720	2	HS6ST1	128994290	rs697363	2	129319031	A	G	0.054672	-0.159232	0.184474	3.880480e-01	0.405181	0.0617881	5.468339e-11	-0.39299	0.459215	3.921163e-01	2.379405e-01	8
ENSG00000136699	2	SMPD4	130908981	rs1817097	2	130939348	A	G	0.342942	0.00505918	0.067074	9.398750e-01	0.195057	0.015046	1.955903e-38	0.0259369	0.343875	9.398761e-01	8.041125e-01	20
ENSG00000136718	2	IMP4	131099798	rs7558812	2	131084464	G	A	0.218688	-0.027939	0.0913524	7.597280e-01	0.166892	0.022177	5.253359e-14	-0.167408	0.547826	7.599204e-01	5.212423e-01	20
ENSG00000173272	2	MZT2A	132222473	rs10205714	2	132243553	T	C	0.0914513	0.0722469	0.137191	5.984610e-01	-0.522206	0.033571	1.465740e-54	-0.138349	0.262865	5.986701e-01	7.024274e-01	20
ENSG00000163040	2	CCDC74A	132285248	rs6741682	2	132271874	C	T	0.323062	-0.0599828	0.0696954	3.894350e-01	0.25946	0.0417517	5.153378e-10	-0.231183	0.271181	3.939336e-01	2.113958e-01	20
ENSG00000197927	2	C2orf27A	132479948	rs6720375	2	132440073	C	G	0.585487	0.0301259	0.0690662	6.627000e-01	0.73581	0.045948	1.020921e-57	0.0409425	0.093899	6.628171e-01	9.237388e-01	20
ENSG00000213222	2	AC093724.2	132480826	rs6720375	2	132440073	C	G	0.585487	0.0301259	0.0690662	6.627000e-01	0.505876	0.0452012	4.479685e-29	0.0595519	0.136632	6.629399e-01	8.078945e-01	20
ENSG00000152127	2	MGAT5	134877554	rs62165679	2	134900129	G	A	0.138171	-0.064546	0.103598	5.332550e-01	0.227958	0.0347773	5.571937e-11	-0.283149	0.456509	5.350950e-01	4.243468e-01	20
ENSG00000152128	2	TMEM163	135213330	rs1104802	2	135436366	C	A	0.568588	-0.0421646	0.0689195	5.406730e-01	0.441492	0.0422551	1.492528e-25	-0.0955048	0.156373	5.413659e-01	3.349797e-01	20
ENSG00000082258	2	CCNT2	135675805	rs12617286	2	135701489	C	T	0.329026	0.0734775	0.0726125	3.115800e-01	0.0976663	0.0124795	5.030508e-15	0.752332	0.749665	3.155915e-01	5.932196e-01	20
ENSG00000121988	2	ZRANB3	135894486	rs6430573	2	136163568	A	C	0.132207	0.107491	0.125983	3.935360e-01	-0.353883	0.0614556	8.493839e-09	-0.303747	0.359889	3.986673e-01	8.417526e-01	20
ENSG00000076003	2	MCM6	136597196	rs191079	2	136633771	C	T	0.416501	-0.0109491	0.0711327	8.776690e-01	0.159619	0.0178894	4.556588e-19	-0.0685952	0.445707	8.776869e-01	6.881190e-01	20
ENSG00000115866	2	DARS	136664247	rs6752967	2	136743138	G	A	0.00298211	-0.188511	0.918931	8.374620e-01	1.19659	0.111407	6.553674e-27	-0.15754	0.768098	8.374907e-01	9.957240e-01	4
ENSG00000231890	2	AC093391.2	136742746	rs309148	2	136697371	C	T	0.207753	0.062816	0.0917194	4.934250e-01	-0.432683	0.0402939	6.736320e-27	-0.145178	0.212409	4.943018e-01	7.490596e-01	20
ENSG00000150540	2	HNMT	138721590	rs6752443	2	138804905	A	C	0.530815	0.0685576	0.065208	2.930890e-01	0.0976268	0.0179068	4.982662e-08	0.702242	0.680238	3.019094e-01	5.449660e-01	7
ENSG00000115919	2	KYNU	143635067	rs78189771	2	143635782	G	A	0.0636183	-0.12672	0.158452	4.238630e-01	0.763201	0.0696664	6.282277e-28	-0.166038	0.208168	4.250940e-01	2.796793e-02	20
ENSG00000075884	2	ARHGAP15	143848931	rs141234028	2	144328534	T	C	0.00994036	-0.323344	0.351634	3.578090e-01	-0.41856	0.0737622	1.391369e-08	0.772515	0.851063	3.640336e-01	NA	NA
ENSG00000227557	2	MTND3P9	143856053	rs2099716	2	143844480	G	A	0.15507	-0.0302064	0.0945881	7.494630e-01	-0.394956	0.0474428	8.441199e-17	0.0764804	0.239666	7.496416e-01	7.742362e-01	20
ENSG00000225476	2	AC013437.6	143856467	rs12691667	2	143872693	G	A	0.157058	-0.0281463	0.0946355	7.661470e-01	-0.399083	0.0446617	4.046279e-19	0.0705274	0.237264	7.662731e-01	5.151989e-01	20
ENSG00000121989	2	ACVR2A	148602086	rs113093432	2	148774191	T	C	0.0328032	-0.105713	0.165343	5.225900e-01	1.1214	0.102418	6.697783e-28	-0.0942688	0.147695	5.232989e-01	6.433261e-01	14
ENSG00000204406	2	MBD5	148778580	rs13012455	2	148788236	C	T	0.324056	-0.0620873	0.0687794	3.666840e-01	0.206508	0.027412	4.939809e-14	-0.300653	0.335442	3.700977e-01	7.386517e-01	20
ENSG00000184898	2	RBM43	152104454	rs3908118	2	152089155	G	C	0.428429	0.0291901	0.0651108	6.539270e-01	-0.357145	0.027317	4.629822e-39	-0.0817318	0.182416	6.541164e-01	3.805092e-01	20
ENSG00000123609	2	NMI	152126979	rs34452578	2	152168245	C	G	0.461233	-0.032136	0.0652929	6.225900e-01	0.0820818	0.0135145	1.250699e-09	-0.391512	0.798069	6.237278e-01	3.257562e-01	20
ENSG00000123610	2	TNFAIP6	152214106	rs2278089	2	152146672	T	G	0.586481	-0.0317273	0.0672232	6.369480e-01	-0.494889	0.02341	3.406836e-99	0.0641099	0.135869	6.370325e-01	6.889184e-01	20
ENSG00000080345	2	RIF1	152266397	rs62168614	2	152207979	A	G	0.297217	0.107593	0.0752222	1.526210e-01	-0.111111	0.0179526	6.049991e-10	-0.968338	0.694844	1.634372e-01	3.579369e-01	20
ENSG00000115159	2	GPD2	157291802	rs298266	2	157331382	T	C	0.456262	-0.0304707	0.0667653	6.481130e-01	0.193597	0.0233471	1.112408e-16	-0.157392	0.345389	6.486089e-01	7.056257e-01	20
ENSG00000136541	2	ERMN	158175137	rs267992	2	158271512	T	C	0.960239	-0.27251	0.25443	2.841420e-01	0.204481	0.0357731	1.090230e-08	-1.33269	1.26593	2.924605e-01	2.849061e-01	12
ENSG00000144283	2	PKP4	159313476	rs13418976	2	158971237	T	C	0.507952	-0.171081	0.0633676	6.937770e-03	-0.636382	0.0342828	6.435090e-77	0.268834	0.100622	7.546631e-03	7.957124e-01	20
ENSG00000204380	2	AC005042.4	159514849	rs13418976	2	158971237	T	C	0.507952	-0.171081	0.0633676	6.937770e-03	-0.356086	0.0386926	3.482708e-20	0.480449	0.185456	9.579767e-03	8.953484e-01	20
ENSG00000196151	2	WDSUB1	160092304	rs6761921	2	160123080	A	C	0.342942	-0.158804	0.0667338	1.732850e-02	-0.297364	0.0331757	3.150736e-19	0.534039	0.232192	2.144896e-02	5.604057e-02	20
ENSG00000123636	2	BAZ2B	160175490	rs10165041	2	160436579	C	G	0.371769	0.131237	0.0670575	5.033730e-02	0.231727	0.0176557	2.374035e-39	0.566343	0.292581	5.290688e-02	6.499022e-02	20
ENSG00000224152	2	AC009506.1	160471807	rs6745761	2	160506033	C	T	0.932406	0.145593	0.140292	2.993680e-01	0.318277	0.0357961	6.034771e-19	0.457441	0.443778	3.026403e-01	2.335060e-01	20
ENSG00000226266	2	AC009961.3	160527219	rs1134023	2	160551862	C	T	0.0854871	-0.246169	0.10292	1.676410e-02	1.04273	0.0819557	4.400778e-37	-0.236081	0.100431	1.873960e-02	7.887252e-01	20
ENSG00000241399	2	CD302	160625364	rs11682886	2	160653356	T	C	0.0626243	-0.0227739	0.150035	8.793520e-01	0.285495	0.0305635	9.538938e-21	-0.0797699	0.525595	8.793679e-01	4.724946e-01	20
ENSG00000054219	2	LY75	160628362	rs9636280	2	160717852	T	C	0.525845	-0.168623	0.0659695	1.058600e-02	0.502956	0.0259883	1.917084e-83	-0.335264	0.132303	1.127466e-02	7.582480e-02	20
ENSG00000227403	2	AC009299.3	162101250	rs11678980	2	162101261	A	G	0.430417	-0.0255542	0.0669633	7.027470e-01	-0.564505	0.0397579	9.350184e-46	0.0452683	0.118666	7.028492e-01	5.158901e-01	20
ENSG00000115290	2	GRB14	165349322	rs56386025	2	165398259	T	G	0.0914513	-0.0329034	0.101952	7.468970e-01	-0.375245	0.0686163	4.532350e-08	0.0876851	0.272167	7.473211e-01	5.190522e-01	7
ENSG00000235192	2	AC009495.2	166651361	rs1863199	2	166666650	C	G	0.770378	0.191489	0.0771207	1.302870e-02	0.333506	0.0327674	2.486336e-24	0.57417	0.238024	1.585510e-02	9.463506e-01	20
ENSG00000169432	2	SCN9A	167051695	rs6723604	2	167236466	A	C	0.44831	0.0835353	0.0657743	2.040740e-01	-0.493437	0.0374355	1.129027e-39	-0.169293	0.133916	2.061673e-01	3.484657e-01	20
ENSG00000073737	2	DHRS9	169921299	rs2302698	2	169963429	G	A	0.477137	0.0677965	0.0650414	2.972450e-01	0.293193	0.0189391	4.673176e-54	0.231235	0.22234	2.983379e-01	1.836694e-01	20
ENSG00000235321	2	AC007556.3	169957253	rs12328794	2	169961897	C	T	0.477137	0.0740133	0.0650059	2.548850e-01	0.277157	0.0302124	4.573910e-20	0.267045	0.236345	2.585210e-01	2.069305e-01	20
ENSG00000138399	2	FASTKD1	170386259	rs2353192	2	170430388	C	G	0.130219	0.0568429	0.0865137	5.111550e-01	0.281579	0.0337251	6.869787e-17	0.201872	0.308195	5.124586e-01	4.889720e-01	20
ENSG00000138398	2	PPIG	170440850	rs13382386	2	170571853	G	A	0.250497	-0.0305016	0.0709133	6.671050e-01	-0.176138	0.0210181	5.279880e-17	0.173169	0.403131	6.675159e-01	4.066055e-01	20
ENSG00000128683	2	GAD1	171669723	rs2160414	2	171682346	T	C	0.00994036	0.146025	0.407583	7.201420e-01	1.6423	0.142282	8.047411e-31	0.0889149	0.248298	7.202699e-01	2.008267e-01	15
ENSG00000123600	2	METTL8	172173919	rs2356707	2	172174151	C	A	0.759443	0.0619265	0.0741268	4.034860e-01	0.284009	0.0308813	3.687697e-20	0.218044	0.262076	4.054159e-01	8.978708e-01	20
ENSG00000071967	2	CYBRD1	172378757	rs6724344	2	172374120	A	G	0.624254	-0.0655858	0.0660847	3.209780e-01	-0.421218	0.0284448	1.295016e-49	0.155705	0.157241	3.220621e-01	1.534551e-02	20
ENSG00000128708	2	HAT1	172778958	rs10201430	2	172813241	T	C	0.678926	-0.0826655	0.0711016	2.449760e-01	0.145713	0.0161601	1.936139e-19	-0.567317	0.491996	2.488722e-01	3.201956e-01	20
ENSG00000172878	2	METAP1D	172864490	rs12989544	2	172901512	A	G	0.366799	-0.0358211	0.0679229	5.979310e-01	0.189028	0.0284397	2.998911e-11	-0.189502	0.360457	5.990782e-01	7.441075e-01	20
ENSG00000232788	2	AC078883.3	173328990	rs34237921	2	173374433	A	G	0.171968	-0.0660308	0.0719362	3.586670e-01	-0.307831	0.0419129	2.064739e-13	0.214503	0.235505	3.623891e-01	5.957529e-01	20
ENSG00000225205	2	AC093818.1	173345568	rs75537290	2	173392285	A	G	0.112326	0.00256156	0.103373	9.802310e-01	-0.347256	0.0584836	2.891187e-09	-0.00737658	0.297688	9.802308e-01	7.211961e-01	18
ENSG00000152256	2	PDK1	173420101	rs34051646	2	173456679	G	T	0.158052	0.0358736	0.0877285	6.826010e-01	-0.202885	0.0193397	9.540156e-26	-0.176817	0.432733	6.828289e-01	1.864409e-01	20
ENSG00000224638	2	AC106900.6	174745593	rs16866	2	174833833	A	G	0.23161	0.0707823	0.0908411	4.358690e-01	-0.325549	0.0424952	1.847072e-14	-0.217424	0.280479	4.382282e-01	9.577778e-01	20
ENSG00000154518	2	ATP5G3	176040986	rs1153697	2	175934881	A	T	0.203777	0.191616	0.0942442	4.203390e-02	0.220413	0.0199317	1.996475e-28	0.86935	0.434747	4.553608e-02	4.710483e-01	20
ENSG00000144320	2	KIAA1715	176788620	rs12467858	2	176864123	A	G	0.0705765	0.0476101	0.121638	6.954950e-01	0.872102	0.0411197	7.908701e-100	0.0545924	0.139501	6.955448e-01	8.565732e-01	20
ENSG00000018510	2	AGPS	178257372	rs2123641	2	178213326	G	A	0.87674	0.0112064	0.0993419	9.101840e-01	0.140062	0.0235122	2.569267e-09	0.0800103	0.709398	9.102001e-01	9.979528e-01	20
ENSG00000187231	2	SESTD1	179966419	rs28812195	2	180064018	G	T	0.272366	0.017127	0.0777611	8.256750e-01	0.261669	0.0306899	1.512094e-17	0.0654529	0.297273	8.257325e-01	6.758869e-01	20
ENSG00000163510	2	CWC22	180809603	rs56268693	2	180869157	T	C	0.282306	-0.137382	0.0750544	6.718460e-02	0.243971	0.0170688	2.404991e-46	-0.563108	0.310149	6.943095e-02	6.398649e-01	20
ENSG00000170035	2	UBE2E3	181831975	rs62178785	2	181950374	C	G	0.285288	0.0682802	0.0713886	3.388400e-01	0.394013	0.0340225	5.146941e-31	0.173294	0.1818	3.404823e-01	7.148149e-01	20
ENSG00000115232	2	ITGA4	182321929	rs1375493	2	182323766	A	G	0.537773	0.106086	0.0667227	1.118470e-01	-0.246017	0.0168719	3.683887e-48	-0.431214	0.272819	1.139729e-01	9.370831e-01	20
ENSG00000188452	2	CERKL	182401403	rs1375493	2	182323766	A	G	0.537773	0.106086	0.0667227	1.118470e-01	-0.290459	0.0204886	1.278699e-45	-0.365236	0.231155	1.140960e-01	8.571258e-01	20
ENSG00000077232	2	DNAJC10	183580999	rs2696119	2	183528348	C	T	0.691849	-0.179138	0.073066	1.421740e-02	0.0971148	0.0170255	1.169789e-08	-1.8446	0.818922	2.429234e-02	8.461617e-01	20
ENSG00000061676	2	NCKAP1	183773843	rs28832369	2	183836394	C	T	0.707753	0.09011	0.0785594	2.513700e-01	-0.178241	0.0304312	4.707790e-09	-0.505551	0.44912	2.603143e-01	9.801444e-01	20
ENSG00000064989	2	CALCRL	188207856	rs1912850	2	188309875	A	G	0.548708	-0.0322935	0.065447	6.217090e-01	0.180267	0.0283759	2.114145e-10	-0.179143	0.364149	6.227560e-01	6.797945e-01	20
ENSG00000138449	2	SLC40A1	190425305	rs7586757	2	190441286	T	C	0.317097	-0.196511	0.0700586	5.032340e-03	0.100476	0.0178799	1.915261e-08	-1.9558	0.779303	1.208404e-02	8.958158e-01	20
ENSG00000138381	2	ASNSD1	190526111	rs1132360	2	190526224	T	C	0.730616	0.0261882	0.0710022	7.122490e-01	0.485989	0.0232027	2.066892e-97	0.0538864	0.146121	7.122922e-01	7.807273e-01	20
ENSG00000128699	2	ORMDL1	190635049	rs16831821	2	190505813	G	A	0.152087	-0.0178765	0.0995468	8.574830e-01	0.236552	0.0259563	7.978649e-20	-0.0755711	0.420906	8.575106e-01	8.063262e-01	20
ENSG00000064933	2	PMS1	190649107	rs12619808	2	190641184	C	T	0.197813	0.0207072	0.0809784	7.981730e-01	0.157981	0.027342	7.561187e-09	0.131074	0.513085	7.983658e-01	7.829239e-01	17
ENSG00000198130	2	HIBCH	191054461	rs291429	2	191197941	A	G	0.605368	-0.0819441	0.0672148	2.227920e-01	0.276948	0.0277116	1.620391e-23	-0.295883	0.244497	2.262149e-01	2.672305e-01	20
ENSG00000151690	2	MFSD6	191273081	rs4853705	2	191297773	T	C	0.430417	0.0962131	0.0651936	1.399960e-01	-0.244919	0.0214374	3.142269e-30	-0.392836	0.268396	1.432910e-01	8.492194e-01	20
ENSG00000115419	2	GLS	191745553	rs7562400	2	191836562	G	C	0.428429	-0.0533796	0.0671824	4.268760e-01	0.08138	0.0129923	3.758698e-10	-0.65593	0.832155	4.305615e-01	6.583668e-01	20
ENSG00000173559	2	NABP1	192542794	rs34793653	2	192574360	T	C	0.770378	-0.0221264	0.0751695	7.684880e-01	-0.215089	0.0181011	1.457213e-32	0.102871	0.349588	7.685568e-01	6.615635e-01	20
ENSG00000196950	2	SLC39A10	196440701	rs13426975	2	196560714	A	T	0.604374	0.0322923	0.0671988	6.308370e-01	0.100765	0.0181048	2.611932e-08	0.320471	0.669368	6.321041e-01	6.796105e-01	20
ENSG00000081320	2	STK17B	196998290	rs13006360	2	197104572	A	G	0.639165	0.0299656	0.0693879	6.658460e-01	-0.11604	0.0153889	4.682330e-14	-0.258235	0.598945	6.663595e-01	8.646680e-01	20
ENSG00000138411	2	HECW2	197059094	rs7587683	2	197110215	C	A	0.921471	0.0275232	0.145791	8.502610e-01	0.178662	0.0302734	3.599442e-09	0.154052	0.816433	8.503367e-01	5.635748e-01	11
ENSG00000229056	2	AC020571.3	197124748	rs17827837	2	197124820	G	A	0.287276	-0.0840755	0.0739506	2.555740e-01	0.298771	0.0465685	1.401522e-10	-0.281404	0.251372	2.629383e-01	9.492350e-01	16
ENSG00000119041	2	GTF3C3	197627756	rs72918690	2	197664437	T	C	0.0636183	0.224804	0.194554	2.478940e-01	-0.442306	0.0485656	8.438027e-20	-0.508254	0.443389	2.516732e-01	3.544749e-01	9
ENSG00000065413	2	ANKRD44	197831741	rs715185	2	197855152	C	T	0.805169	0.0166914	0.0860394	8.461780e-01	-0.148854	0.0192235	9.685495e-15	-0.112133	0.578193	8.462257e-01	4.440785e-01	20
ENSG00000231621	2	AC013264.2	198062715	rs1366836	2	198172148	G	T	0.332008	-0.0140745	0.0652033	8.291000e-01	0.39594	0.0363699	1.337184e-27	-0.0355471	0.164712	8.291333e-01	2.837997e-01	20
ENSG00000115896	2	PLCL1	198669426	rs12329164	2	198905224	G	C	0.550696	0.0150159	0.0661634	8.204610e-01	-0.432319	0.0306168	2.847224e-45	-0.0347334	0.153063	8.204840e-01	1.397586e-01	20
ENSG00000226124	2	FTCDNL1	200625267	rs2346586	2	200625581	C	T	0.661034	0.0502631	0.0758665	5.076380e-01	-0.376434	0.0433154	3.607127e-18	-0.133524	0.202125	5.088666e-01	2.097641e-01	20
ENSG00000178074	2	C2orf69	200775979	rs2163548	2	201226862	G	C	0.131213	0.15487	0.0885505	8.030080e-02	0.133609	0.0233186	1.005970e-08	1.15913	0.692946	9.437578e-02	7.624532e-01	20
ENSG00000162972	2	C2orf47	200820040	rs166845	2	200823360	A	T	0.821074	-0.182413	0.07422	1.398170e-02	-0.207639	0.0249791	9.370972e-17	0.87851	0.372744	1.842951e-02	9.840579e-01	20
ENSG00000240344	2	PPIL3	201735630	rs7559150	2	201754063	C	T	0.263419	0.0554172	0.0757924	4.646750e-01	-0.664655	0.0342046	4.158245e-84	-0.0833774	0.114113	4.649906e-01	3.738353e-01	20
ENSG00000064012	2	CASP8	202098166	rs3185378	2	202151439	C	G	0.614314	-0.036513	0.0668419	5.848880e-01	0.28276	0.0172008	1.009762e-60	-0.129131	0.236521	5.850949e-01	9.955562e-01	20
ENSG00000155749	2	ALS2CR12	202152994	rs2110690	2	202185132	G	A	0.494036	-0.0442511	0.0649962	4.959810e-01	-0.286736	0.0361176	2.038853e-15	0.154327	0.227508	4.975586e-01	7.795041e-01	20
ENSG00000082146	2	STRADB	202252581	rs2540430	2	202368514	T	A	0.317097	-0.00404454	0.0686548	9.530230e-01	-0.0851211	0.0155985	4.842213e-08	0.0475151	0.806601	9.530255e-01	8.373433e-01	20
ENSG00000155755	2	TMEM237	202484907	rs62193397	2	202526366	A	G	0.39165	0.0316546	0.0659066	6.310180e-01	0.312949	0.0421126	1.075838e-13	0.101149	0.211038	6.317289e-01	5.544614e-01	16
ENSG00000003393	2	ALS2	202565277	rs16838147	2	202645961	T	C	0.199801	-0.0577245	0.0778345	4.583110e-01	-0.509323	0.0383439	2.904471e-40	0.113336	0.153058	4.590100e-01	7.311218e-01	20
ENSG00000116030	2	SUMO1	203070903	rs3754931	2	203103401	A	G	0.463221	-0.150812	0.067545	2.556470e-02	-0.0920919	0.0151562	1.230869e-09	1.63762	0.781403	3.610445e-02	3.962988e-01	11
ENSG00000273456	2	RP11-686O6.2	203239655	rs2350809	2	203328933	C	T	0.142147	0.0281776	0.0987097	7.752910e-01	0.518639	0.0681154	2.654894e-14	0.0543299	0.190458	7.754458e-01	5.227662e-02	20
ENSG00000204217	2	BMPR2	203241659	rs35689601	2	203128816	G	T	0.258449	0.0339037	0.0714643	6.352040e-01	0.197218	0.0239662	1.887477e-16	0.17191	0.362964	6.357652e-01	2.814002e-01	20
ENSG00000138439	2	FAM117B	203499901	rs113867238	2	203495058	A	G	0.305169	-0.0949641	0.0727175	1.915760e-01	-0.450279	0.0293948	5.770433e-53	0.210901	0.16208	1.931860e-01	9.313535e-01	20
ENSG00000232125	2	DYTN	207516345	rs16838630	2	207569803	C	A	0.318091	0.133346	0.0702584	5.770320e-02	0.200643	0.0367846	4.909956e-08	0.664593	0.370759	7.304918e-02	5.614634e-01	11
ENSG00000213083	2	AC010731.6	207551241	rs56034073	2	207570114	A	G	0.316103	0.139842	0.0703541	4.684570e-02	0.208576	0.030235	5.255574e-12	0.670461	0.351029	5.613524e-02	1.329745e-01	17
ENSG00000234902	2	AC007879.2	208051441	rs12328009	2	208096911	C	T	0.351889	-0.104408	0.0685944	1.279830e-01	-0.272598	0.0443968	8.250215e-10	0.383011	0.259249	1.395716e-01	4.840989e-01	20
ENSG00000224137	2	AC079767.4	208527099	rs12620663	2	208527538	T	C	0.426441	0.0583356	0.0654778	3.729710e-01	0.27776	0.0325384	1.385069e-17	0.210022	0.237016	3.755589e-01	6.077113e-01	20
ENSG00000115365	2	LANCL1	211295973	rs1044708	2	211298180	G	T	0.539761	0.0928828	0.0657772	1.579260e-01	0.0843838	0.015384	4.130607e-08	1.10072	0.804916	1.714703e-01	7.631578e-02	20
ENSG00000138376	2	BARD1	215590370	rs6729681	2	215660704	A	C	0.156064	-0.0725861	0.0879912	4.094140e-01	0.512044	0.0399715	1.436863e-37	-0.141758	0.172199	4.103832e-01	9.590717e-02	20
ENSG00000138363	2	ATIC	216176540	rs4535042	2	216176807	G	T	0.281312	0.1771	0.0688654	1.012050e-02	0.111432	0.0168155	3.431673e-11	1.58931	0.662909	1.650836e-02	6.670762e-01	15
ENSG00000163449	2	TMEM169	216946589	rs17548312	2	216951247	G	A	0.201789	-0.0290215	0.0917283	7.517090e-01	-0.148044	0.0252411	4.486306e-09	0.196033	0.620502	7.520586e-01	4.360090e-01	8
ENSG00000079246	2	XRCC5	216972187	rs828911	2	216977323	A	G	0.441352	0.025083	0.0651743	7.003400e-01	-0.0708155	0.0127326	2.670687e-08	-0.354202	0.92254	7.010213e-01	8.356402e-01	20
ENSG00000260804	2	RP11-566E18.3	217081768	rs4987039	2	217070057	A	G	0.0387674	-0.0898115	0.163238	5.821900e-01	0.51578	0.0599362	7.599576e-18	-0.174128	0.317134	5.829599e-01	3.741575e-01	17
ENSG00000115457	2	IGFBP2	217497551	rs17496232	2	217484229	C	T	0.32505	-0.159514	0.0730545	2.899950e-02	0.689431	0.041493	5.371837e-62	-0.231371	0.106874	3.039685e-02	5.359276e-01	12
ENSG00000231672	2	DIRC3	218148742	rs76630665	2	218654620	C	T	0.0536779	0.0772751	0.166751	6.430650e-01	0.662987	0.0983469	1.569679e-11	0.116556	0.252108	6.438483e-01	6.197514e-01	16
ENSG00000079308	2	TNS1	218664512	rs987338	2	218711738	A	C	0.372763	0.0908277	0.0687051	1.861710e-01	0.113847	0.0175139	8.011803e-11	0.797805	0.61584	1.951566e-01	5.708800e-01	20
ENSG00000188282	2	RUFY4	218899683	rs744271	2	218899781	T	C	0.139165	0.0220513	0.103471	8.312360e-01	-0.299163	0.0451834	3.565748e-11	-0.07371	0.346047	8.313227e-01	9.019923e-01	10
ENSG00000229754	2	CXCR2P1	218923878	rs3181210	2	218928710	C	T	0.306163	-0.0992155	0.0669606	1.384200e-01	-0.214542	0.0301598	1.131310e-12	0.462453	0.318808	1.469006e-01	7.057931e-01	13
ENSG00000180871	2	CXCR2	218990012	rs6436032	2	218982862	C	T	0.469185	0.108445	0.0660792	1.007690e-01	-0.0920843	0.0112081	2.106829e-16	-1.17767	0.731771	1.075413e-01	5.300800e-01	15
ENSG00000163464	2	CXCR1	219027568	rs11676348	2	219010146	T	C	0.459245	0.107245	0.0663181	1.058500e-01	-0.0696278	0.0118725	4.501852e-09	-1.54026	0.988013	1.190085e-01	4.323124e-01	20
ENSG00000163466	2	ARPC2	219081817	rs17462354	2	219109882	G	A	0.0666004	-0.0218342	0.116499	8.513310e-01	-0.133479	0.0243963	4.467726e-08	0.163578	0.873301	8.514178e-01	3.483431e-01	14
ENSG00000261338	2	RP11-378A13.1	219120042	rs56344368	2	219160749	C	T	0.580517	-0.00514532	0.0692564	9.407770e-01	0.358278	0.0229322	5.047942e-55	-0.0143612	0.193306	9.407773e-01	1.917729e-01	20
ENSG00000127838	2	PNKD	219135115	rs10203039	2	219187367	C	T	0.609344	0.0438732	0.0715563	5.397910e-01	0.283196	0.0261391	2.370964e-27	0.154922	0.253078	5.404392e-01	1.698666e-01	20
ENSG00000158428	2	C2orf62	219221579	rs62182118	2	219228638	T	C	0.106362	0.00223705	0.103394	9.827380e-01	-0.423922	0.0408808	3.405863e-25	-0.00527703	0.243899	9.827382e-01	9.013191e-01	20
ENSG00000225062	2	AC021016.6	219231388	rs62182118	2	219228638	T	C	0.106362	0.00223705	0.103394	9.827380e-01	-0.352178	0.0386068	7.362876e-20	-0.00635204	0.293585	9.827382e-01	8.799391e-01	20
ENSG00000018280	2	SLC11A1	219246752	rs62182118	2	219228638	T	C	0.106362	0.00223705	0.103394	9.827380e-01	-0.285358	0.024782	1.112066e-30	-0.00783945	0.362331	9.827382e-01	9.651041e-01	17
ENSG00000127831	2	VIL1	219283815	rs4672891	2	219271530	A	G	0.373757	0.00188536	0.0666147	9.774210e-01	-0.25231	0.0304747	1.238675e-16	-0.00747239	0.264021	9.774210e-01	7.755287e-01	19
ENSG00000135913	2	USP37	219314974	rs541860	2	219391755	T	C	0.620278	0.00272961	0.0666106	9.673130e-01	-0.116074	0.0189128	8.392819e-10	-0.0235161	0.573876	9.673137e-01	8.535083e-01	13
ENSG00000144580	2	RQCD1	219433303	rs832808	2	219408054	A	G	0.616302	0.00241762	0.066624	9.710530e-01	0.305725	0.0227135	2.686141e-41	0.00790783	0.217922	9.710532e-01	8.614113e-01	20
ENSG00000115568	2	ZNF142	219502639	rs34906275	2	219292595	T	C	0.026839	-0.0747297	0.179367	6.769490e-01	0.441838	0.0582833	3.432546e-14	-0.169134	0.406569	6.774083e-01	6.021938e-01	16
ENSG00000135929	2	CYP27A1	219646472	rs6757772	2	219618497	G	T	0.467197	0.0112259	0.0651703	8.632370e-01	0.42059	0.0325348	3.153179e-38	0.0266908	0.154963	8.632492e-01	8.270425e-01	20
ENSG00000272555	2	RP11-459I19.1	219683413	rs6757772	2	219618497	G	T	0.467197	0.0112259	0.0651703	8.632370e-01	0.292763	0.0370514	2.754991e-15	0.0383447	0.222657	8.632693e-01	7.637861e-01	16
ENSG00000187736	2	NHEJ1	219940039	rs2030451	2	219997134	T	C	0.635189	-0.0190459	0.0692713	7.833570e-01	-0.255357	0.0288693	9.130809e-19	0.0745854	0.271403	7.834593e-01	1.298609e-01	20
ENSG00000213901	2	SLC23A3	219940051	rs6436121	2	220033956	C	T	0.654076	0.0682203	0.0688125	3.214930e-01	-0.521532	0.0358292	5.345342e-48	-0.130808	0.132249	3.226130e-01	2.535244e-01	20
ENSG00000163521	2	GLB1L	220101328	rs35328001	2	220108423	T	C	0.178926	-9.83933e-05	0.0891936	9.991200e-01	-0.904205	0.0495683	2.412419e-74	0.000108817	0.0986431	9.991198e-01	8.623610e-01	20
ENSG00000054356	2	PTPRN	220154345	rs11887718	2	220160077	C	T	0.173956	-0.0705656	0.113282	5.333370e-01	0.605651	0.0389331	1.444656e-54	-0.116512	0.187192	5.336651e-01	4.894231e-01	20
ENSG00000123992	2	DNPEP	220238268	rs62193999	2	220252662	G	T	0.987078	-0.0866418	0.349992	8.044800e-01	-0.404345	0.0447882	1.749365e-19	0.214277	0.865903	8.045517e-01	4.703765e-02	14
ENSG00000144589	2	STK11IP	220462582	rs11885752	2	220569203	A	C	0.507952	-0.0224019	0.0649766	7.302680e-01	-0.133063	0.0193486	6.106400e-12	0.168356	0.488928	7.305934e-01	8.193815e-01	12
ENSG00000116106	2	EPHA4	222282747	rs16862777	2	222355473	C	G	0.255467	0.0593141	0.0701833	3.980380e-01	-0.221871	0.0288454	1.451500e-14	-0.267336	0.318228	4.008660e-01	4.117241e-01	20
ENSG00000116120	2	FARSB	223435255	rs72968842	2	223388507	T	A	0.364811	0.0266261	0.0655163	6.844460e-01	0.148199	0.0242995	1.068418e-09	0.179664	0.443064	6.851064e-01	6.950914e-01	20
ENSG00000135919	2	SERPINE2	224839829	rs13412535	2	224874874	A	G	0.225646	0.0505094	0.0815986	5.359180e-01	-0.456943	0.0470637	2.759686e-22	-0.110538	0.178938	5.367440e-01	2.490302e-01	20
ENSG00000228446	2	AC073052.1	225364104	rs34086851	2	225399619	G	A	0.131213	-0.00408706	0.0895892	9.636130e-01	0.275161	0.0414471	3.161477e-11	-0.0148533	0.325596	9.636140e-01	4.592656e-01	20
ENSG00000135905	2	DOCK10	225629807	rs2304334	2	225751293	G	A	0.141153	0.142027	0.0947818	1.340130e-01	0.272796	0.0188606	2.051359e-47	0.520634	0.349305	1.360967e-01	4.660680e-01	20
ENSG00000169047	2	IRS1	227596033	rs16822636	2	227647098	C	T	0.0407555	0.13395	0.22116	5.447330e-01	0.535077	0.0795396	1.729821e-11	0.250338	0.414996	5.463556e-01	5.695268e-01	9
ENSG00000168958	2	MFF	228189867	rs145878094	2	228183319	T	C	0.147117	0.020397	0.0934038	8.271370e-01	-0.159825	0.0222535	6.869748e-13	-0.127621	0.584683	8.272160e-01	6.643643e-01	20
ENSG00000173744	2	AGFG1	228336868	rs59719525	2	228308719	T	C	0.0646123	-0.188505	0.161978	2.445160e-01	0.17535	0.0251602	3.184289e-12	-1.07502	0.936531	2.510199e-01	8.199763e-01	20
ENSG00000115009	2	CCL20	228678558	rs1811711	2	228670476	G	C	0.17992	-0.150696	0.0921064	1.018160e-01	-0.395784	0.0389888	3.271976e-24	0.380753	0.235722	1.062538e-01	9.450675e-01	19
ENSG00000153823	2	PID1	229715242	rs10175791	2	230210437	G	A	0.0775348	-0.0655714	0.112701	5.606920e-01	-0.273041	0.0432195	2.657503e-10	0.240152	0.414509	5.623425e-01	8.294398e-01	19
ENSG00000135899	2	SP110	231032009	rs13003555	2	231034649	A	G	0.200795	0.0242099	0.0967803	8.024690e-01	0.135719	0.0212774	1.787551e-10	0.178383	0.713641	8.026175e-01	8.064981e-01	20
ENSG00000185404	2	SP140L	231191899	rs725202	2	231254368	C	T	0.33002	0.0496818	0.0672107	4.597880e-01	-0.214169	0.0211469	4.164449e-24	-0.231975	0.314656	4.609802e-01	1.789724e-01	20
ENSG00000226125	2	AC098823.3	231555636	rs11678297	2	231567151	G	A	0.0576541	-0.170568	0.160381	2.875480e-01	-0.29714	0.0386344	1.459111e-14	0.574032	0.544885	2.921150e-01	7.194318e-01	16
ENSG00000135916	2	ITM2C	231729354	rs60237566	2	231742711	G	T	0.214712	0.0249389	0.0811646	7.586420e-01	0.132916	0.0206946	1.338399e-10	0.187629	0.611344	7.589102e-01	6.233705e-01	7
ENSG00000156966	2	B3GNT7	232260254	rs12622248	2	232289127	A	G	0.279324	0.0066837	0.0707061	9.246900e-01	-0.148488	0.0253895	4.962926e-09	-0.0450117	0.476236	9.246996e-01	7.354342e-01	15
ENSG00000115053	2	NCL	232318242	rs2034412	2	232288061	G	C	0.365805	-0.013796	0.068034	8.393070e-01	-0.0724201	0.0131889	3.996882e-08	0.1905	0.940076	8.394142e-01	8.471980e-01	11
ENSG00000231494	2	AC104634.3	232424614	rs10165533	2	232419666	C	A	0.242545	0.0323901	0.0716136	6.510600e-01	-0.281752	0.0436088	1.040841e-10	-0.11496	0.254795	6.518558e-01	5.151124e-01	11
ENSG00000221944	2	TIGD1	233412779	rs72991939	2	233410994	T	C	0.196819	0.0337359	0.0792405	6.702970e-01	0.207661	0.0365069	1.283330e-08	0.162457	0.382653	6.711625e-01	8.486326e-01	5
ENSG00000168918	2	INPP5D	233924677	rs6715767	2	234074817	A	G	0.432406	-0.0115097	0.0651114	8.596900e-01	-0.171861	0.0212248	5.625585e-16	0.066971	0.378951	8.597226e-01	5.386305e-02	20
ENSG00000077044	2	DGKD	234263153	rs62195072	2	234260879	C	T	0.322068	0.0414271	0.0684805	5.452140e-01	0.118329	0.0200402	3.535651e-09	0.350101	0.581759	5.473092e-01	3.574219e-01	14
ENSG00000085982	2	USP40	234384166	rs62192778	2	234475415	A	G	0.149105	0.219492	0.101728	3.095640e-02	-0.412207	0.0433737	2.027377e-21	-0.53248	0.253069	3.537054e-02	1.309604e-01	20
ENSG00000231682	2	AC097713.4	235353234	rs11679311	2	235364455	T	C	0.554672	-0.0747556	0.0652398	2.518540e-01	-0.25622	0.039062	5.405396e-11	0.291763	0.25848	2.589970e-01	3.912178e-01	9
ENSG00000157985	2	AGAP1	236402733	rs2138497	2	236619055	G	C	0.414513	0.142754	0.0661824	3.100700e-02	0.207308	0.0230251	2.185060e-19	0.688608	0.32828	3.593845e-02	6.231633e-01	10
ENSG00000124831	2	LRRFIP1	238536219	rs6753606	2	238589527	A	G	0.77833	0.0542109	0.0798052	4.969540e-01	-0.114512	0.020865	4.059529e-08	-0.473408	0.702234	5.002184e-01	4.791756e-01	5
ENSG00000177483	2	RBM44	238707032	rs2117364	2	238688305	T	C	0.181909	-0.0952245	0.080748	2.382870e-01	0.461465	0.034774	3.436901e-40	-0.206353	0.175671	2.401344e-01	7.237369e-01	20
ENSG00000132329	2	RAMP1	238767536	rs7603344	2	238804069	G	A	0.290258	-0.0491871	0.0708461	4.875060e-01	0.226681	0.0297775	2.688355e-14	-0.216988	0.313834	4.893071e-01	9.851789e-01	19
ENSG00000184182	2	UBE2F	238875469	rs112441829	2	238896921	T	C	0.415507	0.0327338	0.0657323	6.184930e-01	0.295564	0.0222415	2.687319e-40	0.11075	0.222552	6.187398e-01	7.718292e-01	20
ENSG00000144488	2	ESPNL	239008798	rs1562339	2	239008515	A	C	0.574553	0.0789083	0.0662118	2.333570e-01	0.302267	0.0470385	1.310452e-10	0.261055	0.222786	2.412876e-01	4.387930e-01	20
ENSG00000168427	2	KLHL30	239047363	rs12692216	2	239050033	T	C	0.610338	-0.0541581	0.0708151	4.444010e-01	0.302304	0.0430978	2.309816e-12	-0.179151	0.23564	4.470895e-01	8.129184e-01	20
ENSG00000186235	2	AC016757.3	239133193	rs3739064	2	239176386	G	A	0.246521	-0.070956	0.0698332	3.095910e-01	0.593247	0.0509506	2.474340e-31	-0.119606	0.118161	3.114274e-01	2.114039e-01	20
ENSG00000065802	2	ASB1	239335383	rs541128	2	239336449	C	T	0.558648	-0.0656961	0.0650015	3.121670e-01	0.27728	0.0226986	2.561423e-34	-0.236931	0.235226	3.138174e-01	6.586983e-02	20
ENSG00000233608	2	TWIST2	239756673	rs6731856	2	239833102	T	C	0.0725646	-0.12074	0.122097	3.227190e-01	1.11465	0.0831145	5.211939e-41	-0.108321	0.109836	3.240308e-01	5.690305e-01	20
ENSG00000222020	2	AC062017.1	240323130	rs1810293	2	240325141	C	G	0.424453	0.00101417	0.0654613	9.876390e-01	0.261735	0.034653	4.252462e-14	0.0038748	0.250106	9.876392e-01	9.920050e-01	19
ENSG00000130414	2	NDUFA10	240831867	rs10166776	2	240967312	A	G	0.343936	-0.0119688	0.0708118	8.657790e-01	-0.414544	0.0250595	1.817011e-61	0.0288722	0.170827	8.657857e-01	7.568592e-01	20
ENSG00000142330	2	CAPN10	241526133	rs2953171	2	241536053	T	C	0.166998	-0.0283919	0.0787086	7.183070e-01	-0.203519	0.0284279	8.118807e-13	0.139505	0.387229	7.186492e-01	7.761392e-01	11
ENSG00000178623	2	GPR35	241544848	rs2953158	2	241551402	G	A	0.106362	-0.150224	0.0849219	7.689890e-02	-0.473409	0.0527863	3.008271e-19	0.317324	0.18284	8.264731e-02	3.974964e-01	20
ENSG00000122085	2	MTERFD2	242011584	rs733997	2	242052632	T	C	0.167992	-0.0860227	0.0863381	3.190820e-01	-0.358776	0.0283702	1.173681e-36	0.239767	0.241392	3.205789e-01	1.318224e-01	20
ENSG00000115687	2	PASK	242045514	rs3815296	2	242050546	G	A	0.167992	-0.0858195	0.0863069	3.200510e-01	-0.3254	0.0226854	1.161222e-46	0.263735	0.26587	3.212111e-01	1.599399e-01	20
ENSG00000115677	2	HDLBP	242166679	rs62186420	2	242246875	C	T	0.375746	0.0592152	0.066316	3.718970e-01	-0.116089	0.016542	2.253557e-12	-0.510084	0.575857	3.757342e-01	9.179957e-01	20
ENSG00000168385	2	SEPT2	242254515	rs35533015	2	242191689	A	G	0.102386	0.0524113	0.115398	6.497000e-01	0.659822	0.0327311	2.249848e-90	0.0794325	0.174937	6.497832e-01	9.883570e-01	20
ENSG00000006607	2	FARP2	242295658	rs13395218	2	242326869	T	C	0.810139	0.0210344	0.0832083	8.004290e-01	0.350814	0.032618	5.599284e-27	0.0599588	0.237252	8.004828e-01	4.919638e-01	20
ENSG00000176720	2	BOK	242498136	rs6754085	2	242510779	C	T	0.327038	0.127245	0.0718373	7.651210e-02	-0.483969	0.0319138	6.039710e-52	-0.26292	0.149443	7.852082e-02	4.907136e-01	20
ENSG00000168397	2	ATG4B	242576628	rs4675899	2	242584162	T	C	0.329026	-0.128471	0.0672539	5.610220e-02	-0.131049	0.0195464	2.020794e-11	0.980328	0.53362	6.619130e-02	4.301681e-01	20
ENSG00000168395	2	ING5	242641450	rs75921536	2	242642031	T	C	0.49006	0.0226276	0.0659079	7.313560e-01	0.23813	0.0297928	1.318329e-15	0.095022	0.277028	7.315945e-01	8.910357e-01	20
ENSG00000180902	2	D2HGDH	242673994	rs4425108	2	242697998	G	C	0.569583	0.0640483	0.0657696	3.301420e-01	-0.356138	0.0258729	4.143227e-43	-0.179841	0.185136	3.313489e-01	3.672646e-02	20
ENSG00000224272	2	AC114730.3	242749407	rs2293764	2	242758179	T	C	0.161034	0.0555151	0.106414	6.018840e-01	0.315945	0.0472517	2.286869e-11	0.175711	0.337835	6.029875e-01	6.543466e-01	20
ENSG00000204099	2	NEU4	242749920	rs2293764	2	242758179	T	C	0.161034	0.0555151	0.106414	6.018840e-01	0.431991	0.0451921	1.189187e-21	0.12851	0.2467	6.024263e-01	6.539656e-01	20
ENSG00000235151	2	AC114730.2	242786532	rs2293764	2	242758179	T	C	0.161034	0.0555151	0.106414	6.018840e-01	0.292111	0.044863	7.456691e-11	0.190048	0.36546	6.030473e-01	6.807798e-01	20
ENSG00000188389	2	PDCD1	242792033	rs34667857	2	242749596	T	C	0.421471	0.0723703	0.0713717	3.105870e-01	0.131414	0.0223431	4.062480e-09	0.550705	0.551118	3.176733e-01	3.222177e-01	20
ENSG00000233806	2	AC131097.3	242823514	rs6737774	2	242918157	T	C	0.516899	-0.00538018	0.0684796	9.373780e-01	-0.401543	0.0320584	5.425659e-36	0.0133988	0.170544	9.373789e-01	6.258780e-01	20
ENSG00000237940	2	AC093642.3	242912834	rs559186830	2	243087313	T	C	0.026839	0.188498	0.220425	3.924650e-01	-0.621165	0.0730955	1.929027e-17	-0.303459	0.35665	3.948472e-01	6.562417e-01	9
ENSG00000226423	2	AC093642.4	242967334	rs559186830	2	243087313	T	C	0.026839	0.188498	0.220425	3.924650e-01	-0.510194	0.0915041	2.466186e-08	-0.369463	0.437094	3.979584e-01	4.088778e-01	5
ENSG00000261186	2	RP11-341N2.1	243029505	rs6741316	2	243032620	C	A	0.464215	-0.0301401	0.0704639	6.688430e-01	0.454207	0.0424447	1.005147e-26	-0.0663576	0.15526	6.690903e-01	9.776320e-01	20
ENSG00000072756	3	TRNT1	3168600	rs1705805	3	3189279	G	A	0.836978	0.0547602	0.0807903	4.978940e-01	0.200216	0.0283895	1.757600e-12	0.273506	0.405375	4.998678e-01	4.965392e-01	20
ENSG00000144455	3	SUMF1	3742498	rs304078	3	4533158	T	C	0.374751	0.0351502	0.0675554	6.028430e-01	-0.139317	0.0185282	5.511694e-14	-0.252304	0.486064	6.037082e-01	1.837112e-01	20
ENSG00000175928	3	LRRN1	3841121	rs1125735	3	4025779	A	G	0.206759	0.0149026	0.082186	8.561110e-01	-0.242123	0.0240197	6.759990e-24	-0.0615497	0.339494	8.561334e-01	4.063096e-01	20
ENSG00000235978	3	AC018816.3	4855978	rs1867000	3	4868200	C	T	0.474155	-0.0963593	0.0652299	1.396150e-01	-0.250518	0.0458481	4.652825e-08	0.38464	0.269728	1.538595e-01	5.764378e-01	12
ENSG00000134108	3	ARL8B	5163905	rs56369102	3	5179147	A	G	0.294235	0.0191362	0.068966	7.814170e-01	-0.100729	0.0174472	7.770657e-09	-0.189977	0.685459	7.816626e-01	3.170040e-01	12
ENSG00000206573	3	SETD5-AS1	9391373	rs1129170	3	9425911	A	G	0.591451	0.00473453	0.0656704	9.425260e-01	0.262846	0.0209021	2.893752e-36	0.0180126	0.249848	9.425270e-01	5.234132e-01	20
ENSG00000134077	3	THUMPD3	9404526	rs2600188	3	9405704	C	T	0.811133	0.0138764	0.0759011	8.549380e-01	-0.384562	0.0387598	3.350836e-23	-0.0360836	0.197404	8.549619e-01	7.710656e-01	14
ENSG00000171148	3	TADA3	9821544	rs36010010	3	9836839	A	G	0.121272	-0.0279686	0.0783919	7.212570e-01	0.135899	0.015254	5.146740e-19	-0.205804	0.577302	7.214710e-01	3.836041e-01	20
ENSG00000214021	3	TTLL3	9849770	rs293782	3	9819922	C	A	0.147117	-0.0568104	0.0771615	4.615770e-01	0.186292	0.029356	2.210555e-10	-0.304954	0.416975	4.645669e-01	7.996930e-01	20
ENSG00000156990	3	RPUSD3	9879533	rs57223920	3	9885109	T	C	0.05666	-0.169836	0.148091	2.514480e-01	-0.323264	0.0391499	1.492754e-16	0.525379	0.462509	2.559853e-01	8.866490e-02	13
ENSG00000171135	3	JAGN1	9932238	rs386677	3	9927266	A	G	0.697813	-0.104215	0.0682825	1.269510e-01	-0.120753	0.0170153	1.277424e-12	0.863043	0.578402	1.356686e-01	6.690313e-01	20
ENSG00000163701	3	IL17RE	9944296	rs114351845	3	9945059	T	C	0.0218688	0.189377	0.336042	5.730600e-01	0.795039	0.120768	4.604955e-11	0.238198	0.424219	5.744581e-01	6.162482e-01	12
ENSG00000163702	3	IL17RC	9958758	rs708567	3	9960070	T	C	0.543738	-0.115494	0.0656803	7.867560e-02	0.352466	0.0292423	1.863685e-33	-0.327674	0.188318	8.185765e-02	9.816620e-01	20
ENSG00000163703	3	CRELD1	9975506	rs2270894	3	9975386	G	C	0.215706	0.0263136	0.0737687	7.213130e-01	0.172148	0.0248048	3.918110e-12	0.152855	0.429085	7.216654e-01	6.961911e-01	16
ENSG00000163704	3	PRRT3	9987226	rs7629241	3	10015110	C	T	0.21173	0.0120882	0.0870156	8.895130e-01	-0.275269	0.0349755	3.536580e-15	-0.0439141	0.31616	8.895305e-01	8.315573e-02	20
ENSG00000144554	3	FANCD2	10068098	rs7641192	3	10121104	T	G	0.215706	0.033214	0.0854226	6.974100e-01	-0.195945	0.0268897	3.169550e-13	-0.169507	0.436572	6.978181e-01	1.268281e-01	20
ENSG00000254999	3	BRK1	10157276	rs111708820	3	10165939	T	C	0.10338	0.166713	0.113396	1.415120e-01	-0.254345	0.0214085	1.493868e-32	-0.65546	0.449236	1.445500e-01	6.441387e-01	20
ENSG00000134086	3	VHL	10182692	rs412210	3	10199444	G	C	0.699801	-0.0300904	0.0755926	6.905860e-01	0.115304	0.0208619	3.257388e-08	-0.260966	0.657292	6.913440e-01	4.967050e-01	20
ENSG00000157014	3	TATDN2	10289707	rs7647843	3	10290144	C	T	0.434394	-0.00935995	0.0654676	8.863130e-01	0.12523	0.0192908	8.488084e-11	-0.0747421	0.522906	8.863407e-01	9.438412e-01	20
ENSG00000231177	3	LINC00852	10326103	rs151759	3	10314602	C	G	0.369781	0.0157915	0.0690034	8.189850e-01	0.277862	0.0359086	1.009627e-14	0.0568322	0.248446	8.190624e-01	9.727050e-01	20
ENSG00000157017	3	GHRL	10327359	rs14154	3	10368113	C	G	0.488072	0.0956502	0.0651524	1.420770e-01	-0.155652	0.0234596	3.247054e-11	-0.614513	0.428702	1.517354e-01	2.108575e-01	20
ENSG00000240288	3	GHRLOS	10327438	rs35681	3	10329377	C	T	0.539761	-0.0309548	0.065698	6.375220e-01	0.482425	0.0384994	5.070202e-36	-0.064165	0.136279	6.377583e-01	7.290928e-01	20
ENSG00000197548	3	ATG7	11313995	rs6442241	3	11272005	G	A	0.161034	-0.00015889	0.0801653	9.984190e-01	-0.140664	0.0198267	1.296560e-12	0.00112957	0.569906	9.984186e-01	5.704750e-01	20
ENSG00000144559	3	TAMM41	11831916	rs420599	3	11888259	G	C	0.467197	-0.0701437	0.0653965	2.834550e-01	-0.21103	0.0243654	4.673891e-18	0.332387	0.312259	2.871206e-01	1.207778e-01	17
ENSG00000157152	3	SYN2	12045876	rs59447614	3	12302951	T	C	0.0506958	0.153783	0.144081	2.858190e-01	-0.398894	0.0573309	3.457644e-12	-0.385523	0.365426	2.914272e-01	4.006328e-01	6
ENSG00000154743	3	TSEN2	12525931	rs3806662	3	12526006	A	G	0.0576541	0.104602	0.118697	3.781800e-01	0.478473	0.0677791	1.673444e-12	0.218616	0.25	3.818652e-01	8.034358e-01	20
ENSG00000075975	3	MKRN2	12598513	rs11708716	3	12700211	C	A	0.0785288	-0.148375	0.13418	2.688150e-01	0.394908	0.048703	5.125284e-16	-0.37572	0.34292	2.732323e-01	3.079881e-01	20
ENSG00000144712	3	CAND2	12837971	rs7632698	3	12838082	T	C	0.0656064	-0.067346	0.180569	7.091740e-01	0.409495	0.0694515	3.721276e-09	-0.164461	0.441837	7.097279e-01	1.671061e-01	10
ENSG00000132182	3	NUP210	13357737	rs513951	3	13496955	C	T	0.436382	0.0975379	0.0653594	1.356120e-01	0.0653604	0.0114284	1.070692e-08	1.49231	1.03347	1.487440e-01	4.585035e-01	14
ENSG00000170876	3	TMEM43	14166440	rs2470458	3	14186823	C	T	0.223658	0.109732	0.0764356	1.511110e-01	0.0917762	0.0147295	4.641542e-10	1.19565	0.854669	1.618249e-01	1.218022e-01	20
ENSG00000228242	3	AC093495.4	14186223	rs2733535	3	14191237	A	G	0.462227	0.0318545	0.0650412	6.243050e-01	0.192198	0.0159942	2.901467e-33	0.165738	0.338688	6.245921e-01	6.387882e-01	20
ENSG00000251576	3	RP11-536I6.1	14389951	rs55836238	3	14411249	A	C	0.304175	-0.0688441	0.069288	3.204210e-01	-0.197999	0.0319527	5.768223e-10	0.347699	0.354411	3.265623e-01	5.731396e-01	14
ENSG00000131389	3	SLC6A6	14444076	rs2304509	3	14523497	G	C	0.191849	-0.0144115	0.087339	8.689390e-01	0.0868456	0.0131019	3.392070e-11	-0.165944	1.00599	8.689791e-01	8.022414e-01	18
ENSG00000154781	3	CCDC174	14693271	rs951829	3	14712098	A	C	0.906561	-0.0486831	0.0964314	6.136660e-01	0.246317	0.0330287	8.806427e-14	-0.197644	0.392389	6.144763e-01	9.063962e-01	8
ENSG00000225733	3	FGD5-AS1	14961854	rs6791192	3	14988060	A	T	0.252485	-0.10031	0.0862429	2.447860e-01	0.145642	0.0146605	2.952128e-23	-0.688744	0.596202	2.480006e-01	7.338109e-01	20
ENSG00000224660	3	SH3BP5-AS1	15295691	rs2046725	3	15295158	G	A	0.125249	0.0613117	0.106438	5.645940e-01	0.24312	0.0307929	2.895503e-15	0.252187	0.438964	5.656261e-01	8.504729e-01	20
ENSG00000131370	3	SH3BP5	15296360	rs2688668	3	15313598	A	G	0.607356	0.0660371	0.0674212	3.273470e-01	-0.133167	0.0211745	3.194689e-10	-0.495897	0.512394	3.331424e-01	4.171867e-01	20
ENSG00000144597	3	EAF1	15468862	rs2278962	3	15492786	A	T	0.427435	-0.0792883	0.0685746	2.475850e-01	-0.111938	0.0179503	4.488829e-10	0.708323	0.623054	2.555977e-01	3.379244e-01	16
ENSG00000206561	3	COLQ	15491640	rs6781355	3	15550697	C	A	0.215706	-0.0493878	0.084995	5.611950e-01	0.154509	0.0231563	2.515992e-11	-0.319644	0.552179	5.626727e-01	6.638532e-01	20
ENSG00000131373	3	HACL1	15602211	rs77291680	3	15604389	G	A	0.0467197	-0.175178	0.156414	2.627290e-01	-0.445213	0.0770477	7.541253e-09	0.39347	0.357862	2.715490e-01	5.644283e-01	4
ENSG00000206560	3	ANKRD28	15708743	rs11128761	3	15874482	T	C	0.0884692	-0.209519	0.106539	4.923000e-02	0.458862	0.0543931	3.283060e-17	-0.456606	0.238406	5.546169e-02	7.371038e-01	20
ENSG00000154813	3	DPH3	16299485	rs62233911	3	16325157	G	A	0.161034	-0.071303	0.0975109	4.646380e-01	-0.138614	0.018032	1.504804e-14	0.5144	0.706646	4.666472e-01	2.281866e-01	15
ENSG00000154814	3	OXNAD1	16306706	rs14080	3	16305674	G	C	0.432406	-0.065399	0.066553	3.257740e-01	-0.158851	0.0220082	5.283199e-13	0.4117	0.42283	3.302163e-01	2.525966e-01	20
ENSG00000272529	3	RP11-415F23.4	16386633	rs489956	3	16359565	C	T	0.559642	0.0436049	0.0661758	5.099430e-01	0.214955	0.0312961	6.491784e-12	0.202856	0.309272	5.118797e-01	2.887007e-01	20
ENSG00000154822	3	PLCL2	16844159	rs1441037	3	16930047	A	G	0.597416	0.0117677	0.0651454	8.566520e-01	-0.231288	0.0248506	1.313427e-20	-0.050879	0.281717	8.566788e-01	2.882701e-01	20
ENSG00000163576	3	EFHB	19920964	rs11128927	3	19988437	C	G	0.349901	0.0101795	0.0670968	8.794120e-01	0.912857	0.0429266	2.367758e-100	0.0111513	0.0735039	8.794158e-01	4.144292e-02	20
ENSG00000114166	3	KAT2B	20081515	rs12636078	3	20105673	G	A	0.680915	0.024701	0.0714221	7.294590e-01	-0.135102	0.0188464	7.578287e-13	-0.182832	0.529268	7.297609e-01	4.949317e-01	20
ENSG00000151789	3	ZNF385D	21459915	rs76264500	3	22407850	T	A	0.254473	0.0118521	0.0799297	8.821210e-01	0.381478	0.0489837	6.815638e-15	0.0310689	0.209564	8.821418e-01	3.436709e-01	20
ENSG00000182247	3	UBE2E2	23244511	rs6808513	3	23481113	A	G	0.554672	-0.0947925	0.0677067	1.614990e-01	-0.159872	0.0252579	2.458242e-10	0.592927	0.433742	1.716238e-01	9.717916e-01	20
ENSG00000272282	3	RP11-222K16.2	27754401	rs72902589	3	27754726	C	G	0.213718	0.0942875	0.0758818	2.140310e-01	0.229144	0.0207719	2.695005e-28	0.411477	0.333247	2.169238e-01	2.971711e-01	20
ENSG00000261468	3	RP11-1024P17.1	30739153	rs304825	3	30813267	A	G	0.764414	-0.00941851	0.0774089	9.031590e-01	-0.178713	0.0322558	3.016230e-08	0.0527019	0.433251	9.031819e-01	9.537719e-01	13
ENSG00000152642	3	GPD1L	32147181	rs7648515	3	32197092	A	G	0.306163	0.0226255	0.0655113	7.298170e-01	-0.209748	0.0249965	4.816750e-17	-0.10787	0.312598	7.300374e-01	7.142673e-01	20
ENSG00000170293	3	CMTM8	32280171	rs7632486	3	32286791	A	G	0.83499	-0.015148	0.0934872	8.712800e-01	-0.312832	0.0512114	1.004839e-09	0.0484222	0.298947	8.713248e-01	5.156247e-01	13
ENSG00000153551	3	CMTM7	32433163	rs184413809	3	32433892	T	C	0.0168986	-0.167755	0.347408	6.291840e-01	-0.732534	0.0667673	5.242694e-28	0.229006	0.474714	6.295154e-01	9.396128e-01	12
ENSG00000144635	3	DYNC1LI1	32567463	rs9852881	3	32621359	A	C	0.382704	-0.055816	0.0690357	4.187970e-01	0.1492	0.0160883	1.796179e-20	-0.374102	0.464461	4.205577e-01	3.999046e-01	20
ENSG00000170275	3	CRTAP	33155471	rs7611841	3	33156196	C	T	0.858847	0.055758	0.106515	6.006420e-01	0.148963	0.026652	2.281296e-08	0.374308	0.718173	6.022312e-01	4.203443e-01	8
ENSG00000170248	3	PDCD6IP	33839844	rs1141054	3	33840114	C	T	0.235586	-0.0279666	0.0765634	7.149080e-01	-0.363216	0.0191859	6.290536e-80	0.0769972	0.210832	7.149578e-01	1.403951e-01	20
ENSG00000168016	3	TRANK1	36868311	rs6805239	3	36949962	T	G	0.236581	-0.045207	0.0818818	5.808790e-01	-0.140971	0.0188559	7.647846e-14	0.320683	0.582423	5.819069e-01	9.918019e-01	20
ENSG00000076242	3	MLH1	37034823	rs1800734	3	37034946	A	G	0.265408	0.0348315	0.0751239	6.428950e-01	0.17038	0.0241108	1.588350e-12	0.204434	0.441868	6.436086e-01	8.748570e-01	13
ENSG00000093167	3	LRRFIP2	37094117	rs9846039	3	37125699	T	C	0.43837	0.0150987	0.0671049	8.219780e-01	-0.155411	0.0166975	1.309178e-20	-0.0971534	0.431916	8.220293e-01	2.785841e-01	20
ENSG00000144668	3	ITGA9	37493606	rs9810522	3	37296826	G	A	0.394632	-0.00381752	0.0675665	9.549430e-01	-0.278204	0.0312483	5.434725e-19	0.013722	0.242872	9.549443e-01	9.667401e-01	20
ENSG00000187091	3	PLCD1	38048987	rs113213588	3	38050159	A	G	0.12326	-0.0344536	0.0995677	7.293180e-01	0.184126	0.0318297	7.263064e-09	-0.18712	0.541725	7.297828e-01	2.775216e-01	13
ENSG00000114739	3	ACVR2B	38495342	rs7375040	3	38469116	G	A	0.673956	-0.0211454	0.0669908	7.522700e-01	-0.231238	0.0318825	4.081877e-13	0.0914443	0.289979	7.524976e-01	3.179767e-01	19
ENSG00000183873	3	SCN5A	38589548	rs4131768	3	38695174	A	G	0.667992	-0.016756	0.0667487	8.017900e-01	-0.59758	0.0400009	1.832407e-50	0.0280398	0.111714	8.018175e-01	5.763110e-01	20
ENSG00000168329	3	CX3CR1	39304985	rs12632739	3	39283617	G	A	0.0884692	0.00771633	0.105862	9.418940e-01	0.187486	0.0337415	2.751690e-08	0.0411568	0.564688	9.418983e-01	7.696378e-01	20
ENSG00000168028	3	RPSA	39448180	rs7611864	3	39447504	G	C	0.307157	-0.133494	0.0710469	6.024900e-02	-0.174852	0.0141169	3.110090e-35	0.763469	0.410975	6.321132e-02	3.750730e-01	20
ENSG00000223797	3	ENTPD3-AS1	40355293	rs6801859	3	40493218	T	G	0.688867	0.131035	0.0673899	5.184420e-02	-0.425196	0.0416574	1.845318e-24	-0.308176	0.161342	5.612279e-02	5.874648e-01	20
ENSG00000188846	3	RPL14	40498783	rs13100795	3	40513974	A	C	0.682903	0.129833	0.0674177	5.413020e-02	-0.142744	0.0135899	8.308291e-26	-0.909551	0.480171	5.819510e-02	7.380946e-01	20
ENSG00000168038	3	ULK4	41288090	rs12492599	3	42005734	A	C	0.809145	0.0427815	0.0816826	6.004500e-01	-0.645848	0.0364378	2.704401e-70	-0.0662408	0.126529	6.006094e-01	7.336204e-01	7
ENSG00000182606	3	TRAK1	42055294	rs6599188	3	41959308	C	A	0.999006	-2.90574	1.421	4.086960e-02	1.01784	0.087412	2.457015e-31	-2.85481	1.41746	4.400580e-02	2.968506e-01	16
ENSG00000114812	3	VIPR1	42530791	rs2276829	3	42568700	G	C	0.144135	0.0303869	0.10209	7.659700e-01	0.212461	0.0343322	6.078111e-10	0.143023	0.481067	7.662341e-01	4.218569e-01	18
ENSG00000093183	3	SEC22C	42589461	rs11926788	3	42623498	G	C	0.0526839	-0.17653	0.154395	2.528870e-01	-0.271196	0.0457795	3.142803e-09	0.650931	0.579818	2.615875e-01	9.146682e-01	13
ENSG00000114857	3	NKTR	42642106	rs339725	3	42697605	C	G	0.347913	0.159013	0.0691017	2.138360e-02	-0.102643	0.0121267	2.578158e-17	-1.54919	0.69766	2.638176e-02	9.993492e-01	20
ENSG00000230084	3	RP4-613B23.1	42643455	rs7617403	3	42681387	A	G	0.140159	0.125511	0.101614	2.167620e-01	0.302166	0.0447805	1.501914e-11	0.415371	0.341873	2.243713e-01	7.806811e-01	20
ENSG00000114853	3	ZBTB47	42695176	rs640689	3	42645143	A	G	0.347913	0.158596	0.0690973	2.171850e-02	-0.151808	0.0220175	5.390582e-12	-1.04471	0.47972	2.942397e-02	8.036739e-01	19
ENSG00000244607	3	CCDC13	42734155	rs7617368	3	42774148	T	C	0.184891	0.145708	0.0948212	1.243760e-01	0.301152	0.0354552	1.998511e-17	0.483835	0.319973	1.305048e-01	9.355842e-01	20
ENSG00000173811	3	CCDC13-AS1	42774067	rs12487055	3	42757316	G	A	0.190855	0.135667	0.0934496	1.465660e-01	0.31271	0.0432944	5.089792e-13	0.433843	0.304815	1.546489e-01	9.029774e-01	20
ENSG00000225611	3	RP11-70C1.1	42812104	rs62246631	3	42841248	T	C	0.199801	0.126154	0.0968116	1.925450e-01	0.33637	0.0366046	3.954602e-20	0.375045	0.290692	1.969881e-01	7.896304e-01	20
ENSG00000160746	3	ANO10	43396351	rs61102363	3	43539293	T	G	0.548708	-0.0842174	0.0666266	2.062220e-01	0.142802	0.0180567	2.604115e-15	-0.589749	0.472488	2.119657e-01	6.804239e-01	20
ENSG00000179152	3	TCAIM	44379611	rs7617515	3	44539183	C	A	0.758449	-0.00865486	0.0820408	9.159830e-01	0.151449	0.0159765	2.555891e-21	-0.057147	0.541739	9.159886e-01	6.868692e-01	20
ENSG00000225873	3	LINC00694	44462619	rs12634432	3	44899266	C	T	0.588469	-0.00286531	0.0652314	9.649640e-01	0.0708705	0.0109527	9.763382e-11	-0.0404302	0.920452	9.649647e-01	6.857981e-01	20
ENSG00000196345	3	ZKSCAN7	44596685	rs56084453	3	44762830	G	A	0.224652	-0.00600278	0.0777517	9.384610e-01	0.319406	0.0315822	4.813689e-24	-0.0187936	0.243433	9.384627e-01	3.480186e-01	20
ENSG00000144792	3	ZNF660	44619715	rs56084453	3	44762830	G	A	0.224652	-0.00600278	0.0777517	9.384610e-01	0.297316	0.0515244	7.908613e-09	-0.0201899	0.261535	9.384664e-01	7.689810e-01	20
ENSG00000186448	3	ZNF197	44626380	rs56084453	3	44762830	G	A	0.224652	-0.00600278	0.0777517	9.384610e-01	0.502514	0.0433412	4.400357e-31	-0.0119455	0.154729	9.384622e-01	6.149475e-01	20
ENSG00000169981	3	ZNF35	44690219	rs56084453	3	44762830	G	A	0.224652	-0.00600278	0.0777517	9.384610e-01	0.241387	0.0407706	3.207408e-09	-0.0248679	0.322131	9.384661e-01	2.038748e-01	18
ENSG00000196653	3	ZNF502	44754135	rs56084453	3	44762830	G	A	0.224652	-0.00600278	0.0777517	9.384610e-01	0.577247	0.0431609	8.546652e-41	-0.010399	0.134696	9.384619e-01	7.833155e-01	20
ENSG00000186446	3	ZNF501	44771088	rs56084453	3	44762830	G	A	0.224652	-0.00600278	0.0777517	9.384610e-01	0.326418	0.0460091	1.296826e-12	-0.0183899	0.238211	9.384645e-01	4.716912e-01	20
ENSG00000163807	3	KIAA1143	44779153	rs55814136	3	44818055	G	A	0.594433	0.0288142	0.0655574	6.602800e-01	-0.193893	0.0199865	2.979530e-22	-0.148609	0.338458	6.606066e-01	3.505674e-01	20
ENSG00000169964	3	TMEM42	44903361	rs146753246	3	44859164	T	C	0.05666	0.0832359	0.166271	6.166500e-01	-0.308256	0.0559564	3.611732e-08	-0.270022	0.541615	6.180967e-01	7.583765e-01	13
ENSG00000249992	3	TMEM158	45265958	rs33741	3	45257947	C	T	0.87674	-0.0135313	0.109733	9.018610e-01	0.292275	0.0501191	5.489611e-09	-0.0462965	0.375528	9.018826e-01	5.573429e-01	14
ENSG00000011376	3	LARS2	45429998	rs12630334	3	45564439	T	A	0.332008	0.0535819	0.0771401	4.873030e-01	-0.119686	0.0208813	9.941621e-09	-0.447687	0.649236	4.904709e-01	5.317742e-01	20
ENSG00000144791	3	LIMD1	45596886	rs34448158	3	45689473	G	T	0.269384	0.042256	0.072482	5.599030e-01	0.216465	0.0233313	1.728805e-20	0.195209	0.335504	5.606754e-01	9.478709e-01	20
ENSG00000211456	3	SACM1L	45730548	rs9851400	3	45723890	G	C	0.428429	-0.107134	0.0667694	1.085970e-01	-0.0996858	0.0133721	9.003439e-14	1.07472	0.685138	1.167378e-01	9.416031e-01	20
ENSG00000173578	3	XCR1	46058516	rs2201150	3	46258902	C	T	0.642147	0.0309075	0.0671878	6.455040e-01	0.242467	0.0383404	2.547724e-10	0.127471	0.277833	6.463747e-01	6.228120e-01	20
ENSG00000229515	3	FLT1P1	46183850	rs4637320	3	46101266	G	A	0.639165	-0.0199206	0.0667724	7.654470e-01	0.249277	0.0305293	3.209566e-16	-0.0799135	0.268043	7.655987e-01	9.159527e-01	20
ENSG00000183625	3	CCR3	46205096	rs2201150	3	46258902	C	T	0.642147	0.0309075	0.0671878	6.455040e-01	0.42482	0.033333	3.334742e-37	0.0727543	0.158259	6.457192e-01	3.376240e-01	20
ENSG00000163823	3	CCR1	46243200	rs2201150	3	46258902	C	T	0.642147	0.0309075	0.0671878	6.455040e-01	-0.392541	0.0244852	7.666726e-58	-0.078737	0.171232	6.456402e-01	2.630529e-01	20
ENSG00000121807	3	CCR2	46395225	rs6782423	3	46339373	G	A	0.499006	-0.0793537	0.0659489	2.288760e-01	-0.0957101	0.0155572	7.643975e-10	0.829105	0.702104	2.376480e-01	1.292666e-01	20
ENSG00000223552	3	RP11-24F11.2	46406446	rs35060576	3	46434525	G	A	0.602386	0.112598	0.0664179	9.002020e-02	-0.197699	0.0349987	1.616231e-08	-0.569543	0.350758	1.044301e-01	4.173558e-01	5
ENSG00000160791	3	CCR5	46411633	rs76258812	3	46360322	C	T	0.178926	0.131253	0.0859132	1.265770e-01	-0.238345	0.0391104	1.100142e-09	-0.550685	0.371611	1.383710e-01	8.765905e-02	20
ENSG00000181555	3	SETD2	47057919	rs12493425	3	47176946	G	T	0.605368	-0.0299065	0.0671093	6.558580e-01	0.120329	0.0162207	1.186741e-13	-0.248539	0.558721	6.564377e-01	7.532457e-01	20
ENSG00000114650	3	SCAP	47455203	rs57346147	3	47410564	G	C	0.395626	0.0101614	0.0668066	8.791070e-01	-0.130215	0.0142676	7.067258e-20	-0.0780356	0.51312	8.791233e-01	2.487496e-01	20
ENSG00000047849	3	MAP4	47892182	rs7642590	3	48099750	A	G	0.684891	0.0587895	0.0750987	4.337280e-01	0.14126	0.0183837	1.542218e-14	0.416179	0.534386	4.360984e-01	5.531041e-01	20
ENSG00000164048	3	ZNF589	48282590	rs11713476	3	48375434	T	C	0.313121	-0.0921067	0.0774384	2.342740e-01	0.473695	0.0297389	4.022437e-57	-0.194443	0.163932	2.355762e-01	7.772829e-01	20
ENSG00000229759	3	MRPS18AP1	48297840	rs6806112	3	48276077	T	A	0.328032	-0.0912575	0.077283	2.376730e-01	0.540937	0.045439	1.118677e-32	-0.168703	0.14357	2.399723e-01	7.361928e-01	20
ENSG00000228638	3	FCF1P2	48332283	rs11928691	3	48286765	T	C	0.291252	-0.0897239	0.080149	2.629430e-01	-0.281199	0.0287841	1.525957e-22	0.319076	0.286891	2.660584e-01	8.816626e-01	20
ENSG00000172113	3	NME6	48334754	rs7624450	3	48350375	G	A	0.284294	-0.0902685	0.0802868	2.608750e-01	-0.281846	0.023761	1.870892e-32	0.320276	0.286137	2.630085e-01	7.207891e-01	20
ENSG00000229453	3	SPINK8	48348336	rs11718350	3	48360992	G	T	0.284294	-0.0906332	0.0802797	2.589110e-01	0.242005	0.0310612	6.635426e-15	-0.37451	0.335192	2.638665e-01	9.855537e-01	20
ENSG00000164053	3	ATRIP	48488114	rs3135941	3	48507667	C	T	0.173956	-0.0590147	0.0956018	5.370390e-01	-0.261741	0.0378665	4.771518e-12	0.22547	0.366707	5.386538e-01	5.577661e-01	20
ENSG00000213689	3	TREX1	48506445	rs11797	3	48508585	C	T	0.55666	-0.100616	0.0665999	1.308510e-01	0.195068	0.0218316	4.066856e-19	-0.5158	0.346265	1.363267e-01	2.858183e-01	20
ENSG00000213672	3	NCKIPSD	48701364	rs6792510	3	48723302	C	G	0.647117	-0.0797066	0.0685228	2.447430e-01	0.241664	0.0218115	1.574427e-28	-0.329824	0.285104	2.473317e-01	9.555423e-02	20
ENSG00000068745	3	IP6K2	48725436	rs72929172	3	48731961	G	A	0.0646123	0.303397	0.135983	2.567200e-02	0.266966	0.0360387	1.284543e-13	1.13646	0.531967	3.265147e-02	7.391886e-01	16
ENSG00000178467	3	P4HTM	49027319	rs6442131	3	48782573	A	C	0.780318	0.0406053	0.0786722	6.057620e-01	0.105491	0.0186934	1.668834e-08	0.384917	0.748884	6.072607e-01	1.695286e-01	20
ENSG00000178252	3	WDR6	49044495	rs6789285	3	49097783	T	C	0.66501	-0.0621571	0.0690163	3.677930e-01	-0.400651	0.0213159	8.165286e-79	0.15514	0.172458	3.683424e-01	6.209416e-02	20
ENSG00000198218	3	QRICH1	49067140	rs3087866	3	49054692	C	T	0.786282	0.038741	0.078767	6.228310e-01	-0.175177	0.0216072	5.173987e-16	-0.221153	0.450469	6.234686e-01	5.658163e-01	20
ENSG00000177352	3	CCDC71	49199968	rs4955410	3	49181218	G	A	0.676938	-0.0693139	0.0706018	3.262200e-01	-0.116443	0.0188604	6.660545e-10	0.59526	0.613939	3.322577e-01	1.081616e-01	20
ENSG00000145020	3	AMT	49454211	rs11720657	3	49392620	G	A	0.76839	0.0853338	0.0806547	2.900490e-01	0.355135	0.0240382	2.162546e-49	0.240286	0.227692	2.912830e-01	6.804850e-02	20
ENSG00000173540	3	GMPPB	49754277	rs148383796	3	49811047	A	G	0.164016	-0.188313	0.104726	7.215230e-02	0.228509	0.0307481	1.072580e-13	-0.824094	0.471526	8.051288e-02	8.750232e-02	20
ENSG00000182179	3	UBA7	49842640	rs2246832	3	49881134	T	A	0.473161	-0.110224	0.0678251	1.041360e-01	-0.270415	0.0163456	1.781217e-61	0.407611	0.252026	1.058057e-01	2.590985e-02	20
ENSG00000164078	3	MST1R	49924435	rs7613360	3	49916710	T	C	0.383698	-0.155616	0.071703	2.998540e-02	-0.284375	0.05213	4.894065e-08	0.547221	0.271364	4.374193e-02	4.577769e-02	20
ENSG00000164077	3	MON1A	49946302	rs62260771	3	50165563	C	G	0.0745527	0.0434621	0.129822	7.377900e-01	-0.231115	0.0400304	7.764936e-09	-0.188054	0.562664	7.382129e-01	7.813004e-02	20
ENSG00000004534	3	RBM6	49977440	rs7613875	3	49971514	A	C	0.534791	-0.141631	0.0650866	2.955150e-02	-0.587692	0.0241587	1.033152e-130	0.240995	0.111192	3.020549e-02	6.157060e-02	20
ENSG00000114353	3	GNAI2	50263724	rs41291724	3	50294066	G	C	0.100398	0.0331991	0.0964088	7.305770e-01	-0.114821	0.0199035	7.979949e-09	-0.289138	0.841139	7.310375e-01	4.161938e-01	20
ENSG00000186792	3	HYAL3	50330262	rs13100173	3	50332697	A	G	0.463221	-0.156009	0.066056	1.818780e-02	-0.407764	0.0258058	3.051381e-56	0.382596	0.163795	1.950056e-02	1.829533e-01	20
ENSG00000068028	3	RASSF1	50367219	rs76579309	3	50347595	C	A	0.0109344	0.217075	0.16697	1.935730e-01	-0.264734	0.0435364	1.196170e-09	-0.819974	0.644963	2.036039e-01	9.072652e-01	3
ENSG00000114395	3	CYB561D2	50388126	rs58181992	3	50391468	C	T	0.0109344	0.216273	0.167064	1.954750e-01	0.270942	0.0478527	1.496200e-08	0.798226	0.632516	2.069537e-01	8.308659e-01	9
ENSG00000114735	3	HEMK1	50606583	rs62262965	3	50613893	T	C	0.124254	-0.235664	0.113353	3.761400e-02	-0.155372	0.0268081	6.802882e-09	1.51677	0.775078	5.035579e-02	9.896536e-01	20
ENSG00000114738	3	MAPKAPK3	50648951	rs13089255	3	50744232	T	G	0.111332	-0.0312579	0.0975702	7.486930e-01	-0.173344	0.0238612	3.739481e-13	0.180323	0.563417	7.489288e-01	9.994575e-01	7
ENSG00000273356	3	RP11-804H8.6	50707420	rs9823942	3	51018146	A	G	0.109344	-0.0321199	0.097313	7.413500e-01	-0.300175	0.0434829	5.081453e-12	0.107004	0.324558	7.416332e-01	9.948665e-01	4
ENSG00000164082	3	GRM2	51741086	rs9311469	3	51540035	A	C	0.88171	0.0607417	0.096631	5.296150e-01	-0.325444	0.0485001	1.943935e-11	-0.186643	0.29822	5.314106e-01	3.200731e-01	9
ENSG00000248487	3	ABHD14A	52005442	rs115904277	3	51965247	A	G	0.0526839	-0.343087	0.21079	1.036050e-01	-0.311613	0.0442302	1.851173e-12	1.101	0.694265	1.127723e-01	2.127395e-01	9
ENSG00000168237	3	GLYCTK	52321105	rs2276834	3	52325759	G	A	0.518887	-0.0870683	0.0651308	1.812810e-01	-0.270426	0.0237984	6.376923e-30	0.321967	0.242506	1.842884e-01	6.506105e-01	20
ENSG00000010327	3	STAB1	52529354	rs758800	3	52529266	C	T	0.939364	0.10272	0.171805	5.499160e-01	0.37435	0.0504174	1.127620e-13	0.274396	0.460428	5.512032e-01	6.791675e-01	20
ENSG00000168268	3	NT5DC2	52558386	rs9863753	3	52529899	T	A	0.936382	0.135409	0.168847	4.225730e-01	-0.458416	0.0506035	1.316710e-19	-0.295385	0.369768	4.243840e-01	7.508394e-01	15
ENSG00000055955	3	ITIH4	52846991	rs12496077	3	52886241	A	G	0.264414	-0.0332375	0.0740022	6.533290e-01	0.567132	0.0288813	7.523310e-86	-0.0586063	0.130519	6.534139e-01	5.302968e-01	20
ENSG00000272573	3	MUSTN1	52867130	rs6803519	3	52889771	T	C	0.264414	-0.034236	0.0739597	6.434350e-01	0.298091	0.029217	1.929463e-24	-0.114851	0.248366	6.437765e-01	6.317218e-01	20
ENSG00000213533	3	TMEM110	52870235	rs2276825	3	52886605	C	T	0.275348	-0.0345112	0.0732706	6.376330e-01	0.219125	0.0229122	1.136511e-21	-0.157495	0.334783	6.380407e-01	2.347886e-01	20
ENSG00000163935	3	SFMBT1	52937588	rs2581820	3	53020544	G	A	0.736581	-0.0125044	0.0744496	8.666160e-01	-0.20523	0.02678	1.808688e-14	0.0609287	0.362849	8.666481e-01	2.546501e-02	20
ENSG00000242142	3	SERBP1P3	53098299	rs1864367	3	53111704	C	T	0.597416	-0.0113059	0.0659684	8.639220e-01	0.463981	0.0442703	1.060324e-25	-0.0243672	0.142198	8.639402e-01	1.666659e-01	20
ENSG00000163933	3	RFT1	53122499	rs1864367	3	53111704	C	T	0.597416	-0.0113059	0.0659684	8.639220e-01	-0.127692	0.0198297	1.199092e-10	0.0885404	0.516804	8.639699e-01	2.771718e-01	17
ENSG00000163931	3	TKT	53258723	rs141078441	3	53286932	T	C	0.17495	-0.0577786	0.0794305	4.669740e-01	-0.18027	0.0164087	4.450171e-28	0.320511	0.441584	4.679482e-01	7.290778e-01	20
ENSG00000056736	3	IL17RB	53880607	rs2276846	3	53916316	T	A	0.452286	-0.0496726	0.0659326	4.512190e-01	-0.380761	0.043578	2.383971e-18	0.130456	0.173803	4.528938e-01	7.358431e-01	20
ENSG00000271976	3	RP11-884K10.7	53893021	rs999514	3	53889849	C	T	0.407555	-0.00318385	0.0669209	9.620540e-01	0.21929	0.0290194	4.135473e-14	-0.0145189	0.305177	9.620547e-01	1.102563e-01	20
ENSG00000265992	3	ESRG	54666149	rs10510769	3	54650658	A	G	0.240557	-0.0168415	0.073199	8.180310e-01	0.631241	0.0409342	1.185141e-53	-0.02668	0.115973	8.180508e-01	9.841103e-01	20
ENSG00000180376	3	CCDC66	56591189	rs6768191	3	56698141	G	C	0.105368	0.0918358	0.103012	3.726600e-01	0.43095	0.0345095	8.694916e-36	0.213101	0.239643	3.738727e-01	9.337720e-01	20
ENSG00000163946	3	FAM208A	56654161	rs61456176	3	56636709	A	G	0.0437376	0.0265398	0.150237	8.597810e-01	0.296693	0.029428	6.637391e-24	0.0894521	0.50645	8.598023e-01	9.453627e-01	20
ENSG00000174839	3	DENND6A	57611184	rs73088585	3	57687532	G	T	0.171968	-0.150062	0.0922963	1.039770e-01	0.197757	0.0204007	3.208217e-22	-0.75882	0.473235	1.088299e-01	4.750726e-01	20
ENSG00000136068	3	FLNB	57994127	rs59637740	3	57991769	T	C	0.0457256	-0.11078	0.154533	4.734550e-01	0.694511	0.0629911	2.877669e-28	-0.159508	0.222976	4.743872e-01	5.858351e-01	15
ENSG00000163684	3	RPP14	58291974	rs7610449	3	58319958	A	G	0.685885	-0.0667001	0.0794614	4.012430e-01	-0.182048	0.0249333	2.847850e-13	0.366387	0.439361	4.043318e-01	5.987508e-01	20
ENSG00000168297	3	PXK	58318607	rs9852465	3	58465183	G	A	0.308151	0.0016499	0.066352	9.801620e-01	0.13699	0.0160755	1.573127e-17	0.0120439	0.484359	9.801620e-01	8.934642e-01	20
ENSG00000168291	3	PDHB	58413357	rs12485999	3	58409763	T	C	0.809145	-0.0472186	0.0736865	5.216500e-01	0.210341	0.0200527	9.662084e-26	-0.224486	0.350972	5.224252e-01	8.036045e-01	20
ENSG00000114405	3	C3orf14	62304648	rs1881269	3	62309701	A	G	0.38668	0.069628	0.0653802	2.868890e-01	-0.415839	0.0455084	6.383988e-20	-0.16744	0.158289	2.901418e-01	8.135055e-01	20
ENSG00000239653	3	PSMD6-AS2	63989698	rs2280160	3	63997896	A	G	0.596421	0.0291973	0.0656062	6.562920e-01	0.180097	0.0234897	1.759603e-14	0.16212	0.364896	6.568323e-01	7.808666e-01	20
ENSG00000271843	3	RP11-245J9.5	63993758	rs2280160	3	63997896	A	G	0.596421	0.0291973	0.0656062	6.562920e-01	0.238387	0.0423388	1.797229e-08	0.122479	0.276067	6.572920e-01	6.074200e-01	13
ENSG00000243410	3	RP11-245J9.4	63997640	rs704368	3	63868337	T	C	0.644135	0.060544	0.0693592	3.827150e-01	-0.32978	0.0432813	2.547492e-14	-0.183589	0.211695	3.858146e-01	1.240154e-01	20
ENSG00000144741	3	SLC25A26	66119285	rs1482035	3	66296788	T	A	0.402584	0.0424123	0.0650122	5.141600e-01	-0.100915	0.0180975	2.458671e-08	-0.420277	0.648621	5.170140e-01	8.240490e-01	20
ENSG00000172340	3	SUCLG2	67410884	rs902320	3	67411103	T	C	0.249503	-0.0871301	0.0682932	2.020180e-01	-0.213923	0.0235312	9.809716e-20	0.407297	0.32237	2.064301e-01	6.284212e-01	20
ENSG00000183662	3	FAM19A1	68053359	rs7428837	3	68106935	T	C	0.507952	-0.0125791	0.0651196	8.468260e-01	-0.239228	0.037204	1.274620e-10	0.0525821	0.27233	8.468947e-01	7.584700e-01	20
ENSG00000163378	3	EOGT	69024365	rs11128110	3	69093315	G	A	0.264414	-0.064229	0.0678387	3.437460e-01	-0.161926	0.0262985	7.402150e-10	0.396656	0.423873	3.493806e-01	1.656264e-02	20
ENSG00000163412	3	EIF4E3	71724567	rs1521352	3	71769437	C	T	0.648111	-0.0705663	0.0735938	3.376280e-01	0.0965234	0.016769	8.609302e-09	-0.73108	0.772952	3.442360e-01	4.911728e-01	15
ENSG00000163421	3	PROK2	71820807	rs6777956	3	71854587	T	C	0.224652	0.0621123	0.0706841	3.795470e-01	-0.208028	0.0212247	1.112512e-22	-0.298577	0.341145	3.814540e-01	5.198048e-01	20
ENSG00000163602	3	RYBP	72420976	rs2118592	3	72504654	G	A	0.378728	-0.0449222	0.0657721	4.946080e-01	0.333228	0.0183968	2.499235e-73	-0.134809	0.197519	4.949148e-01	6.316817e-01	20
ENSG00000244026	3	FAM86DP	75470703	rs151208235	3	75400034	G	C	0.0457256	0.0035506	0.130815	9.783460e-01	-1.18561	0.0951694	1.266793e-35	-0.00299475	0.110336	9.783464e-01	9.869807e-01	20
ENSG00000272690	3	RP11-803B1.8	75484499	rs116321223	3	75420157	G	A	0.055666	-0.0417683	0.122843	7.338460e-01	-0.824751	0.0959346	8.182043e-18	0.0506435	0.149062	7.340463e-01	9.977707e-01	18
ENSG00000227124	3	ZNF717	75758794	rs71315314	3	75852840	T	A	0.421471	-0.0720027	0.06576	2.735460e-01	-0.377201	0.0383958	8.873460e-23	0.190887	0.175416	2.765097e-01	1.576063e-01	20
ENSG00000083937	3	CHMP2B	87276421	rs2129873	3	87195327	T	C	0.684891	-0.000203282	0.0682636	9.976240e-01	-0.103681	0.0134607	1.334243e-14	0.00196065	0.6584	9.976240e-01	7.863829e-01	20
ENSG00000163320	3	CGGBP1	88101094	rs145405411	3	88244841	G	C	0.120278	-0.186193	0.0891819	3.681710e-02	0.153088	0.0254419	1.774931e-09	-1.21625	0.616624	4.856028e-02	5.158055e-01	7
ENSG00000179021	3	C3orf38	88198893	rs4384978	3	88162883	C	G	0.842942	0.03044	0.0848472	7.197720e-01	0.136535	0.0210485	8.774098e-11	0.222946	0.622382	7.201823e-01	2.750880e-02	18
ENSG00000249274	3	PDLIM1P4	98501032	rs13060012	3	98502147	C	A	0.407555	0.0532554	0.0654608	4.159050e-01	0.274444	0.0326986	4.732952e-17	0.194048	0.239639	4.180831e-01	3.626053e-01	19
ENSG00000184220	3	CMSS1	99536678	rs1718240	3	99536937	T	C	0.430417	0.0987706	0.0667923	1.392020e-01	-0.1914	0.0249915	1.879736e-14	-0.516043	0.355413	1.465145e-01	5.763332e-01	20
ENSG00000181458	3	TMEM45A	100211463	rs7653196	3	100227872	G	A	0.378728	-0.0126676	0.0670428	8.501340e-01	0.507512	0.0372514	2.884033e-42	-0.0249602	0.132114	8.501478e-01	2.381635e-01	20
ENSG00000114354	3	TFG	100428205	rs1718279	3	100459966	G	T	0.354871	-0.0651461	0.0704893	3.553820e-01	0.259341	0.0240945	5.118983e-27	-0.251199	0.272802	3.571495e-01	2.320055e-01	20
ENSG00000138468	3	SENP7	101043049	rs7631506	3	101242614	C	A	0.615308	0.101807	0.0661357	1.237150e-01	-0.198912	0.016715	1.180373e-32	-0.511819	0.335257	1.268492e-01	1.902503e-01	20
ENSG00000256628	3	ZBTB11-AS1	101395274	rs62284162	3	101418501	A	G	0.337972	0.0740326	0.0674918	2.726800e-01	0.262818	0.047254	2.669898e-08	0.281688	0.261747	2.818458e-01	2.202781e-01	20
ENSG00000182504	3	CEP97	101442769	rs7613046	3	100976755	C	G	0.803181	-0.0236058	0.0890205	7.908770e-01	-0.16208	0.0260234	4.717235e-10	0.145643	0.549736	7.910614e-01	3.564380e-01	20
ENSG00000144815	3	NXPE3	101498046	rs3796278	3	101498077	G	A	0.0735586	0.0635502	0.122087	6.026910e-01	-0.537138	0.0338709	1.229687e-56	-0.118313	0.227414	6.028880e-01	4.614025e-02	20
ENSG00000170017	3	ALCAM	105085753	rs12486550	3	104859277	C	G	0.484095	-0.144288	0.0661843	2.925100e-02	0.364749	0.0277763	2.168778e-39	-0.395582	0.183935	3.150326e-02	9.396977e-01	20
ENSG00000114439	3	BBX	107241783	rs682043	3	107303803	C	T	0.106362	0.00350733	0.0943326	9.703410e-01	-0.188579	0.0273824	5.703719e-12	-0.0185987	0.500236	9.703415e-01	9.107040e-01	20
ENSG00000196776	3	CD47	107762145	rs327133	3	107807485	T	C	0.415507	0.00278476	0.0658516	9.662690e-01	0.115292	0.0170804	1.478909e-11	0.024154	0.571184	9.662694e-01	7.424866e-01	20
ENSG00000114446	3	IFT57	107879659	rs11720065	3	107990579	T	C	0.681909	0.0849728	0.0682556	2.131610e-01	-0.201662	0.0258226	5.740197e-15	-0.421362	0.342739	2.189226e-01	4.865416e-01	20
ENSG00000163507	3	KIAA1524	108268716	rs55943732	3	108332663	G	A	0.134195	0.0432559	0.0908468	6.339730e-01	0.324896	0.0336561	4.754476e-22	0.133138	0.279958	6.343857e-01	6.044735e-01	20
ENSG00000198919	3	DZIP3	108308529	rs13097993	3	108337737	A	G	0.33499	0.0934559	0.0709645	1.878590e-01	0.358724	0.0309843	5.352571e-31	0.260523	0.1991	1.907035e-01	9.337895e-02	20
ENSG00000121570	3	DPPA4	109044988	rs6767607	3	109051621	T	A	0.482107	0.0219032	0.0655816	7.383920e-01	-0.268906	0.0389343	4.962006e-12	-0.081453	0.244168	7.386859e-01	6.489424e-01	20
ENSG00000144827	3	ABHD10	111697857	rs3804764	3	111702991	A	G	0.220676	-0.112626	0.0828332	1.739330e-01	-0.215789	0.024833	3.636766e-18	0.521926	0.388533	1.791660e-01	3.015132e-01	20
ENSG00000138459	3	SLC35A5	112280556	rs2638042	3	112247109	G	A	0.0675944	0.0121836	0.134777	9.279710e-01	-0.220945	0.0234503	4.433163e-21	-0.0551431	0.610031	9.279741e-01	1.382279e-02	19
ENSG00000091986	3	CCDC80	112323407	rs2280066	3	112318134	A	T	0.922465	0.107181	0.119211	3.686070e-01	-0.519372	0.0585107	6.898221e-19	-0.206367	0.230704	3.710492e-01	1.114341e-02	18
ENSG00000163607	3	GTPBP8	112709765	rs9866791	3	112709033	C	T	0.72167	0.0538091	0.0692536	4.371670e-01	0.282553	0.0349751	6.546907e-16	0.190439	0.24623	4.392754e-01	2.007642e-01	20
ENSG00000163608	3	C3orf17	112721287	rs2293560	3	112738318	T	C	0.770378	0.0320694	0.0705107	6.492410e-01	0.262514	0.0267646	1.037409e-22	0.122163	0.268886	6.495929e-01	6.032593e-01	20
ENSG00000243795	3	RP11-572M11.3	112861197	rs2293560	3	112738318	T	C	0.770378	0.0320694	0.0705107	6.492410e-01	-0.325201	0.0553308	4.167806e-09	-0.0986141	0.21747	6.502173e-01	7.475230e-01	16
ENSG00000206530	3	WDR52	113005777	rs775214	3	113010950	T	C	0.752485	-0.114941	0.0817045	1.594920e-01	0.1933	0.0280621	5.646903e-12	-0.594625	0.431407	1.680990e-01	1.244339e-02	20
ENSG00000072858	3	SIDT1	113251143	rs35350834	3	113251079	A	G	0.32505	0.0804356	0.0723861	2.664820e-01	-0.0982739	0.0134888	3.202702e-13	-0.818484	0.745093	2.719867e-01	1.562617e-01	20
ENSG00000178075	3	GRAMD1C	113547029	rs7636168	3	113543317	A	T	0.739563	0.0257215	0.0762855	7.359850e-01	0.213019	0.0278606	2.075184e-14	0.120747	0.358464	7.362324e-01	1.411391e-01	13
ENSG00000241889	3	RP11-435F17.3	113604145	rs7632377	3	113550915	T	C	0.754473	0.0218686	0.0770388	7.765130e-01	0.248095	0.0453264	4.411817e-08	0.0881461	0.310939	7.768060e-01	1.169402e-01	11
ENSG00000241560	3	ZBTB20-AS1	114070658	rs2733423	3	114097648	T	C	0.465209	-0.0505699	0.0652503	4.383320e-01	-0.264995	0.0321104	1.549611e-16	0.190833	0.247316	4.403401e-01	3.032152e-01	20
ENSG00000121578	3	B4GALT4	118930579	rs4687843	3	118961002	T	C	0.163022	0.010053	0.0904263	9.114790e-01	0.216798	0.0224605	4.802163e-22	0.0463704	0.417127	9.114847e-01	9.177946e-01	20
ENSG00000031081	3	ARHGAP31	119013220	rs140692721	3	119041972	A	G	0.0258449	0.0597208	0.207929	7.739470e-01	-0.524533	0.0843192	4.946307e-10	-0.113855	0.39683	7.741800e-01	7.308420e-01	4
ENSG00000163389	3	POGLUT1	119187785	rs17203139	3	119205217	G	T	0.0725646	0.280582	0.131156	3.241160e-02	0.607698	0.0484441	4.270681e-36	0.461713	0.21894	3.495727e-02	8.129188e-01	20
ENSG00000113845	3	TIMMDC1	119217379	rs11709468	3	119225201	C	G	0.305169	-0.101273	0.0693495	1.441990e-01	-0.086001	0.0155014	2.890648e-08	1.17758	0.833847	1.578840e-01	3.222112e-01	11
ENSG00000144843	3	ADPRH	119298115	rs13324934	3	119298630	T	G	0.0318091	-0.0145011	0.173645	9.334460e-01	-0.626984	0.0514665	3.858749e-34	0.0231283	0.276959	9.334476e-01	5.942930e-01	15
ENSG00000121577	3	POPDC2	119355304	rs523476	3	119395662	G	C	0.4334	0.195658	0.0653081	2.736150e-03	0.345911	0.0385333	2.784100e-19	0.565631	0.199037	4.485421e-03	7.349473e-01	20
ENSG00000163428	3	LRRC58	120043356	rs787193	3	120032474	A	C	0.133201	0.105774	0.106424	3.202760e-01	0.151148	0.0243803	5.660614e-10	0.699804	0.713095	3.264146e-01	2.142610e-01	20
ENSG00000163833	3	FBXO40	121311966	rs1873645	3	121348499	C	T	0.247515	-0.00289557	0.0749688	9.691900e-01	0.279748	0.0379625	1.718419e-13	-0.0103506	0.267991	9.691909e-01	3.574407e-01	20
ENSG00000180353	3	HCLS1	121350246	rs34440810	3	121363680	T	C	0.134195	0.0656457	0.0945617	4.875500e-01	-0.1694	0.017981	4.466743e-21	-0.387519	0.559729	4.887281e-01	1.231624e-01	20
ENSG00000243544	3	RN7SL172P	121372843	rs1573819	3	121469646	C	A	0.2833	0.0812241	0.0705775	2.497940e-01	0.220573	0.0340078	8.817792e-11	0.368241	0.324971	2.571513e-01	7.127272e-01	20
ENSG00000173226	3	IQCB1	121488610	rs13096164	3	121558911	C	A	0.616302	-0.0245846	0.0690325	7.217440e-01	0.471963	0.0258472	1.730967e-74	-0.0520901	0.146295	7.217933e-01	9.231041e-02	20
ENSG00000121552	3	CSTA	122044091	rs2001548	3	122032789	A	G	0.168986	-0.0757375	0.0958515	4.294380e-01	-0.133679	0.0235548	1.384898e-08	0.566562	0.723944	4.338587e-01	7.883555e-01	13
ENSG00000196981	3	WDR5B	122130715	rs3828362	3	122131777	G	C	0.412525	-0.0479156	0.0657458	4.661240e-01	0.156342	0.0212476	1.865644e-13	-0.306479	0.422583	4.682974e-01	9.229996e-01	20
ENSG00000138496	3	PARP9	122246771	rs3828362	3	122131777	G	C	0.412525	-0.0479156	0.0657458	4.661240e-01	0.0873213	0.013988	4.304462e-10	-0.548728	0.758032	4.691367e-01	8.420111e-01	20
ENSG00000173200	3	PARP15	122296449	rs2332240	3	122296834	G	A	0.430417	-0.0423544	0.065236	5.161770e-01	0.109538	0.0117406	1.060174e-20	-0.386664	0.596996	5.171903e-01	6.700866e-02	19
ENSG00000173193	3	PARP14	122399465	rs59461214	3	122455012	A	G	0.10338	-0.0339432	0.0904616	7.074940e-01	-0.370513	0.0335436	2.299070e-28	0.0916114	0.244293	7.076561e-01	6.033266e-01	20
ENSG00000169087	3	HSPBAP1	122458846	rs1030530	3	122425218	T	A	0.854871	-0.150208	0.093296	1.073930e-01	-0.21225	0.0244808	4.319183e-18	0.707694	0.447072	1.134321e-01	7.444817e-01	20
ENSG00000138463	3	DIRC2	122513642	rs78330437	3	122582224	T	G	0.0646123	-0.151166	0.153408	3.244360e-01	-0.248731	0.0295519	3.870785e-17	0.607749	0.620975	3.277278e-01	6.802354e-01	20
ENSG00000114491	3	UMPS	124449213	rs4678147	3	124455680	A	G	0.573559	-0.0357649	0.0652134	5.833980e-01	0.143108	0.0183909	7.169440e-15	-0.249915	0.456824	5.843295e-01	8.960758e-01	20
ENSG00000082781	3	ITGB5	124480795	rs332514	3	124439567	G	A	0.141153	-0.0719432	0.0958125	4.527290e-01	0.15843	0.026464	2.142491e-09	-0.454101	0.609501	4.562491e-01	7.974770e-01	20
ENSG00000173706	3	HEG1	124684554	rs4368548	3	124727778	T	C	0.619284	-0.044532	0.067157	5.072640e-01	-0.118964	0.0165068	5.720822e-13	0.374332	0.5669	5.090525e-01	4.702869e-01	17
ENSG00000114520	3	SNX4	125165495	rs4679402	3	125238606	C	G	0.395626	0.0837191	0.0672195	2.129630e-01	0.11602	0.0188045	6.838228e-10	0.721592	0.591065	2.221493e-01	7.202672e-01	20
ENSG00000144909	3	OSBPL11	125247702	rs2684961	3	125474742	T	C	0.173956	0.079519	0.112009	4.777460e-01	-0.0950251	0.0149156	1.879962e-10	-0.836821	1.18603	4.804576e-01	4.664460e-01	20
ENSG00000171084	3	FAM86JP	125635463	rs2979977	3	125599006	T	C	0.833002	0.0921646	0.113271	4.158360e-01	-0.507501	0.0603634	4.190866e-17	-0.181605	0.224236	4.180088e-01	2.134829e-01	20
ENSG00000189366	3	ALG1L	125648118	rs3804587	3	125737621	T	C	0.279324	0.0577177	0.0712373	4.178150e-01	-0.52464	0.050163	1.336723e-25	-0.110014	0.13619	4.192074e-01	8.156132e-01	20
ENSG00000114544	3	SLC41A3	125725198	rs58582416	3	125765557	A	C	0.341948	-0.0915357	0.075828	2.273750e-01	0.309891	0.0250514	3.788083e-35	-0.29538	0.245855	2.295798e-01	5.309664e-01	20
ENSG00000070476	3	ZXDC	126156444	rs812368	3	126175401	A	G	0.66998	-0.123849	0.067689	6.729770e-02	0.175026	0.0177813	7.328526e-23	-0.707603	0.393361	7.204021e-02	3.233882e-01	20
ENSG00000180767	3	CHST13	126243126	rs11718493	3	126247848	T	C	0.61332	-0.122361	0.0650623	6.001640e-02	0.669153	0.0287452	7.272542e-120	-0.18286	0.0975476	6.085235e-02	6.554684e-01	20
ENSG00000197763	3	TXNRD3	126290622	rs7628650	3	126396097	T	C	0.082505	0.122336	0.102212	2.313490e-01	-0.460618	0.0781915	3.841029e-09	-0.265591	0.226436	2.408277e-01	4.918674e-01	20
ENSG00000163870	3	TPRA1	127291912	rs62264113	3	127292333	A	G	0.082505	0.0160295	0.100084	8.727550e-01	-0.318767	0.0381455	6.454718e-17	-0.0502859	0.31403	8.727778e-01	5.373365e-01	20
ENSG00000114631	3	PODXL2	127348024	rs2630213	3	127333832	T	A	0.564612	-0.00940204	0.0650311	8.850440e-01	-0.402927	0.0362176	9.463591e-29	0.0233344	0.16141	8.850540e-01	6.836150e-01	20
ENSG00000114626	3	ABTB1	127391778	rs9859117	3	127397553	C	G	0.223658	0.0680459	0.0734496	3.542220e-01	0.0895349	0.0135872	4.408427e-11	0.759993	0.828413	3.589290e-01	8.885043e-01	8
ENSG00000132394	3	EEFSEC	127872297	rs4857836	3	127836287	T	C	0.734592	0.0450197	0.0713012	5.277780e-01	0.12575	0.0165783	3.319088e-14	0.35801	0.568969	5.292014e-01	1.502346e-01	20
ENSG00000163902	3	RPN1	128338817	rs13325747	3	128336023	A	G	0.418489	0.00356432	0.0654171	9.565480e-01	-0.107224	0.0164268	6.692906e-11	-0.0332418	0.610119	9.565494e-01	1.835373e-01	20
ENSG00000261159	3	RP11-723O4.9	128578559	rs7648327	3	128570708	A	G	0.814115	0.0615944	0.0841158	4.640120e-01	-0.571289	0.0504056	8.920433e-30	-0.107817	0.147546	4.649418e-01	4.854733e-02	20
ENSG00000231305	3	RP11-723O4.2	128580156	rs1683817	3	128651536	A	G	0.189861	-0.0640284	0.0840669	4.462760e-01	0.545454	0.0585833	1.269454e-20	-0.117386	0.154638	4.477923e-01	9.068466e-02	20
ENSG00000177646	3	ACAD9	128598439	rs16852253	3	128634773	A	G	0.0178926	0.0436211	0.163129	7.891580e-01	1.50963	0.109311	2.203929e-43	0.0288952	0.108079	7.891979e-01	6.783715e-01	20
ENSG00000183624	3	HMCES	128997671	rs56322493	3	129016126	G	A	0.00894632	-0.0168927	0.259947	9.481860e-01	0.360521	0.0531155	1.140993e-11	-0.0468564	0.721065	9.481882e-01	9.772711e-01	13
ENSG00000251474	3	RPL32P3	129101765	rs4273365	3	129142741	C	T	0.151093	0.114674	0.128957	3.738760e-01	0.147396	0.020712	1.107450e-12	0.777999	0.881706	3.775713e-01	2.287258e-01	20
ENSG00000172771	3	EFCAB12	129120164	rs2307285	3	129149961	C	T	0.416501	0.0169323	0.0653979	7.957030e-01	-0.191427	0.0258838	1.407516e-13	-0.088453	0.341843	7.958255e-01	6.321195e-02	20
ENSG00000163913	3	IFT122	129158968	rs59299958	3	129112747	C	T	0.172962	0.106202	0.118842	3.715140e-01	-0.158092	0.0287164	3.685746e-08	-0.671773	0.761566	3.777256e-01	1.512097e-01	20
ENSG00000004399	3	PLXND1	129274018	rs9866653	3	129333391	G	A	0.776342	0.0214878	0.0802715	7.889380e-01	0.179329	0.0310766	7.901045e-09	0.119823	0.448103	7.891601e-01	2.463036e-01	20
ENSG00000251287	3	ALG1L2	129800674	rs10934906	3	129813062	C	T	0.71173	0.0371472	0.0745397	6.182340e-01	-0.750923	0.0497656	1.907197e-51	-0.0494687	0.0993182	6.184256e-01	5.221348e-01	20
ENSG00000253540	3	FAM86HP	129817935	rs73866384	3	129842136	T	C	0.0586481	-0.181587	0.127448	1.542160e-01	-0.474586	0.0815871	5.994012e-09	0.382622	0.276484	1.663939e-01	8.962103e-02	9
ENSG00000249846	3	RP11-77P16.4	129831393	rs56110318	3	129849681	G	A	0.454274	-0.125333	0.0653848	5.525730e-02	-0.376297	0.0442546	1.847382e-17	0.333069	0.178119	6.149403e-02	3.614262e-01	20
ENSG00000228252	3	COL6A4P2	129931666	rs2624624	3	129859169	T	C	0.192843	0.0266635	0.0825262	7.466260e-01	0.571619	0.0503793	7.735667e-30	0.0466456	0.144431	7.467252e-01	4.591389e-01	20
ENSG00000196455	3	PIK3R4	130397779	rs61629992	3	130360527	T	C	0.0745527	0.128233	0.130073	3.242070e-01	0.238142	0.0431463	3.401408e-08	0.538473	0.554844	3.318001e-01	7.639638e-01	16
ENSG00000114670	3	NEK11	130745694	rs6802249	3	130826597	C	T	0.218688	0.0119741	0.0904256	8.946530e-01	0.390097	0.0478039	3.340076e-16	0.0306952	0.231833	8.946664e-01	6.283394e-01	20
ENSG00000250608	3	RP11-933H2.4	131043936	rs61614496	3	131080505	A	C	0.0208748	-0.330364	0.251172	1.884130e-01	-0.508547	0.0622686	3.161763e-16	0.649623	0.500265	1.940959e-01	1.791804e-01	11
ENSG00000246082	3	NUDT16P	131080742	rs58114350	3	131080386	C	G	0.0208748	-0.325675	0.251012	1.944760e-01	-0.4415	0.0445543	3.794738e-23	0.737656	0.573396	1.982799e-01	4.645588e-01	14
ENSG00000014257	3	ACPP	132036211	rs17831335	3	132065781	G	A	0.545726	0.0881143	0.0667742	1.869730e-01	-0.172298	0.0237778	4.287372e-13	-0.511406	0.393924	1.942067e-01	5.512370e-01	9
ENSG00000240303	3	ACAD11	132276982	rs180747653	3	132514658	G	T	0.0139165	-0.202468	0.179442	2.591840e-01	-0.405586	0.0639817	2.311232e-10	0.499199	0.44938	2.666285e-01	9.457154e-01	6
ENSG00000113971	3	NPHP3	132276986	rs7622700	3	132446336	T	G	0.422465	-0.00428356	0.0666091	9.487240e-01	-0.425623	0.0245581	2.731053e-67	0.0100642	0.156499	9.487246e-01	6.275006e-02	20
ENSG00000091527	3	CDV3	133292574	rs77247608	3	133403296	G	A	0.251491	-0.0638405	0.068241	3.495220e-01	-0.16979	0.0213615	1.889420e-15	0.375997	0.404688	3.528362e-01	9.996175e-01	20
ENSG00000129055	3	ANAPC13	134196548	rs1814336	3	134200823	C	G	0.690855	-0.13476	0.0725427	6.321790e-02	0.359281	0.0202169	1.179229e-70	-0.375082	0.203011	6.466056e-02	5.615287e-01	20
ENSG00000182923	3	CEP63	134204585	rs1814337	3	134200682	T	C	0.689861	-0.132064	0.0725039	6.853460e-02	0.273634	0.0196245	3.448385e-44	-0.48263	0.267218	7.089821e-02	5.574520e-01	20
ENSG00000114054	3	PCCB	135969148	rs1609391	3	136615268	A	G	0.423459	0.0282736	0.0652351	6.647170e-01	0.172948	0.0239679	5.360537e-13	0.16348	0.377875	6.652828e-01	8.780263e-01	20
ENSG00000163864	3	NMNAT3	139279022	rs10935341	3	139396758	A	G	0.553678	-0.0466462	0.0652341	4.745730e-01	0.424204	0.0344327	7.086650e-35	-0.109962	0.154039	4.753155e-01	3.954043e-01	20
ENSG00000155893	3	ACPL2	140947568	rs56273864	3	140945712	G	A	0.135189	0.0343239	0.10701	7.483990e-01	0.347014	0.0252505	5.623351e-43	0.0989121	0.308458	7.484629e-01	6.778618e-01	20
ENSG00000177311	3	ZBTB38	141043055	rs724016	3	141105570	G	A	0.423459	0.101283	0.0651693	1.201490e-01	0.159093	0.0186357	1.377764e-17	0.636628	0.416363	1.262592e-01	8.325882e-01	20
ENSG00000114125	3	RNF7	141457046	rs75171144	3	141458968	G	A	0.149105	0.0867266	0.10587	4.126850e-01	-0.139337	0.0240825	7.215751e-09	-0.622423	0.76739	4.173135e-01	5.577288e-01	10
ENSG00000069849	3	ATP1B3	141594966	rs2068229	3	141623304	G	A	0.237575	0.0478892	0.0743221	5.193510e-01	0.118882	0.0197373	1.709758e-09	0.40283	0.628742	5.217234e-01	3.883020e-01	20
ENSG00000175040	3	CHST2	142838173	rs4683757	3	142880882	C	T	0.432406	-0.00268434	0.0654413	9.672810e-01	-0.172075	0.0273256	3.030485e-10	0.0155998	0.380315	9.672814e-01	5.389377e-01	19
ENSG00000241679	3	RP11-80H8.4	142842204	rs6779211	3	142874823	A	T	0.0934394	0.0351434	0.101287	7.286150e-01	-0.382909	0.0607445	2.908182e-10	-0.09178	0.26492	7.290090e-01	9.495677e-01	14
ENSG00000181804	3	SLC9A9	142984064	rs13070587	3	143533737	C	A	0.345924	-0.0603732	0.0669528	3.672010e-01	0.237492	0.0284488	6.939323e-17	-0.254212	0.283556	3.699789e-01	6.134179e-01	12
ENSG00000188313	3	PLSCR1	146232967	rs2587008	3	146260466	G	C	0.257455	0.138971	0.0687008	4.309030e-02	-0.170523	0.0170605	1.599949e-23	-0.814969	0.411051	4.740672e-02	6.651661e-01	20
ENSG00000163754	3	GYG1	148709128	rs13068009	3	148747119	G	A	0.301193	0.0948508	0.0685357	1.663700e-01	-0.0757349	0.0115147	4.793186e-11	-1.25241	0.924759	1.756390e-01	9.014736e-01	20
ENSG00000163755	3	HPS3	148847371	rs6791170	3	149003585	G	A	0.343936	0.0118144	0.0672453	8.605360e-01	-0.156217	0.0279261	2.219603e-08	-0.0756281	0.430673	8.606047e-01	8.863526e-01	13
ENSG00000082996	3	RNF13	149530495	rs6806908	3	149676059	A	G	0.26839	0.054761	0.0788774	4.875220e-01	0.122568	0.0127742	8.393865e-22	0.446781	0.645222	4.886583e-01	1.614099e-01	20
ENSG00000070087	3	PFN2	149682691	rs13066184	3	149662640	G	C	0.364811	-0.14057	0.0673348	3.683160e-02	0.229415	0.0359507	1.755021e-10	-0.612732	0.308813	4.723900e-02	1.582565e-02	20
ENSG00000224831	3	RP11-651P23.4	149699965	rs6768054	3	149678534	T	C	0.706759	-0.0112974	0.071487	8.744290e-01	0.236987	0.035591	2.764088e-11	-0.047671	0.301734	8.744648e-01	1.664841e-01	20
ENSG00000144895	3	EIF2A	150264465	rs6764672	3	150255152	A	C	0.88171	0.148782	0.102469	1.465110e-01	0.323099	0.027001	5.343746e-33	0.460484	0.31947	1.494721e-01	1.605699e-01	20
ENSG00000198843	3	SELT	150320662	rs34597052	3	150327898	C	T	0.0208748	-0.035856	0.207677	8.629240e-01	-0.251713	0.0317437	2.199560e-15	0.142448	0.82525	8.629566e-01	3.215583e-01	9
ENSG00000240137	3	RP11-103G8.2	150421351	rs11719012	3	150418982	T	C	0.461233	-0.0382022	0.0651196	5.574410e-01	-0.236802	0.0348363	1.064089e-11	0.161325	0.276018	5.589014e-01	5.982690e-01	6
ENSG00000181788	3	SIAH2	150458914	rs1991781	3	150468433	A	G	0.027833	-0.220744	0.169478	1.927480e-01	0.283617	0.0484465	4.792121e-09	-0.778317	0.612171	2.035843e-01	4.320456e-01	12
ENSG00000239265	3	CLRN1-AS1	150570271	rs628383	3	150609925	C	T	0.765408	0.0751843	0.0723847	2.989550e-01	-0.398275	0.0297853	8.869702e-41	-0.188775	0.182293	3.004088e-01	3.856726e-01	14
ENSG00000243273	3	RP11-166N6.2	150608423	rs628383	3	150609925	C	T	0.765408	0.0751843	0.0723847	2.989550e-01	0.317528	0.0242188	2.855205e-39	0.23678	0.228677	3.004670e-01	6.206398e-01	14
ENSG00000144893	3	MED12L	150803484	rs7652387	3	150707822	A	C	0.0874751	0.0645652	0.11963	5.893980e-01	-0.665938	0.0593518	3.245681e-29	-0.0969538	0.179849	5.898288e-01	1.793590e-01	3
ENSG00000169313	3	P2RY12	151055168	rs10513398	3	151105231	G	A	0.480119	0.00311371	0.0652186	9.619210e-01	-0.154822	0.0258919	2.237634e-09	-0.0201115	0.421262	9.619225e-01	5.452282e-02	14
ENSG00000198829	3	SUCNR1	151591431	rs4679956	3	151654862	T	C	0.39165	0.0956741	0.0684648	1.622870e-01	0.180448	0.0264165	8.439709e-12	0.530203	0.387274	1.709787e-01	1.491098e-01	20
ENSG00000221962	3	TMEM14E	152057484	rs13086287	3	152142566	A	C	0.16004	0.131952	0.0894961	1.403770e-01	0.408475	0.0610013	2.139587e-11	0.323036	0.224346	1.498964e-01	4.242022e-01	17
ENSG00000114850	3	SSR3	156257929	rs7644461	3	156316692	T	A	0.26839	-0.0731733	0.0708629	3.017890e-01	-0.124986	0.021084	3.066419e-09	0.585452	0.575504	3.090176e-01	9.712225e-01	20
ENSG00000240875	3	LINC00886	156465135	rs11717133	3	156534581	C	T	0.61829	0.049525	0.0659992	4.530210e-01	-0.508541	0.0412262	5.839980e-35	-0.0973864	0.130021	4.538552e-01	4.359100e-01	20
ENSG00000163660	3	CCNL1	156864297	rs4680345	3	156892521	G	C	0.256461	0.0679788	0.0852482	4.252060e-01	0.129543	0.0151322	1.121284e-17	0.524759	0.660917	4.272042e-01	4.269909e-01	20
ENSG00000244515	3	KRT18P34	156880452	rs62276505	3	156957702	G	C	0.258449	0.055142	0.0849037	5.160380e-01	-0.217066	0.0354524	9.198012e-10	-0.254033	0.393337	5.183817e-01	3.719618e-01	17
ENSG00000243176	3	RP11-550I24.2	156893012	rs1969066	3	156915895	A	G	0.308151	0.108225	0.0776562	1.634240e-01	0.387215	0.0430122	2.207533e-19	0.279496	0.20294	1.684388e-01	7.693101e-01	20
ENSG00000197415	3	VEPH1	156977531	rs67118252	3	157189996	G	A	0.327038	-0.120507	0.0698795	8.461750e-02	0.360819	0.0386494	1.003246e-20	-0.333982	0.196946	8.992227e-02	5.006947e-01	20
ENSG00000163661	3	PTX3	157154578	rs1350150	3	157192492	T	G	0.562624	-0.118602	0.0659391	7.207260e-02	0.159563	0.0240961	3.544838e-11	-0.743293	0.428221	8.260479e-02	8.230767e-01	20
ENSG00000168779	3	SHOX2	157814948	rs4472014	3	157824109	C	T	0.846918	0.10777	0.105114	3.052390e-01	0.335075	0.0538676	4.960630e-10	0.321629	0.317936	3.117205e-01	5.571043e-01	20
ENSG00000174891	3	RSRC1	157823644	rs1879803	3	157819584	T	C	0.846918	0.105965	0.104964	3.127170e-01	0.307455	0.0488872	3.193646e-10	0.344652	0.345767	3.188732e-01	1.898782e-02	20
ENSG00000168827	3	GFM1	158362067	rs1864505	3	158362588	G	C	0.385686	-0.0295643	0.0703166	6.741600e-01	-0.13258	0.0202693	6.113735e-11	0.222992	0.531466	6.747926e-01	5.821292e-02	20
ENSG00000079257	3	LXN	158363611	rs56075263	3	158364333	A	G	0.22167	-0.157074	0.0823636	5.650930e-02	0.199235	0.030167	3.991528e-11	-0.788386	0.430289	6.691830e-02	1.681663e-01	20
ENSG00000118855	3	MFSD1	158449987	rs13320313	3	158539739	G	A	0.026839	-0.194181	0.175253	2.678600e-01	-0.237642	0.0397162	2.183857e-09	0.817116	0.750004	2.759414e-01	2.787651e-01	19
ENSG00000113810	3	SMC4	160117062	rs11719750	3	160152770	C	T	0.232604	0.146838	0.078407	6.109980e-02	0.110433	0.0191751	8.452299e-09	1.32966	0.746591	7.491722e-02	2.257894e-01	20
ENSG00000213186	3	TRIM59	160150233	rs62272186	3	160046177	G	A	0.515905	-0.0279564	0.0667625	6.754030e-01	0.142614	0.022482	2.246348e-10	-0.196028	0.469153	6.760680e-01	2.045491e-02	20
ENSG00000163590	3	PPM1L	160473390	rs77786486	3	160538626	A	T	0.0407555	-0.124666	0.166367	4.536510e-01	-0.3365	0.0453105	1.114754e-13	0.370478	0.496915	4.559347e-01	7.470365e-01	7
ENSG00000163536	3	SERPINI1	167453031	rs62274852	3	167574248	T	G	0.105368	0.0573612	0.124521	6.450450e-01	0.662611	0.061048	1.910284e-27	0.0865684	0.188094	6.453436e-01	9.295074e-01	20
ENSG00000173890	3	GPR160	169755717	rs2287483	3	169756846	T	C	0.10338	0.169039	0.118903	1.551240e-01	0.496064	0.0236076	4.999667e-98	0.34076	0.240241	1.560705e-01	4.698883e-01	20
ENSG00000173889	3	PHC3	169804520	rs73879167	3	169776194	G	T	0.10338	0.172044	0.118297	1.458540e-01	0.13635	0.020796	5.506126e-11	1.26178	0.888685	1.556572e-01	2.866853e-01	20
ENSG00000163584	3	RPL22L1	170582664	rs3821747	3	170585617	G	A	0.23161	0.0281615	0.0837135	7.365670e-01	0.327982	0.0239969	1.583367e-42	0.0858629	0.255315	7.366435e-01	3.145536e-01	20
ENSG00000075651	3	PLD1	171318195	rs10936700	3	171506698	T	C	0.7167	0.132935	0.0792799	9.358370e-02	-0.156203	0.0269078	6.432045e-09	-0.85104	0.528293	1.071959e-01	7.066670e-02	20
ENSG00000172667	3	ZMAT3	178735011	rs4955806	3	178787131	T	C	0.159046	0.0570629	0.0965646	5.545670e-01	-0.234865	0.0254603	2.841751e-20	-0.24296	0.411992	5.553777e-01	9.178885e-01	20
ENSG00000171109	3	MFN1	179065480	rs34894010	3	179094386	G	C	0.0387674	0.0705944	0.255882	7.826350e-01	0.546385	0.0448419	3.750146e-34	0.129203	0.468438	7.826895e-01	9.463437e-01	20
ENSG00000078070	3	MCCC1	182733006	rs11928508	3	182739738	G	C	0.698807	0.0793402	0.0698672	2.561300e-01	0.195806	0.0293537	2.547974e-11	0.405198	0.361952	2.629355e-01	9.136998e-01	20
ENSG00000053524	3	MCF2L2	182895831	rs6777106	3	183146433	G	C	0.437376	-0.125618	0.0680511	6.490080e-02	-0.213869	0.0334625	1.644822e-10	0.58736	0.331196	7.615422e-02	8.639153e-01	20
ENSG00000176597	3	B3GNT5	182971032	rs74649132	3	182925233	G	T	0.0616302	-0.183561	0.14755	2.134770e-01	0.193015	0.0330621	5.284642e-09	-0.951019	0.781613	2.237033e-01	5.926278e-01	8
ENSG00000172578	3	KLHL6	183205319	rs116610289	3	183273573	A	G	0.0119284	-0.230061	0.262666	3.811020e-01	-1.00203	0.13923	6.156887e-13	0.229595	0.264068	3.845989e-01	NA	NA
ENSG00000114796	3	KLHL24	183353356	rs11711420	3	183349010	G	T	0.257455	-0.135367	0.0777553	8.169400e-02	-0.0948387	0.0160808	3.687243e-09	1.42734	0.854844	9.497722e-02	6.040984e-01	20
ENSG00000233885	3	YEATS2-AS1	183524245	rs263017	3	183503017	G	A	0.535785	-0.012704	0.0664438	8.483700e-01	0.178103	0.0294558	1.480679e-09	-0.0713295	0.37325	8.484444e-01	3.128018e-01	20
ENSG00000175193	3	PARL	183547173	rs7644746	3	183596184	C	T	0.548708	-0.0396852	0.065771	5.462520e-01	0.258623	0.0210468	1.050771e-34	-0.153448	0.254619	5.467360e-01	3.368674e-01	20
ENSG00000114770	3	ABCC5	183637722	rs7639048	3	183746044	G	A	0.499006	-0.038114	0.0658263	5.625820e-01	-0.389072	0.0260409	1.788639e-50	0.0979613	0.169315	5.628764e-01	1.253856e-01	20
ENSG00000161202	3	DVL3	183873176	rs6798870	3	183740350	A	G	0.496024	-0.0317341	0.0660833	6.310750e-01	-0.130295	0.0220625	3.511304e-09	0.243556	0.508856	6.321991e-01	3.110744e-01	20
ENSG00000161203	3	AP2M1	183892477	rs8478	3	183899832	T	C	0.164016	0.211261	0.0905657	1.966480e-02	-0.117077	0.019606	2.351102e-09	-1.80446	0.830483	2.979650e-02	4.541248e-01	20
ENSG00000161204	3	ABCF3	183903811	rs843336	3	183912339	G	A	0.486083	0.0295969	0.0651424	6.495820e-01	0.117209	0.0183847	1.825429e-10	0.252514	0.557189	6.504103e-01	2.050542e-02	20
ENSG00000175166	3	PSMD2	184016497	rs13062950	3	184027539	T	G	0.471173	-0.0463447	0.0654245	4.787160e-01	-0.156802	0.0161228	2.348084e-22	0.295562	0.418348	4.798787e-01	4.258969e-01	20
ENSG00000182580	3	EPHB3	184279572	rs4074989	3	184355105	T	C	0.441352	0.0733567	0.0657675	2.646810e-01	-0.25566	0.0379173	1.556130e-11	-0.286931	0.260742	2.711409e-01	5.385558e-01	18
ENSG00000177383	3	MAGEF1	184428156	rs4074989	3	184355105	T	C	0.441352	0.0733567	0.0657675	2.646810e-01	-0.21049	0.03159	2.679551e-11	-0.348504	0.316797	2.712939e-01	7.085400e-01	20
ENSG00000156931	3	VPS8	184529931	rs9830734	3	184550501	G	A	0.315109	0.0382284	0.0681886	5.750520e-01	0.173223	0.0188334	3.658645e-20	0.220689	0.394377	5.757599e-01	2.447026e-01	20
ENSG00000113790	3	EHHADH	184908412	rs7426681	3	184995478	A	G	0.840954	-0.055236	0.0897321	5.381820e-01	0.35584	0.0519726	7.557786e-12	-0.155227	0.253187	5.398150e-01	1.709360e-01	20
ENSG00000073803	3	MAP3K13	185000729	rs6795599	3	185037994	G	A	0.838966	-0.0661282	0.0898497	4.617380e-01	0.562713	0.0383249	8.322520e-49	-0.117517	0.159873	4.623005e-01	2.382951e-01	20
ENSG00000171658	3	RP11-443P15.2	185677732	rs6444089	3	185676350	A	G	0.542744	-0.119437	0.0669423	7.439440e-02	-0.302893	0.0269515	2.639813e-29	0.394321	0.223778	7.805060e-02	1.301457e-01	20
ENSG00000136514	3	RTP4	187086120	rs9028	3	187089297	T	C	0.574553	-0.0733542	0.0716914	3.062160e-01	0.194597	0.0249396	6.057687e-15	-0.376954	0.371564	3.103402e-01	7.849343e-02	20
ENSG00000228804	3	RP11-211G3.3	187420101	rs28433076	3	187453145	T	C	0.627237	0.126745	0.0682953	6.347610e-02	-0.493703	0.0319849	9.445319e-54	-0.256723	0.139329	6.539214e-02	3.873548e-01	20
ENSG00000270959	3	LPP-AS2	187868994	rs80140238	3	187846310	A	G	0.0248509	0.151757	0.281201	5.894220e-01	-0.487677	0.0890246	4.301483e-08	-0.311183	0.579405	5.912162e-01	9.521064e-03	3
ENSG00000145012	3	LPP	187871072	rs6790135	3	188343729	G	T	0.791252	0.0394066	0.0843906	6.405320e-01	0.189969	0.0264546	6.923852e-13	0.207437	0.445172	6.412365e-01	3.982280e-01	11
ENSG00000196083	3	IL1RAP	190231840	rs78888631	3	190284555	A	G	0.0656064	-0.17131	0.100994	8.984010e-02	0.157842	0.0287589	4.054642e-08	-1.08533	0.669703	1.051018e-01	5.350490e-01	6
ENSG00000152492	3	CCDC50	191046866	rs4687210	3	191046770	A	G	0.243539	0.024275	0.0756557	7.483160e-01	-0.227164	0.0295722	1.570378e-14	-0.106861	0.333335	7.485272e-01	7.191654e-02	20
ENSG00000127249	3	ATP13A4	193119866	rs9846650	3	193302510	C	G	0.460239	0.145142	0.0653963	2.645820e-02	-0.400771	0.04246	3.771161e-21	-0.362157	0.167627	3.073409e-02	7.763654e-01	20
ENSG00000198836	3	OPA1	193310933	rs6771486	3	193362798	A	G	0.452286	0.133399	0.0653429	4.119840e-02	-0.110721	0.0195825	1.566908e-08	-1.20482	0.62745	5.483436e-02	1.857314e-01	20
ENSG00000133657	3	ATP13A3	194123401	rs711987	3	194256036	G	A	0.884692	-0.157337	0.12434	2.057340e-01	0.451746	0.0313083	3.403186e-47	-0.348286	0.2763	2.074749e-01	7.544436e-01	20
ENSG00000233058	3	LINC00884	194208183	rs711987	3	194256036	G	A	0.884692	-0.157337	0.12434	2.057340e-01	0.352264	0.0401264	1.651440e-18	-0.446645	0.356622	2.104119e-01	7.021657e-01	20
ENSG00000244675	3	AC108676.1	194217046	rs711987	3	194256036	G	A	0.884692	-0.157337	0.12434	2.057340e-01	0.33238	0.0495712	2.012737e-11	-0.473365	0.380693	2.137099e-01	5.287826e-01	16
ENSG00000231770	3	TMEM44-AS1	194304740	rs7636054	3	194306240	C	T	0.191849	-0.0205041	0.0850037	8.093890e-01	0.437931	0.0335996	7.858195e-39	-0.0468204	0.194136	8.094211e-01	8.696767e-01	20
ENSG00000145014	3	TMEM44	194308402	rs7636054	3	194306240	C	T	0.191849	-0.0205041	0.0850037	8.093890e-01	0.409612	0.0429063	1.339448e-21	-0.0500574	0.207589	8.094487e-01	8.988616e-01	20
ENSG00000041802	3	LSG1	194361517	rs3821403	3	194369580	A	C	0.163022	-0.117295	0.088376	1.844340e-01	0.630848	0.0297334	6.683976e-100	-0.185932	0.140365	1.852914e-01	5.116515e-01	20
ENSG00000185112	3	FAM43A	194406622	rs812583	3	194406505	G	C	0.405567	0.00539923	0.0673142	9.360710e-01	-0.229038	0.0232868	7.916616e-23	-0.0235735	0.293909	9.360729e-01	1.307268e-01	20
ENSG00000184203	3	PPP1R2	195241221	rs823527	3	195278156	G	A	0.055666	0.628154	0.23129	6.609980e-03	-0.24846	0.0391348	2.169684e-10	-2.52819	1.01249	1.252493e-02	2.863903e-01	15
ENSG00000224769	3	AC069213.1	195341818	rs2620609	3	195687751	A	G	0.244533	-0.00415504	0.0770948	9.570190e-01	0.609416	0.0572081	1.695320e-26	-0.00681807	0.126508	9.570192e-01	9.767647e-01	20
ENSG00000215837	3	SDHAP2	195384967	rs79114865	3	195661441	A	C	0.16998	0.162856	0.0952151	8.719070e-02	-0.762488	0.0554192	4.525256e-43	-0.213585	0.125835	8.963322e-02	5.413915e-01	20
ENSG00000176945	3	MUC20	195447753	rs3103934	3	195477088	G	A	0.846918	-0.163221	0.0793591	3.971090e-02	-0.86142	0.0615616	1.724668e-44	0.189479	0.0931158	4.186340e-02	9.441644e-01	20
ENSG00000224614	3	TNK2-AS1	195634947	rs79057146	3	195631099	T	G	0.0139165	0.628138	0.453341	1.658770e-01	0.563721	0.0942096	2.181392e-09	1.11427	0.825473	1.770614e-01	4.015266e-01	11
ENSG00000260261	3	RP11-480A16.1	195676059	rs9829723	3	195646776	A	G	0.224652	0.128758	0.0777868	9.787010e-02	0.285382	0.046927	1.191351e-09	0.451178	0.282487	1.102295e-01	6.566538e-01	20
ENSG00000185485	3	SDHAP1	195686619	rs1851372	3	195332514	T	C	0.692843	-0.13244	0.0711489	6.268010e-02	0.450825	0.0434658	3.327022e-25	-0.293773	0.160341	6.692527e-02	9.702673e-01	20
ENSG00000163958	3	ZDHHC19	195924320	rs11915002	3	195928820	C	T	0.286282	-0.0110032	0.0761427	8.851000e-01	-0.134886	0.0201662	2.251133e-11	0.0815741	0.564628	8.851263e-01	7.571794e-01	18
ENSG00000213123	3	TCTEX1D2	196018090	rs2270769	3	196044894	C	G	0.308151	0.0630288	0.0726357	3.855370e-01	0.329241	0.0421013	5.273393e-15	0.191437	0.22197	3.884424e-01	3.650769e-01	20
ENSG00000145107	3	TM4SF19	196046213	rs55673262	3	196059139	G	T	0.375746	-0.0289638	0.0691535	6.753380e-01	0.24056	0.0417782	8.510462e-09	-0.120402	0.288228	6.761447e-01	1.550562e-01	20
ENSG00000163960	3	UBXN7	196074533	rs4577498	3	196143207	T	C	0.363817	0.0215712	0.0709835	7.612110e-01	0.110923	0.0174075	1.864176e-10	0.19447	0.640662	7.614743e-01	8.051849e-01	20
ENSG00000163961	3	RNF168	196195654	rs7621419	3	196232461	A	G	0.801193	-0.00335863	0.0761383	9.648150e-01	-0.248946	0.0269833	2.810982e-20	0.0134914	0.305846	9.648153e-01	5.499399e-01	20
ENSG00000174004	3	NRROS	196366557	rs939874	3	196366964	A	G	0.404573	0.0219036	0.066427	7.415970e-01	-0.143954	0.0204555	1.958376e-12	-0.152157	0.461952	7.418700e-01	9.417600e-01	20
ENSG00000163964	3	PIGX	196366646	rs75391517	3	196415355	C	G	0.229622	0.165249	0.0790031	3.646780e-02	-0.233142	0.0239535	2.178312e-22	-0.708791	0.346599	4.085603e-02	3.769884e-01	20
ENSG00000174007	3	CEP19	196433148	rs71323742	3	196439124	G	C	0.197813	-0.0401406	0.0822219	6.254090e-01	0.280767	0.0206875	5.882717e-42	-0.142968	0.293037	6.256328e-01	1.208143e-01	20
ENSG00000180370	3	PAK2	196466728	rs2084385	3	196553867	G	A	0.861829	0.0701208	0.0872241	4.214460e-01	-0.130127	0.0189645	6.808970e-12	-0.538864	0.674885	4.246071e-01	2.710278e-01	10
ENSG00000230732	3	AC127904.2	196639821	rs9784336	3	196606541	T	A	0.532803	0.00308359	0.0675535	9.635920e-01	-0.43716	0.0443703	6.684090e-23	-0.00705369	0.15453	9.635923e-01	4.236648e-01	20
ENSG00000119227	3	PIGZ	196673214	rs12636891	3	196674879	G	A	0.488072	-0.000564291	0.0661616	9.931950e-01	0.417956	0.0413921	5.668064e-24	-0.00135012	0.158298	9.931949e-01	2.762884e-01	17
ENSG00000163975	3	MFI2	196715492	rs73210513	3	196856065	C	T	0.157058	-0.0738016	0.0875835	3.994280e-01	-0.468979	0.0449155	1.604973e-25	0.157367	0.187361	4.009577e-01	6.712245e-01	20
ENSG00000161267	3	BDH1	197236654	rs6806696	3	197272684	T	C	0.328032	-0.135422	0.0677592	4.565410e-02	0.121124	0.0208164	5.931724e-09	-1.11804	0.591499	5.873301e-02	1.012820e-02	20
ENSG00000214135	3	AC024560.3	197305084	rs2636937	3	197355908	T	A	0.331014	-0.0423209	0.075678	5.760100e-01	0.329872	0.031423	8.841533e-26	-0.128295	0.229742	5.765498e-01	3.163275e-01	20
ENSG00000249626	3	RP11-496H1.1	197361186	rs200532897	3	197375970	T	C	0.251491	0.00395533	0.080846	9.609800e-01	-0.40439	0.0460586	1.636061e-18	-0.00978098	0.199924	9.609803e-01	2.487885e-01	18
ENSG00000114473	3	IQCG	197615946	rs7631404	3	197673204	C	G	0.219682	-0.168248	0.077709	3.037950e-02	0.299995	0.0474914	2.669902e-10	-0.560836	0.273827	4.054660e-02	3.365306e-01	20
ENSG00000250312	4	ZNF718	124386	rs6599293	4	133027	G	A	0.17495	-0.0682077	0.07626	3.711030e-01	0.818709	0.0474227	8.772341e-67	-0.0833113	0.0932716	3.717436e-01	3.211219e-01	20
ENSG00000182903	4	ZNF721	419604	rs58901025	4	396995	A	G	0.0337972	0.0720183	0.297198	8.085290e-01	-0.396953	0.0538753	1.732064e-13	-0.181428	0.749103	8.086303e-01	3.277078e-02	12
ENSG00000242686	4	RP11-1191J2.2	646639	rs73058406	4	655881	G	C	0.135189	0.316622	0.0809794	9.233150e-05	-0.418196	0.0555717	5.258521e-14	-0.757114	0.218217	5.213267e-04	8.610850e-02	20
ENSG00000272927	4	RP11-1191J2.5	654998	rs73058406	4	655881	G	C	0.135189	0.316622	0.0809794	9.233150e-05	0.342331	0.051417	2.777054e-11	0.9249	0.274327	7.475294e-04	2.521016e-01	20
ENSG00000215375	4	MYL5	667369	rs115129711	4	275418	A	G	0.0188867	0.00229509	0.162742	9.887480e-01	1.23252	0.143059	6.964119e-18	0.00186211	0.13204	9.887481e-01	1.033742e-01	9
ENSG00000169026	4	MFSD7	675618	rs4690292	4	703712	G	A	0.317097	0.0382145	0.0751102	6.109070e-01	-0.262118	0.0269947	2.734123e-22	-0.145791	0.286944	6.113958e-01	2.876006e-01	20
ENSG00000185619	4	PCGF3	699537	rs3775142	4	783314	G	A	0.641153	0.0545424	0.0660757	4.091140e-01	-0.468351	0.0247102	4.112184e-80	-0.116456	0.141215	4.095581e-01	9.034155e-01	20
ENSG00000178950	4	GAK	843064	rs17781378	4	880094	C	T	0.508946	-0.0963011	0.0661207	1.452700e-01	-0.142113	0.0174493	3.813740e-16	0.677638	0.47265	1.516580e-01	6.887292e-01	20
ENSG00000145214	4	DGKQ	952675	rs113075206	4	967339	G	C	0.50994	-0.0460849	0.0654689	4.814830e-01	0.792857	0.0184386	0.000000e+00	-0.0581251	0.0825845	4.815410e-01	3.730853e-01	20
ENSG00000145217	4	SLC26A1	972861	rs3796622	4	983060	C	T	0.639165	-0.107438	0.0731224	1.417530e-01	-0.465546	0.0324527	1.138811e-46	0.230778	0.15789	1.438390e-01	8.922446e-01	20
ENSG00000127415	4	IDUA	980785	rs11248061	4	980896	A	C	0.427435	-0.06754	0.0661278	3.070860e-01	0.142136	0.0165945	1.078458e-17	-0.475179	0.468539	3.105013e-01	9.418755e-01	20
ENSG00000273179	4	RP11-20I20.4	1161566	rs13132174	4	1133382	C	G	0.699801	-0.0759497	0.0695974	2.751530e-01	-0.163931	0.0206512	2.053353e-15	0.463303	0.428546	2.796508e-01	9.230405e-01	20
ENSG00000196810	4	CTBP1-AS2	1243088	rs2878539	4	1243877	T	C	0.406561	-0.0200702	0.0652956	7.585580e-01	0.252363	0.0229423	3.824988e-28	-0.0795291	0.258838	7.586496e-01	4.922995e-01	20
ENSG00000090316	4	MAEA	1283639	rs1882099	4	1352685	G	A	0.16998	-0.0167557	0.0894304	8.513790e-01	-0.186065	0.0190787	1.800242e-22	0.0900529	0.480729	8.514053e-01	3.503717e-01	20
ENSG00000163945	4	UVSSA	1341054	rs111391498	4	1341553	G	A	0.0417495	0.277404	0.194506	1.538120e-01	0.913003	0.0649649	7.301272e-45	0.303837	0.214134	1.559252e-01	1.815035e-01	20
ENSG00000179979	4	CRIPAK	1385340	rs111391498	4	1341553	G	A	0.0417495	0.277404	0.194506	1.538120e-01	1.49272	0.0669851	5.240775e-110	0.185838	0.13057	1.546533e-01	8.600763e-01	20
ENSG00000174137	4	FAM53A	1619642	rs3134867	4	1685979	G	T	0.792247	0.00834032	0.0796991	9.166550e-01	-0.510566	0.0533021	9.825284e-22	-0.0163354	0.156109	9.166604e-01	7.728951e-01	20
ENSG00000013810	4	TACC3	1723227	rs1794002	4	1727603	G	A	0.441352	0.0524195	0.0679515	4.404550e-01	-0.130311	0.0137836	3.258664e-21	-0.402265	0.523189	4.419706e-01	6.776171e-01	20
ENSG00000159733	4	ZFYVE28	2271309	rs6834219	4	2424100	T	C	0.295229	-0.0108272	0.0677569	8.730430e-01	0.172079	0.0166352	4.442957e-25	-0.0629199	0.393802	8.730577e-01	3.578477e-01	20
ENSG00000087266	4	SH3BP2	2794750	rs16843167	4	2831182	G	C	0.0367793	0.329904	0.373321	3.768570e-01	-0.18157	0.0302421	1.926472e-09	-1.81695	2.07822	3.819652e-01	3.847091e-01	16
ENSG00000087274	4	ADD1	2845584	rs76853706	4	2862543	C	A	0.306163	-0.0380338	0.0683704	5.780120e-01	0.141613	0.0205121	5.059829e-12	-0.268576	0.484362	5.792413e-01	1.795634e-01	20
ENSG00000249673	4	NOP14-AS1	2936626	rs150962149	4	2871357	T	C	0.0258449	-0.198361	0.281307	4.807230e-01	0.759821	0.0775598	1.164610e-22	-0.261063	0.371186	4.818557e-01	9.259953e-01	20
ENSG00000125388	4	GRK4	2965335	rs2298966	4	2998110	T	C	0.377734	-0.110595	0.0657917	9.276620e-02	-0.54339	0.0481575	1.581272e-29	0.203528	0.122413	9.638488e-02	8.102906e-01	20
ENSG00000197386	4	HTT	3076408	rs2857850	4	3043513	C	A	0.393638	-0.0431333	0.0720562	5.494350e-01	0.138158	0.0172002	9.561100e-16	-0.312203	0.522996	5.505401e-01	3.366758e-02	20
ENSG00000159788	4	RGS12	3294755	rs3129310	4	3301388	G	T	0.591451	0.0636557	0.0653464	3.299930e-01	-0.133469	0.0231412	8.041414e-09	-0.476932	0.496534	3.367918e-01	9.698250e-01	20
ENSG00000175920	4	DOK7	3465033	rs1881803	4	3485786	G	A	0.550696	-0.0428813	0.0691806	5.353590e-01	0.29744	0.0358989	1.176161e-16	-0.144168	0.233237	5.364973e-01	9.559134e-01	20
ENSG00000261643	4	RP11-529E10.6	3505324	rs2003807	4	3502657	C	T	0.66998	-0.0620978	0.0748691	4.068670e-01	-0.346265	0.026673	1.550426e-38	0.179336	0.21666	4.078231e-01	7.058168e-01	20
ENSG00000163956	4	LRPAP1	3508103	rs3184	4	3510514	C	T	0.66998	-0.0605854	0.0748687	4.183880e-01	-0.222707	0.0166883	1.264813e-40	0.272041	0.336793	4.192412e-01	6.497639e-01	20
ENSG00000251669	4	FAM86EP	3943487	rs12186308	4	3957404	C	T	0.497018	0.103565	0.0660761	1.170320e-01	0.352432	0.0413542	1.564492e-17	0.293858	0.19063	1.231936e-01	3.441703e-01	20
ENSG00000132406	4	TMEM128	4237269	rs62286917	4	4243862	C	T	0.342942	-0.00582249	0.0660074	9.297100e-01	0.139733	0.0255932	4.767772e-08	-0.0416687	0.472444	9.297192e-01	9.134269e-01	16
ENSG00000145220	4	LYAR	4269428	rs28710225	4	4274824	A	T	0.084493	0.0814914	0.157518	6.049150e-01	0.350493	0.0422697	1.115204e-16	0.232505	0.450292	6.056152e-01	7.060368e-01	20
ENSG00000248516	4	RP11-265O12.1	4323689	rs1470264	4	4317777	T	C	0.256461	0.0212217	0.0702111	7.624560e-01	-0.270381	0.0417972	9.873059e-11	-0.0784881	0.259958	7.627083e-01	3.397500e-01	20
ENSG00000168824	4	NSG1	4349867	rs6414636	4	4352385	T	C	0.792247	-0.0935125	0.0871851	2.834630e-01	0.774137	0.0426846	1.650346e-73	-0.120796	0.112819	2.843027e-01	8.762480e-01	20
ENSG00000170891	4	CYTL1	5016313	rs62291611	4	5034361	T	G	0.133201	-0.013763	0.101587	8.922320e-01	0.716697	0.0552921	2.009159e-38	-0.0192034	0.141751	8.922383e-01	9.507669e-01	19
ENSG00000152969	4	JAKMIP1	6027926	rs60046962	4	6179711	T	C	0.523857	0.0415432	0.0653387	5.248980e-01	-0.278434	0.0248714	4.316670e-29	-0.149203	0.235043	5.255653e-01	9.546022e-01	20
ENSG00000013288	4	MAN2B2	6576902	rs4689486	4	6610622	T	C	0.173956	-0.0816738	0.0913505	3.712850e-01	-0.393778	0.0313224	3.018231e-36	0.207411	0.232571	3.724904e-01	4.745824e-01	19
ENSG00000251580	4	RP11-539L10.3	6672452	rs1133576	4	6675421	T	C	0.162028	0.0266596	0.0905276	7.683820e-01	-0.550159	0.0641179	9.452477e-18	-0.048458	0.164645	7.685148e-01	8.619478e-01	20
ENSG00000170846	4	AC093323.3	6675178	rs11553058	4	6677430	G	A	0.0367793	0.183718	0.217519	3.983300e-01	0.373375	0.0406134	3.805994e-20	0.492047	0.585029	4.003117e-01	6.241674e-01	11
ENSG00000246526	4	RP11-539L10.2	6689175	rs3822261	4	6697795	C	A	0.247515	-0.0106596	0.0802658	8.943490e-01	0.239293	0.0314469	2.752915e-14	-0.0445462	0.33548	8.943646e-01	1.882910e-02	14
ENSG00000163993	4	S100P	6694796	rs3822263	4	6697673	C	T	0.751491	0.0154949	0.0803187	8.470230e-01	0.529698	0.0228971	2.115989e-118	0.0292523	0.151636	8.470287e-01	3.239288e-02	20
ENSG00000178988	4	MRFAP1L1	6709428	rs3822263	4	6697673	C	T	0.751491	0.0154949	0.0803187	8.470230e-01	0.14502	0.0194522	8.973507e-14	0.106847	0.554031	8.470740e-01	4.167041e-02	11
ENSG00000132405	4	TBC1D14	6910969	rs7668673	4	6919674	T	C	0.27336	0.0645685	0.068685	3.471830e-01	-0.115518	0.0154606	7.912117e-14	-0.558948	0.59927	3.509678e-01	7.818326e-01	20
ENSG00000109519	4	GRPEL1	7060633	rs3857178	4	7066516	A	G	0.761431	0.012505	0.0789132	8.740900e-01	0.148552	0.0234901	2.548471e-10	0.0841793	0.531383	8.741294e-01	6.378167e-01	20
ENSG00000184985	4	SORCS2	7194265	rs13130320	4	7639109	T	C	0.26839	-0.054657	0.0681754	4.227200e-01	0.400147	0.038992	1.042253e-24	-0.136592	0.170895	4.241303e-01	4.909692e-01	20
ENSG00000196526	4	AFAP1	7760441	rs62290601	4	7939008	A	T	0.380716	0.0406051	0.0682033	5.516070e-01	1.09387	0.0292529	4.972368e-306	0.0371206	0.0623584	5.516574e-01	4.801858e-01	20
ENSG00000125089	4	SH3TC1	8183799	rs10938697	4	8221969	G	C	0.279324	0.000461541	0.0679315	9.945790e-01	-0.17324	0.0263139	4.591810e-11	-0.00266417	0.392124	9.945790e-01	8.391609e-01	20
ENSG00000170801	4	HTRA3	8271492	rs7697431	4	8288713	A	G	0.511928	0.0363146	0.0652307	5.777260e-01	-0.264325	0.0246277	7.138836e-27	-0.137386	0.247114	5.782362e-01	8.428374e-01	20
ENSG00000251615	4	RP11-774O3.3	8356817	rs34893440	4	8357736	C	A	0.206759	0.0251241	0.0816208	7.582230e-01	0.307201	0.0328626	8.929062e-21	0.0817839	0.265836	7.583501e-01	1.948169e-01	20
ENSG00000087008	4	ACOX3	8368009	rs6852348	4	8396576	T	A	0.0815109	-0.192129	0.163733	2.406210e-01	0.327149	0.0566141	7.533525e-09	-0.587283	0.510699	2.501609e-01	5.227639e-02	20
ENSG00000205959	4	RP11-689P11.2	8483997	rs1543246	4	8504909	T	A	0.641153	-0.0948758	0.0666511	1.546000e-01	-0.266595	0.0382221	3.060980e-12	0.35588	0.255162	1.631002e-01	9.434490e-02	20
ENSG00000109667	4	SLC2A9	9772777	rs13102085	4	10065886	C	T	0.318091	0.0199812	0.0707895	7.777430e-01	0.258564	0.0267566	4.306490e-22	0.0772776	0.273896	7.778347e-01	9.122300e-01	20
ENSG00000261490	4	RP11-448G15.3	10069713	rs3756218	4	10120376	G	C	0.615308	0.0316053	0.0661669	6.328930e-01	0.126822	0.0176474	6.650628e-13	0.24921	0.522882	6.336408e-01	9.732156e-01	20
ENSG00000178163	4	ZNF518B	10441498	rs6447985	4	10475771	T	C	0.342942	0.0715632	0.0699807	3.064900e-01	-0.168837	0.0248664	1.123240e-11	-0.42386	0.419161	3.119166e-01	4.776470e-01	20
ENSG00000038219	4	BOD1L1	13570362	rs12506352	4	13580532	G	A	0.134195	-0.0784925	0.090804	3.873580e-01	0.172552	0.0172851	1.814362e-23	-0.454892	0.528211	3.891311e-01	2.130009e-01	19
ENSG00000137449	4	CPEB2	15004298	rs12646418	4	15073578	G	A	0.537773	-0.131218	0.0666688	4.904450e-02	0.131369	0.0184028	9.432281e-13	-0.998851	0.526429	5.777406e-02	9.419053e-01	20
ENSG00000048342	4	CC2D2A	15471489	rs4270584	4	15600799	G	A	0.368787	0.0528122	0.0675228	4.341330e-01	0.308532	0.0388681	2.056029e-15	0.171173	0.219912	4.363512e-01	2.364784e-01	20
ENSG00000273133	4	RP11-799M12.2	15565321	rs13129739	4	15585354	T	C	0.338966	0.121468	0.0708415	8.640920e-02	0.496024	0.0297999	3.279994e-62	0.244883	0.143574	8.807903e-02	4.619328e-01	20
ENSG00000109743	4	BST1	15704573	rs4698119	4	15738795	G	A	0.695825	-0.049769	0.0713751	4.856230e-01	-0.101213	0.0156338	9.544425e-11	0.491725	0.709276	4.881349e-01	7.031519e-01	19
ENSG00000214846	4	RP11-115L11.1	15732585	rs4342183	4	15735440	T	C	0.0318091	-0.0770182	0.126748	5.434220e-01	0.354978	0.0569091	4.442488e-10	-0.216966	0.358749	5.453216e-01	2.295016e-01	20
ENSG00000137441	4	FGFBP2	15961866	rs4698431	4	15961555	A	G	0.362823	0.00865267	0.067873	8.985580e-01	-0.0937281	0.0166435	1.786378e-08	-0.0923167	0.724333	8.985838e-01	1.629060e-01	14
ENSG00000169762	4	TAPT1	16162128	rs35777961	4	16229983	G	T	0.166004	-0.171903	0.0985889	8.122320e-02	-0.208416	0.0335055	4.960517e-10	0.824807	0.491272	9.316736e-02	1.126937e-01	20
ENSG00000263327	4	TAPT1-AS1	16228286	rs73234637	4	16178866	T	C	0.0894632	-0.237092	0.121902	5.178330e-02	-0.313032	0.0429908	3.304378e-13	0.757405	0.403077	6.023629e-02	1.011284e-01	20
ENSG00000151552	4	QDPR	17461884	rs10020773	4	17526682	C	A	0.235586	0.0860028	0.081733	2.926890e-01	-0.633368	0.0315184	8.131395e-90	-0.135786	0.129222	2.933499e-01	7.280176e-02	20
ENSG00000002549	4	LAP3	17578815	rs3775927	4	17599894	T	G	0.652087	-0.00321494	0.0703137	9.635310e-01	-0.425974	0.0241966	2.267892e-69	0.00754727	0.165066	9.635313e-01	9.702818e-01	20
ENSG00000163257	4	DCAF16	17802278	rs12640250	4	17792869	C	A	0.710736	0.0622928	0.0702764	3.754030e-01	-0.101271	0.0168344	1.790965e-09	-0.61511	0.701437	3.805254e-01	8.781501e-01	19
ENSG00000153012	4	LGI2	25000469	rs7681731	4	24999686	C	T	0.134195	-0.0931761	0.0866963	2.824910e-01	-0.292689	0.0501488	5.333814e-09	0.318345	0.301186	2.905251e-01	5.100195e-01	8
ENSG00000168228	4	ZCCHC4	25314407	rs28642192	4	25329564	G	C	0.563618	0.00104002	0.0687572	9.879320e-01	-0.174672	0.0310587	1.866663e-08	-0.00595413	0.393638	9.879317e-01	7.184608e-02	20
ENSG00000053900	4	ANAPC4	25378835	rs28669083	4	25399679	T	C	0.567594	-0.0424304	0.0685625	5.360100e-01	-0.17745	0.0189897	9.227379e-21	0.239112	0.387223	5.369020e-01	3.226227e-01	20
ENSG00000091490	4	SEL1L3	25749055	rs6831024	4	25863375	T	G	0.518887	0.0165656	0.0651556	7.993050e-01	-0.263029	0.0288243	7.157552e-20	-0.0629801	0.247809	7.993811e-01	1.392917e-01	15
ENSG00000250317	4	SMIM20	25863452	rs2305670	4	25915858	A	C	0.241551	0.0129336	0.0706721	8.547910e-01	0.258985	0.029994	5.895479e-18	0.0499396	0.272942	8.548235e-01	3.416199e-01	20
ENSG00000109689	4	STIM2	26859300	rs7688788	4	26918351	G	T	0.843936	-0.0553383	0.073491	4.514530e-01	0.429588	0.0337504	4.113392e-37	-0.128817	0.171372	4.522435e-01	4.493020e-01	20
ENSG00000240005	4	RP11-293A21.1	26861428	rs9790789	4	26861656	C	A	0.527833	0.0150153	0.0658388	8.195990e-01	-0.591636	0.0391031	1.024400e-51	-0.0253793	0.111295	8.196185e-01	2.208231e-01	20
ENSG00000251129	4	RP11-734I18.1	31999019	rs10016376	4	31998562	A	G	0.804175	0.110574	0.0750858	1.408510e-01	-0.869455	0.0495125	4.960877e-69	-0.127176	0.0866628	1.422444e-01	6.849994e-01	20
ENSG00000047365	4	ARAP2	35949843	rs28530750	4	36312542	A	G	0.0457256	0.224403	0.206201	2.764740e-01	-0.405027	0.0309793	4.629729e-39	-0.554045	0.510865	2.781332e-01	3.062518e-01	14
ENSG00000169299	4	PGM2	37828255	rs13128974	4	37848085	G	T	0.590457	-0.0346654	0.0663381	6.012830e-01	-0.1002	0.0121177	1.352254e-16	0.345962	0.663378	6.020073e-01	4.779942e-01	20
ENSG00000249863	4	RP11-177C12.1	37869913	rs28402184	4	37863013	T	C	0.470179	0.0409179	0.065489	5.320980e-01	-0.153138	0.0212904	6.347007e-13	-0.267196	0.429257	5.336383e-01	1.484088e-01	20
ENSG00000065882	4	TBC1D1	37892708	rs12498823	4	37983171	T	C	0.124254	0.0639792	0.0918289	4.859770e-01	0.18864	0.0270129	2.882686e-12	0.33916	0.489211	4.881339e-01	5.231072e-01	20
ENSG00000231160	4	RP11-617D20.1	38614322	rs1000571	4	38662895	A	G	0.192843	-0.0819988	0.0857305	3.388340e-01	0.465091	0.0382815	5.790735e-34	-0.176307	0.184901	3.403260e-01	3.929191e-01	20
ENSG00000197712	4	FAM114A1	38869298	rs6848423	4	38887933	T	C	0.234592	0.0148892	0.0994324	8.809680e-01	0.242317	0.0384349	2.889195e-10	0.0614451	0.410456	8.810015e-01	6.290686e-01	20
ENSG00000121895	4	TMEM156	38968365	rs76036465	4	39037943	C	T	0.0715706	-0.096992	0.138561	4.839320e-01	-0.241738	0.0416055	6.238191e-09	0.401228	0.577331	4.870744e-01	9.359698e-01	8
ENSG00000109790	4	KLHL5	39046659	rs6531685	4	38960263	C	T	0.60338	-0.0426875	0.0664553	5.206470e-01	0.185472	0.0258004	6.539902e-13	-0.230156	0.359731	5.223027e-01	8.310114e-01	20
ENSG00000249685	4	RP11-360F5.3	39135533	rs35116118	4	39128913	T	C	0.576541	-0.0155858	0.0661059	8.136110e-01	0.39877	0.0456796	2.553059e-18	-0.0390847	0.165835	8.136777e-01	5.765504e-01	20
ENSG00000157796	4	WDR19	39184024	rs2060005	4	39162521	G	A	0.539761	-0.0423139	0.0654652	5.180480e-01	0.223697	0.0337127	3.236540e-11	-0.189157	0.294036	5.200215e-01	8.883793e-01	20
ENSG00000163682	4	RPL9	39455744	rs2125313	4	39458051	G	A	0.67992	0.211904	0.067889	1.800320e-03	-0.218939	0.0140657	1.249392e-54	-0.967868	0.316255	2.210382e-03	3.707327e-01	20
ENSG00000109814	4	UGDH	39500375	rs10856844	4	39516658	A	G	0.437376	0.0746091	0.0652893	2.531440e-01	0.208785	0.0288202	4.343448e-13	0.357349	0.316577	2.589869e-01	4.108719e-01	20
ENSG00000078140	4	UBE2K	39699664	rs767617	4	39696766	T	C	0.501988	0.0626361	0.0661147	3.434420e-01	-0.102743	0.0148541	4.619095e-12	-0.609639	0.649504	3.479249e-01	7.776696e-01	20
ENSG00000078177	4	N4BP2	40058446	rs35631478	4	40100616	G	A	0.224652	-0.0130465	0.0748251	8.615820e-01	0.157599	0.0225438	2.733339e-12	-0.0827829	0.474929	8.616252e-01	8.506370e-01	20
ENSG00000179299	4	NSUN7	40751914	rs11727143	4	40739635	C	T	0.601392	-0.0827365	0.0662729	2.118770e-01	-0.120777	0.0172842	2.793818e-12	0.685035	0.55741	2.190862e-01	7.400079e-01	20
ENSG00000248780	4	RP11-632F7.1	40788127	rs2437323	4	40778162	G	T	0.771372	-0.0443496	0.0799052	5.788750e-01	-0.236889	0.0296576	1.377388e-15	0.187217	0.338124	5.797893e-01	6.011671e-01	20
ENSG00000163697	4	APBB2	40812044	rs11936454	4	41216190	A	G	0.166998	-0.140304	0.0793068	7.687410e-02	0.216375	0.0342701	2.722519e-10	-0.64843	0.380641	8.847089e-02	7.876511e-01	11
ENSG00000014824	4	SLC30A9	41992489	rs16853872	4	41992752	C	G	0.0367793	-0.2318	0.201283	2.494800e-01	-0.499948	0.0448273	6.941353e-29	0.463648	0.404749	2.519931e-01	4.226293e-01	7
ENSG00000151806	4	GUF1	44680444	rs62305383	4	44708086	C	G	0.244533	-0.0456938	0.0850086	5.909080e-01	-0.423783	0.0362426	1.384793e-31	0.107824	0.200806	5.913003e-01	7.565432e-01	20
ENSG00000163281	4	GNPDA2	44684217	rs62305383	4	44708086	C	G	0.244533	-0.0456938	0.0850086	5.909080e-01	0.36175	0.0293081	5.314718e-35	-0.126313	0.235215	5.912602e-01	4.502502e-01	20
ENSG00000145246	4	ATP10D	47487305	rs6812664	4	47481971	G	A	0.32008	-0.0658663	0.0753716	3.821800e-01	-0.192083	0.0292672	5.271014e-11	0.342905	0.395854	3.863573e-01	1.245048e-02	20
ENSG00000145244	4	CORIN	47596015	rs12651301	4	47901476	A	G	0.327038	-0.101521	0.0658745	1.232870e-01	0.708319	0.0445322	5.778874e-57	-0.143327	0.0934367	1.250434e-01	4.150959e-03	20
ENSG00000259959	4	RP11-121C2.2	47842139	rs28460483	4	47915437	A	G	0.328032	-0.101319	0.0658826	1.240780e-01	0.864124	0.0454075	9.549333e-81	-0.117251	0.0764906	1.253067e-01	4.072605e-03	20
ENSG00000170448	4	NFXL1	47849257	rs1371729	4	47950387	G	A	0.326044	-0.101628	0.0659033	1.230540e-01	0.88316	0.0376351	8.986985e-122	-0.115073	0.0747831	1.238632e-01	2.856344e-03	20
ENSG00000074966	4	TXK	48068410	rs16860944	4	48095609	T	C	0.0298211	-0.396046	0.332146	2.331100e-01	0.282924	0.0510236	2.940093e-08	-1.39983	1.20081	2.437208e-01	5.002279e-01	10
ENSG00000135605	4	TEC	48137800	rs10028155	4	47906812	A	C	0.328032	-0.100197	0.0658759	1.282590e-01	0.229436	0.0307138	8.012037e-14	-0.43671	0.293012	1.361150e-01	1.083952e-01	20
ENSG00000109180	4	OCIAD1	48807229	rs7665209	4	48814687	C	T	0.478131	0.0760166	0.0650161	2.423250e-01	-0.105968	0.0153967	5.881175e-12	-0.717354	0.622335	2.490409e-01	5.722194e-01	20
ENSG00000226950	4	DANCR	53578597	rs76772101	4	53578618	T	C	0.131213	-0.075556	0.100741	4.532530e-01	0.299192	0.0346539	5.939326e-18	-0.252533	0.337978	4.549498e-01	8.562373e-01	20
ENSG00000128039	4	SRD5A3	56212276	rs36110240	4	56217015	T	C	0.152087	-0.0192669	0.0920759	8.342530e-01	0.899193	0.0460949	9.492807e-85	-0.0214269	0.102404	8.342623e-01	1.698626e-01	20
ENSG00000249700	4	SRD5A3-AS1	56230138	rs36110240	4	56217015	T	C	0.152087	-0.0192669	0.0920759	8.342530e-01	0.387132	0.0596493	8.575760e-11	-0.0497683	0.237965	8.343378e-01	2.081790e-01	20
ENSG00000157426	4	AASDH	57204456	rs13102012	4	57224519	G	A	0.501988	0.0465278	0.0656855	4.787340e-01	-0.267533	0.0240439	9.283045e-29	-0.173914	0.24602	4.796218e-01	8.463672e-01	20
ENSG00000174780	4	SRP72	57333081	rs6554358	4	57372576	A	T	0.2167	0.03814	0.0766483	6.187680e-01	-0.293287	0.021596	5.218632e-42	-0.130043	0.261518	6.190030e-01	7.809324e-01	20
ENSG00000171476	4	HOPX	57514155	rs73240587	4	57594861	A	G	0.131213	-0.106285	0.111604	3.409270e-01	0.261137	0.0449454	6.243770e-09	-0.407009	0.43308	3.473205e-01	4.588809e-01	12
ENSG00000269949	4	RP11-738E22.3	57827093	rs13113032	4	57827119	A	T	0.286282	-0.0841306	0.0790138	2.869860e-01	-0.409967	0.0465117	1.204566e-18	0.205213	0.194133	2.904780e-01	5.988846e-01	20
ENSG00000145241	4	CENPC	68337521	rs35108540	4	68411228	T	C	0.0884692	0.0608892	0.131834	6.441800e-01	-0.511983	0.0385236	2.641892e-40	-0.118928	0.257652	6.443797e-01	1.932946e-01	20
ENSG00000033178	4	UBA6	68478370	rs1484184	4	68499724	A	C	0.422465	-0.00978393	0.0668929	8.837140e-01	-0.139451	0.0125994	1.792050e-28	0.0701603	0.479729	8.837242e-01	4.026236e-01	20
ENSG00000197888	4	UGT2B17	69402902	rs34248556	4	69354678	C	T	0.615308	-0.0268836	0.065538	6.816600e-01	0.456125	0.0482006	2.990754e-21	-0.0589391	0.143819	6.819425e-01	6.130515e-01	20
ENSG00000250696	4	RP11-704M14.1	70047818	rs6847476	4	70081827	T	G	0.387674	0.116319	0.0653877	7.525580e-02	-0.190037	0.0344905	3.591754e-08	-0.612086	0.361568	9.048070e-02	5.019764e-01	20
ENSG00000173597	4	SULT1B1	70586880	rs1238573	4	70695846	G	A	0.154076	-0.0656673	0.0794983	4.087920e-01	0.139674	0.0232846	1.990852e-09	-0.470147	0.574541	4.131862e-01	5.722855e-01	18
ENSG00000018189	4	RUFY3	71569921	rs1043903	4	71672653	G	A	0.383698	0.0831121	0.0659338	2.074760e-01	0.13287	0.0219888	1.516379e-09	0.625514	0.50691	2.172123e-01	7.669309e-01	13
ENSG00000169429	4	IL8	74606223	rs1951703	4	74572039	C	T	0.928429	-0.154063	0.11593	1.838720e-01	0.202488	0.0329799	8.265369e-10	-0.76085	0.585786	1.939940e-01	3.455395e-02	7
ENSG00000109272	4	PF4V1	74718906	rs941758	4	74718941	A	C	0.712724	-0.0501244	0.071514	4.833640e-01	-0.629167	0.0343982	9.811632e-75	0.0796679	0.113748	4.836842e-01	8.042558e-01	20
ENSG00000163735	4	CXCL5	74861359	rs187080	4	74856663	C	T	0.885686	0.0106565	0.104473	9.187550e-01	-0.563627	0.0570866	5.440252e-23	-0.018907	0.185368	9.187591e-01	1.830301e-01	20
ENSG00000124882	4	EREG	75230860	rs2045617	4	75158232	G	A	0.261431	0.0324531	0.0752638	6.663290e-01	-0.193593	0.0268223	5.290477e-13	-0.167636	0.389467	6.668873e-01	5.770656e-01	10
ENSG00000163743	4	RCHY1	76404247	rs11727806	4	76457068	A	G	0.2167	-0.0240973	0.083949	7.740770e-01	0.145932	0.0207067	1.820581e-12	-0.165127	0.575738	7.742585e-01	4.866379e-01	17
ENSG00000138768	4	USO1	76649777	rs62320976	4	76506068	G	A	0.836978	0.037476	0.0977414	7.014080e-01	0.149102	0.0214537	3.654350e-12	0.251345	0.656531	7.018401e-01	5.745750e-01	20
ENSG00000138744	4	NAAA	76831809	rs11732759	4	76856440	A	T	0.436382	0.00779217	0.0653226	9.050480e-01	0.501561	0.0305965	2.153634e-60	0.0155358	0.130242	9.050501e-01	8.231750e-01	20
ENSG00000138760	4	SCARB2	77079890	rs13111888	4	77131294	A	G	0.191849	-0.0339949	0.0824985	6.802900e-01	0.169354	0.0280662	1.598578e-09	-0.200733	0.488271	6.809923e-01	3.410832e-01	19
ENSG00000118804	4	FAM47E-STBD1	77172886	rs56060342	4	77187032	C	T	0.641153	0.00874581	0.0683286	8.981520e-01	0.174058	0.0269043	9.831756e-11	0.0502465	0.392639	8.981717e-01	2.128420e-01	20
ENSG00000138758	4	SEPT11	77870856	rs7677255	4	77922864	C	T	0.626243	-0.109039	0.0660225	9.862790e-02	0.108812	0.019516	2.467855e-08	-1.00209	0.632817	1.133002e-01	4.570819e-01	13
ENSG00000169288	4	MRPL1	78783674	rs116037967	4	78663106	G	A	0.0119284	0.010685	0.253431	9.663700e-01	0.636975	0.0863221	1.594281e-13	0.0167746	0.397873	9.663706e-01	NA	NA
ENSG00000251442	4	RP11-792D21.2	79567057	rs12640075	4	79533905	G	T	0.111332	-0.0876411	0.0989758	3.758980e-01	-0.310722	0.0312124	2.396321e-23	0.282056	0.319792	3.777779e-01	6.211013e-01	20
ENSG00000250334	4	LINC00989	80413570	rs1975399	4	80503766	A	T	0.758449	0.0226714	0.0725746	7.547460e-01	-0.583824	0.0331923	2.985098e-69	-0.0388326	0.124329	7.547835e-01	8.699449e-01	20
ENSG00000138670	4	RASGEF1B	82347547	rs35855880	4	82426566	C	G	0.0407555	0.125494	0.174853	4.729320e-01	0.492212	0.0596966	1.648488e-16	0.254959	0.356582	4.746042e-01	9.352337e-01	15
ENSG00000145284	4	SCD5	83550692	rs12506023	4	83726477	C	T	0.790258	0.025524	0.080394	7.508740e-01	-0.337247	0.0329418	1.344571e-24	-0.0756834	0.238498	7.509903e-01	6.554574e-01	20
ENSG00000173085	4	COQ2	84182689	rs79764311	4	84237883	T	C	0.0506958	-0.18413	0.205328	3.698480e-01	-0.453451	0.0593931	2.262695e-14	0.406064	0.455925	3.731236e-01	9.316261e-01	7
ENSG00000173083	4	HPSE	84213614	rs4693609	4	84241574	T	C	0.749503	0.0315319	0.076475	6.801070e-01	0.230575	0.0286266	7.976361e-16	0.136753	0.332105	6.805027e-01	4.361564e-01	6
ENSG00000138678	4	AGPAT9	84457067	rs1965464	4	84472815	T	C	0.114314	0.0129354	0.121297	9.150730e-01	-0.201475	0.0257499	5.104438e-15	-0.0642035	0.602101	9.150806e-01	9.085383e-01	20
ENSG00000138639	4	ARHGAP24	86396267	rs12644984	4	86656206	C	G	0.124254	-0.159884	0.0788412	4.256870e-02	0.209744	0.0320538	6.009517e-11	-0.762282	0.39353	5.274120e-02	5.997434e-01	11
ENSG00000163633	4	C4orf36	87797358	rs7657530	4	87852108	T	G	0.739563	0.0915848	0.0687686	1.829320e-01	0.290338	0.053163	4.727197e-08	0.315442	0.243798	1.957116e-01	3.010313e-02	12
ENSG00000170509	4	HSD17B13	88224941	rs11097147	4	88275499	C	T	0.176938	0.0144218	0.0933518	8.772240e-01	-0.39663	0.0393231	6.343465e-24	-0.0363608	0.23539	8.772387e-01	2.854619e-01	20
ENSG00000198189	4	HSD17B11	88257762	rs7691791	4	88286409	T	C	0.304175	0.00497298	0.0741117	9.465010e-01	0.10278	0.0152872	1.776623e-11	0.0483847	0.721107	9.465038e-01	4.296665e-01	15
ENSG00000170502	4	NUDT9	88343734	rs13113575	4	88327224	A	G	0.357853	-0.0347445	0.0697886	6.185870e-01	0.140012	0.0239254	4.856510e-09	-0.248154	0.500248	6.198509e-01	1.784964e-01	15
ENSG00000118785	4	SPP1	88896819	rs1471400	4	88774247	A	G	0.369781	0.129809	0.0662569	5.009220e-02	-0.260266	0.0309272	3.914183e-17	-0.498755	0.261382	5.637193e-02	7.826491e-02	20
ENSG00000118762	4	PKD2	88928820	rs74584966	4	88933519	G	A	0.0248509	-0.150755	0.188526	4.239140e-01	0.59257	0.0893293	3.277187e-11	-0.254409	0.320453	4.272516e-01	7.880531e-01	11
ENSG00000118777	4	ABCG2	89011416	rs4148149	4	89062285	G	T	0.374751	-0.0588443	0.065334	3.677640e-01	-0.173049	0.0274495	2.895431e-10	0.340044	0.38138	3.725990e-01	3.773525e-01	20
ENSG00000138642	4	HERC6	89299891	rs111670008	4	89300101	G	A	0.0705765	0.14032	0.159907	3.802080e-01	0.345991	0.0589157	4.288842e-09	0.40556	0.467302	3.854628e-01	1.198865e-01	5
ENSG00000248019	4	FAM13A-AS1	89630940	rs2924350	4	89626391	G	A	0.101392	0.0931106	0.0906932	3.045830e-01	-0.155778	0.0211573	1.800365e-13	-0.597713	0.587828	3.092403e-01	7.143080e-01	20
ENSG00000145335	4	SNCA	90645250	rs2736989	4	90776257	C	T	0.777336	0.115781	0.0830371	1.632180e-01	-0.111161	0.0200877	3.133833e-08	-1.04156	0.770346	1.763531e-01	5.890508e-01	20
ENSG00000260641	4	RP11-1299A16.3	99580055	rs28591094	4	99556965	T	C	0.259443	-0.0301755	0.0817131	7.119150e-01	0.271944	0.0412024	4.106263e-11	-0.110962	0.300948	7.123444e-01	7.088461e-01	20
ENSG00000272777	4	RP11-571L19.8	99988407	rs116837684	4	100041788	G	C	0.028827	-0.262963	0.160274	1.008580e-01	1.03124	0.148112	3.340767e-12	-0.254997	0.159676	1.102727e-01	4.443075e-01	9
ENSG00000197894	4	ADH5	99992132	rs2851258	4	100034303	T	C	0.724652	0.0248307	0.0764013	7.451800e-01	-0.264067	0.0224764	7.177439e-32	-0.0940318	0.289436	7.452724e-01	3.843031e-01	20
ENSG00000070190	4	DAPP1	100737990	rs7687842	4	100748966	C	T	0.522863	-0.0740081	0.0652666	2.568220e-01	-0.145344	0.0158983	6.123299e-20	0.509193	0.45249	2.604568e-01	2.049955e-01	20
ENSG00000254531	4	AP001816.1	102268937	rs2850328	4	102268940	C	T	0.292247	0.0647807	0.0668001	3.321610e-01	-0.490445	0.0276752	2.863214e-70	-0.132086	0.136407	3.328842e-01	9.971358e-01	20
ENSG00000138821	4	SLC39A8	103172198	rs35651507	4	103283395	C	T	0.301193	-0.0521876	0.0788362	5.079870e-01	0.197051	0.0297675	3.600087e-11	-0.264843	0.402076	5.100950e-01	5.507813e-01	20
ENSG00000230069	4	LRRC37A15P	103648431	rs223489	4	103680984	G	A	0.356859	-0.032145	0.0668026	6.303790e-01	-0.312249	0.0357337	2.367962e-18	0.102947	0.214264	6.308961e-01	8.374013e-01	20
ENSG00000248971	4	KRT8P46	103649903	rs223490	4	103679117	T	G	0.382704	-0.0452911	0.0668039	4.977900e-01	-0.2673	0.037392	8.767966e-13	0.169439	0.251043	4.997124e-01	8.189598e-01	20
ENSG00000164039	4	BDH2	104000592	rs2069274	4	104020781	G	C	0.406561	-0.0641366	0.065641	3.285290e-01	0.259317	0.0294165	1.193014e-18	-0.247329	0.25468	3.314814e-01	7.769442e-01	20
ENSG00000138777	4	PPA2	106290234	rs1077526	4	106347156	A	G	0.183897	-0.0428306	0.0936236	6.473290e-01	0.244357	0.0285932	1.274630e-17	-0.175279	0.383691	6.477987e-01	7.925286e-01	20
ENSG00000138780	4	GSTCD	106629935	rs2553441	4	106791094	T	C	0.753479	0.0405171	0.0935114	6.648080e-01	-0.209264	0.0317581	4.418425e-11	-0.193617	0.447824	6.654860e-01	3.743776e-01	20
ENSG00000138801	4	PAPSS1	108511433	rs62313396	4	108614392	A	G	0.317097	-0.00580087	0.0658281	9.297800e-01	0.544921	0.0254718	1.547686e-101	-0.0106453	0.120804	9.297807e-01	3.820671e-01	20
ENSG00000155016	4	CYP2U1	108852525	rs147612190	4	108853295	T	C	0.0149105	-0.302699	0.192836	1.164800e-01	0.51501	0.0932066	3.286110e-08	-0.587754	0.389248	1.310505e-01	NA	NA
ENSG00000123739	4	PLA2G12A	110631145	rs5030539	4	110621820	G	A	0.595427	-0.0836209	0.0670752	2.125180e-01	0.17388	0.0263078	3.857577e-11	-0.480912	0.392558	2.205482e-01	6.283799e-01	20
ENSG00000174749	4	C4orf32	113066553	rs4834240	4	113116179	T	C	0.299205	0.13264	0.0702872	5.914530e-02	-0.163238	0.0236037	4.653399e-12	-0.812556	0.446324	6.867479e-02	7.443564e-01	20
ENSG00000138660	4	AP1AR	113152893	rs6828884	4	113193540	T	A	0.505964	0.107745	0.06513	9.806410e-02	0.11247	0.0201739	2.475101e-08	0.957989	0.604045	1.127493e-01	2.506602e-01	19
ENSG00000138658	4	C4orf21	113460492	rs4484364	4	113498130	T	C	0.562624	-0.0432833	0.0651364	5.063690e-01	-0.176293	0.0232647	3.517664e-14	0.245519	0.370896	5.079955e-01	2.720821e-01	20
ENSG00000174607	4	UGT8	115519611	rs12499938	4	115519840	G	A	0.83996	-0.0477965	0.0737931	5.171730e-01	-0.270767	0.0477251	1.399341e-08	0.176523	0.274304	5.198806e-01	5.118800e-01	13
ENSG00000269893	4	SNHG8	119199864	rs4833565	4	119117260	C	T	0.630219	-0.0305191	0.065929	6.434300e-01	-0.118508	0.0162423	2.958411e-13	0.257528	0.557444	6.440959e-01	7.598787e-01	20
ENSG00000260404	4	RP11-384K6.6	119512928	rs35183273	4	119556590	G	A	0.384692	0.105606	0.0652277	1.054380e-01	-0.576083	0.0338225	4.712926e-65	-0.183317	0.113737	1.070118e-01	9.907779e-01	20
ENSG00000145390	4	USP53	120133742	rs138204164	4	120123417	G	C	0.127237	0.0216594	0.0839718	7.964560e-01	0.633448	0.0375654	8.486144e-64	0.0341929	0.132579	7.964791e-01	6.571224e-02	20
ENSG00000164096	4	C4orf3	120218207	rs4604043	4	120314921	T	C	0.2833	0.0595816	0.0753803	4.292860e-01	0.226744	0.0174095	8.921725e-39	0.26277	0.333058	4.301343e-01	8.612095e-01	10
ENSG00000145384	4	FABP2	120238405	rs6840053	4	120292233	T	A	0.747515	0.0383868	0.0798576	6.307370e-01	-0.835816	0.0450484	7.605756e-77	-0.0459273	0.0955765	6.308510e-01	8.571992e-01	20
ENSG00000245958	4	RP11-33B1.1	120375946	rs7659336	4	120385341	C	T	0.284294	0.047824	0.0754801	5.263440e-01	-0.474098	0.0242213	2.596950e-85	-0.100874	0.159291	5.265601e-01	6.948492e-01	9
ENSG00000138738	4	PRDM5	121606074	rs907298	4	121691899	C	A	0.682903	-0.0250957	0.069902	7.195860e-01	0.325094	0.0240822	1.577297e-41	-0.0771952	0.215097	7.196806e-01	8.871302e-01	20
ENSG00000164111	4	ANXA5	122589110	rs62320625	4	122597070	C	T	0.170974	0.048457	0.0886308	5.845650e-01	0.464198	0.0287844	1.655135e-58	0.104389	0.191043	5.847809e-01	9.723769e-01	20
ENSG00000123737	4	EXOSC9	122722472	rs11731570	4	122718994	C	T	0.342942	0.00328589	0.0678925	9.613990e-01	0.200971	0.0231106	3.436636e-18	0.0163501	0.337828	9.613993e-01	9.815691e-01	20
ENSG00000151458	4	ANKRD50	125585207	rs6857488	4	125633501	C	G	0.371769	-0.0933251	0.0664025	1.598880e-01	-0.118102	0.0200206	3.656608e-09	0.790208	0.577984	1.715694e-01	7.126393e-01	7
ENSG00000151470	4	C4orf33	130014472	rs1757935	4	130023759	T	A	0.807157	-0.0260608	0.0907698	7.740290e-01	-0.383829	0.0298477	7.599980e-38	0.0678969	0.236544	7.740839e-01	6.448368e-01	20
ENSG00000151014	4	CCRN4L	139936943	rs78287634	4	139852596	C	T	0.271372	-0.00664354	0.0747073	9.291390e-01	0.25225	0.0335196	5.253974e-14	-0.0263371	0.296184	9.291444e-01	6.249205e-01	20
ENSG00000085871	4	MGST2	140586922	rs3822045	4	140587414	C	A	0.284294	0.12757	0.0714381	7.413960e-02	-0.21979	0.0217138	4.408030e-24	-0.580418	0.330048	7.864812e-02	4.389519e-01	12
ENSG00000196782	4	MAML3	140637907	rs4863698	4	140793731	C	G	0.437376	-0.000104547	0.0651744	9.987200e-01	-0.307098	0.0170733	2.462448e-72	0.000340435	0.212227	9.987201e-01	6.642766e-01	20
ENSG00000153130	4	SCOC	141178440	rs358326	4	141309702	G	A	0.0377734	-0.1804	0.207861	3.854580e-01	0.240324	0.0435854	3.510366e-08	-0.750653	0.875569	3.912612e-01	9.051436e-02	20
ENSG00000109445	4	ZNF330	142142041	rs6840537	4	142230650	A	G	0.383698	0.0111875	0.068891	8.709950e-01	-0.262476	0.0229875	3.390925e-30	-0.0426229	0.262492	8.710084e-01	8.384123e-01	20
ENSG00000248810	4	RP11-362F19.1	142240604	rs6842402	4	142215923	C	T	0.471173	-0.0211779	0.0659775	7.482190e-01	-0.692716	0.0386189	6.040331e-72	0.0305723	0.0952599	7.482594e-01	5.893749e-01	20
ENSG00000272632	4	RP11-362F19.3	142351985	rs6842402	4	142215923	C	T	0.471173	-0.0211779	0.0659775	7.482190e-01	-0.346055	0.0364298	2.114645e-21	0.0611981	0.190765	7.483592e-01	8.507788e-01	18
ENSG00000164136	4	IL15	142557752	rs1435135	4	142230326	T	C	0.385686	0.0125439	0.0688524	8.554370e-01	-0.314375	0.0288175	1.042043e-27	-0.0399011	0.219044	8.554572e-01	8.826565e-01	20
ENSG00000109452	4	INPP4B	142944313	rs1373036	4	143625262	A	G	0.746521	0.0252798	0.0896239	7.778930e-01	0.132927	0.0177888	7.866941e-14	0.190178	0.674714	7.780473e-01	8.989788e-01	20
ENSG00000170185	4	USP38	144106070	rs13128884	4	144107822	G	A	0.601392	0.029616	0.0677975	6.622350e-01	0.196026	0.0182449	6.314544e-27	0.151082	0.346145	6.624960e-01	6.786998e-01	20
ENSG00000236296	4	GUSBP5	144480625	rs17690441	4	144480272	A	C	0.209742	-0.0365141	0.0789265	6.436270e-01	0.384804	0.0525338	2.391163e-13	-0.0948901	0.205517	6.442863e-01	5.393174e-01	20
ENSG00000197465	4	GYPE	144792020	rs150239027	4	144732943	T	C	0.33996	-0.0721934	0.0690957	2.961010e-01	0.263589	0.0270603	2.019737e-22	-0.273886	0.263638	2.988639e-01	8.972096e-01	8
ENSG00000249741	4	RP11-673E1.3	144832667	rs7685385	4	144951004	A	C	0.338966	-0.0567014	0.0690161	4.113220e-01	0.427941	0.0466214	4.348457e-20	-0.132498	0.16192	4.131879e-01	9.636167e-01	9
ENSG00000250673	4	RP11-6L6.2	147145709	rs28420466	4	147099181	G	A	0.352883	0.0301979	0.0677113	6.556120e-01	0.512266	0.0299609	1.541367e-65	0.0589496	0.132225	6.557211e-01	5.295547e-03	20
ENSG00000120519	4	SLC10A7	147175127	rs72731820	4	147443571	C	G	0.253479	-0.0925726	0.0702045	1.872980e-01	-0.205339	0.0308624	2.864400e-11	0.450828	0.348545	1.958534e-01	1.129796e-01	14
ENSG00000170390	4	DCLK2	150999426	rs28665284	4	151053905	T	C	0.224652	0.0671759	0.0883305	4.469520e-01	0.711786	0.0499346	4.210555e-46	0.0943765	0.124273	4.475976e-01	2.671384e-01	20
ENSG00000270681	4	RP11-372K14.2	152061143	rs10857252	4	151959311	C	T	0.89662	-0.00418483	0.0880825	9.621070e-01	0.316964	0.0519054	1.017960e-09	-0.0132029	0.277903	9.621076e-01	4.325040e-01	20
ENSG00000164142	4	FAM160A1	152330368	rs62327185	4	152311468	C	T	0.352883	0.0868924	0.0652034	1.826510e-01	-0.587214	0.0458835	1.683757e-37	-0.147974	0.111639	1.850155e-01	9.398646e-01	20
ENSG00000059691	4	PET112	152591656	rs59350867	4	152695935	A	G	0.378728	0.0642094	0.067561	3.419130e-01	-0.238638	0.0251674	2.493524e-21	-0.269066	0.284529	3.443255e-01	9.667863e-01	19
ENSG00000245954	4	RP11-18H21.1	153021906	rs13140099	4	153022375	A	G	0.250497	-0.0480216	0.0780104	5.381720e-01	-0.859364	0.0381983	4.395634e-112	0.0558804	0.0908109	5.383242e-01	1.025299e-01	20
ENSG00000109670	4	FBXW7	153242410	rs11931711	4	153291513	T	C	0.300199	0.051694	0.0688433	4.527170e-01	0.0950538	0.0171627	3.052853e-08	0.543839	0.730882	4.568245e-01	7.330695e-01	16
ENSG00000243417	4	RP11-555K12.1	153472429	rs13118583	4	153549379	G	T	0.981113	-0.0504738	0.278916	8.563960e-01	-0.491902	0.0879387	2.222910e-08	0.102609	0.567312	8.564700e-01	9.695178e-01	7
ENSG00000170006	4	TMEM154	153539784	rs4605626	4	153604288	A	G	0.988072	1.03655	4.94756	8.340520e-01	-0.287268	0.031435	6.333660e-20	-3.6083	17.2273	8.340952e-01	9.806800e-01	13
ENSG00000164144	4	ARFIP1	153701089	rs4619875	4	153701130	T	C	0.410537	-0.014997	0.0650449	8.176530e-01	0.408601	0.0205839	1.090993e-87	-0.0367033	0.1592	8.176658e-01	5.018924e-01	20
ENSG00000164125	4	FAM198B	159045626	rs10461268	4	158922530	A	T	0.843936	0.0273783	0.0902529	7.616230e-01	-0.242583	0.0202713	5.301316e-33	-0.112862	0.372169	7.616967e-01	1.400088e-01	20
ENSG00000248429	4	RP11-597D13.9	159091904	rs12648410	4	159094786	C	T	0.851889	0.0409167	0.0894679	6.474300e-01	0.484187	0.0328138	2.831907e-49	0.084506	0.184868	6.475889e-01	6.168082e-01	20
ENSG00000164124	4	TMEM144	159122756	rs12648410	4	159094786	C	T	0.851889	0.0409167	0.0894679	6.474300e-01	0.369129	0.0285489	3.059333e-38	0.110847	0.242527	6.476365e-01	4.924604e-01	20
ENSG00000251429	4	RP11-597D13.7	159191530	rs12648410	4	159094786	C	T	0.851889	0.0409167	0.0894679	6.474300e-01	0.319381	0.0383107	7.646095e-17	0.128113	0.28055	6.479246e-01	1.196555e-01	20
ENSG00000109756	4	RAPGEF2	160025330	rs11100203	4	159857539	G	A	0.370775	0.0263489	0.0653834	6.869560e-01	-0.117987	0.0189918	5.214147e-10	-0.22332	0.555322	6.875770e-01	5.393100e-02	20
ENSG00000273449	4	RP11-218F10.3	164450923	rs958855	4	164451641	G	A	0.580517	-0.0792177	0.0672583	2.388710e-01	-0.30804	0.0419386	2.057130e-13	0.257167	0.221132	2.448474e-01	7.027042e-01	20
ENSG00000181381	4	DDX60L	169277886	rs10517996	4	169425778	T	C	0.327038	-0.0760664	0.0709052	2.833660e-01	0.166028	0.0186345	5.117110e-19	-0.458154	0.430152	2.868320e-01	6.351621e-01	20
ENSG00000145439	4	CBR4	169784921	rs17054653	4	169934459	T	C	0.124254	0.104676	0.121385	3.884990e-01	0.1685	0.0302561	2.560337e-08	0.621223	0.728971	3.941080e-01	3.098879e-01	15
ENSG00000154447	4	SH3RF1	170015407	rs4692707	4	170226605	C	T	0.474155	-0.0356654	0.0653001	5.849440e-01	-0.481693	0.0357879	2.700851e-41	0.0740418	0.135675	5.852531e-01	5.704520e-01	20
ENSG00000164120	4	HPGD	175411328	rs4315752	4	175535392	A	G	0.313121	-0.0274096	0.071484	7.013960e-01	-0.429723	0.0255459	1.695486e-63	0.0637843	0.166392	7.014697e-01	6.122060e-01	20
ENSG00000251584	4	RP11-440I14.3	175457791	rs4315752	4	175535392	A	G	0.313121	-0.0274096	0.071484	7.013960e-01	-0.372906	0.0350442	1.919948e-26	0.0735027	0.191819	7.015803e-01	7.180674e-01	20
ENSG00000038002	4	AGA	178351924	rs4690523	4	178361162	C	T	0.469185	0.021284	0.065011	7.433720e-01	-0.689133	0.0349697	1.894518e-86	-0.0308852	0.0943504	7.434065e-01	9.735744e-01	20
ENSG00000129187	4	DCTD	183811213	rs79830136	4	183800079	A	G	0.172962	0.0688192	0.10147	4.976320e-01	0.158447	0.0210231	4.815929e-14	0.434336	0.642991	4.993628e-01	2.485831e-01	20
ENSG00000180712	4	RP11-290F5.2	185261909	rs72998924	4	185271064	G	C	0.12326	0.0024862	0.121475	9.836710e-01	0.620273	0.042785	1.257428e-47	0.00400824	0.195841	9.836710e-01	4.354131e-01	20
ENSG00000249096	4	RP11-290F5.1	185286336	rs11731951	4	185286722	C	T	0.72167	-0.0422943	0.0837453	6.135350e-01	0.324867	0.0327581	3.506327e-23	-0.13019	0.258117	6.139935e-01	5.912494e-01	20
ENSG00000271538	4	RP11-326I11.4	185427614	rs1991229	4	185458709	T	C	0.737575	0.00716209	0.0692978	9.176830e-01	-0.343934	0.0445089	1.098460e-14	-0.020824	0.201504	9.176907e-01	9.244049e-01	20
ENSG00000164305	4	CASP3	185548850	rs72689254	4	185589941	T	C	0.115308	0.0161244	0.0961393	8.668050e-01	-0.211096	0.0249501	2.657271e-17	-0.0763842	0.455519	8.668302e-01	9.866249e-01	20
ENSG00000151725	4	MLF1IP	185615772	rs3796689	4	185649866	A	C	0.304175	-0.00357398	0.0710857	9.599020e-01	-0.186504	0.0266664	2.671934e-12	0.019163	0.381158	9.599026e-01	7.433141e-01	20
ENSG00000251230	4	RP11-701P16.5	185765739	rs10021050	4	185776767	C	T	0.714712	-0.0314131	0.0745648	6.735460e-01	0.156601	0.0221214	1.450413e-12	-0.200593	0.476988	6.740896e-01	5.346433e-01	8
ENSG00000249173	4	RP11-701P16.4	185815025	rs60523366	4	185820637	G	A	0.0666004	0.108617	0.142117	4.447030e-01	-0.419356	0.0486541	6.746404e-18	-0.259009	0.340223	4.464829e-01	9.901771e-01	19
ENSG00000164323	4	KIAA1430	186080819	rs113289632	4	186125380	T	A	0.143141	0.143887	0.0996585	1.487960e-01	-0.146847	0.0238382	7.267176e-10	-0.979843	0.697046	1.598111e-01	8.007506e-02	20
ENSG00000109762	4	SNX25	186125391	rs3112872	4	186201613	A	G	0.423459	-0.149383	0.0670223	2.582380e-02	0.173769	0.0193796	3.058152e-19	-0.859664	0.397435	3.053877e-02	6.270721e-02	20
ENSG00000164342	4	TLR3	186990306	rs7687961	4	187122009	A	C	0.82008	-0.0156817	0.0801385	8.448590e-01	-0.225767	0.0379508	2.698971e-09	0.0694597	0.355153	8.449415e-01	9.698052e-01	20
ENSG00000145476	4	CYP4V2	187112674	rs2292426	4	187120753	G	A	0.673956	-0.0106451	0.0699131	8.789800e-01	-0.372674	0.0276755	2.484023e-41	0.0285641	0.187611	8.789881e-01	5.951194e-01	20
ENSG00000164344	4	KLKB1	187130133	rs7663027	4	187112629	C	G	0.370775	-0.148633	0.0669199	2.634690e-02	-0.304344	0.0389115	5.222014e-15	0.488372	0.228576	3.263199e-02	2.449594e-01	20
ENSG00000164366	5	CCDC127	196986	rs3810862	5	201550	G	A	0.632207	-0.0288026	0.0698117	6.799190e-01	0.19078	0.026376	4.721468e-13	-0.150973	0.366523	6.804083e-01	1.664041e-01	20
ENSG00000073578	5	SDHA	218356	rs7714335	5	263513	C	T	0.110338	-0.14047	0.113503	2.158690e-01	-0.295312	0.0214143	2.911435e-43	0.475666	0.385894	2.177121e-01	7.879120e-01	20
ENSG00000248925	5	CTD-2083E4.6	269973	rs2241600	5	254861	G	C	0.740557	-0.123817	0.0754048	1.005840e-01	0.324314	0.0539765	1.873331e-09	-0.381781	0.241032	1.132060e-01	9.044136e-01	20
ENSG00000250848	5	CTD-2083E4.5	288948	rs56127718	5	270273	T	G	0.111332	-0.14042	0.113506	2.160410e-01	-0.39536	0.0676026	4.966229e-09	0.35517	0.293448	2.261514e-01	8.171111e-01	20
ENSG00000063438	5	AHRR	304291	rs2244029	5	311478	C	T	0.702783	-0.0937115	0.071332	1.889350e-01	-0.329433	0.0500112	4.482348e-11	0.284463	0.220794	1.976192e-01	8.079390e-01	20
ENSG00000221990	5	C5orf55	441645	rs2241598	5	438564	C	T	0.787276	0.146207	0.0923508	1.133840e-01	0.318839	0.0480259	3.160239e-11	0.458561	0.297769	1.235633e-01	6.288469e-01	20
ENSG00000180104	5	EXOC3	443273	rs41282625	5	475626	G	C	0.399602	0.0170967	0.0667367	7.978110e-01	-0.372941	0.0200423	2.783964e-77	-0.0458429	0.178964	7.978295e-01	2.248424e-01	20
ENSG00000188242	5	CTD-2228K2.5	466239	rs80056740	5	456208	A	G	0.0874751	-0.144672	0.129928	2.655000e-01	0.337898	0.058026	5.772480e-09	-0.428153	0.391485	2.741023e-01	7.857492e-01	20
ENSG00000225138	5	CTD-2228K2.7	473351	rs10474783	5	473580	T	C	0.256461	-0.0626301	0.0741752	3.984720e-01	0.747053	0.0367835	1.061010e-91	-0.0838362	0.0993762	3.988791e-01	7.606357e-01	20
ENSG00000066230	5	SLC9A3	473425	rs10474783	5	473580	T	C	0.256461	-0.0626301	0.0741752	3.984720e-01	0.538434	0.0458305	7.198007e-32	-0.116319	0.138116	3.996864e-01	7.908863e-01	20
ENSG00000188818	5	ZDHHC11	710471	rs538985349	5	725259	T	C	0.0208748	-0.121232	0.194317	5.327030e-01	-0.741377	0.128797	8.604770e-09	0.163523	0.263638	5.350898e-01	NA	NA
ENSG00000206077	5	ZDHHC11B	710475	rs538985349	5	725259	T	C	0.0208748	-0.121232	0.194317	5.327030e-01	0.683325	0.116665	4.709290e-09	-0.177415	0.285978	5.350088e-01	NA	NA
ENSG00000113504	5	SLC12A7	1050499	rs35188965	5	1104938	T	C	0.557654	0.0853106	0.0672024	2.042780e-01	-0.875966	0.0168653	0.000000e+00	-0.0973903	0.076741	2.044130e-01	7.826752e-03	20
ENSG00000174358	5	SLC6A19	1201710	rs6554634	5	1186121	A	G	0.129225	0.0113832	0.093543	9.031450e-01	-0.306042	0.0468822	6.669883e-11	-0.0371949	0.305707	9.031617e-01	7.265700e-01	7
ENSG00000185986	5	SDHAP3	1568637	rs111277130	5	1634070	T	C	0.117296	-0.093433	0.107495	3.847470e-01	0.739656	0.0506904	3.174488e-48	-0.12632	0.145589	3.855878e-01	3.284580e-01	20
ENSG00000271119	5	CTD-2012J19.3	1594741	rs11955318	5	1600771	G	A	0.367793	-0.0558699	0.0672894	4.063740e-01	0.270219	0.047718	1.488972e-08	-0.206758	0.25168	4.113562e-01	2.365068e-01	20
ENSG00000188002	5	RP11-43F13.1	1599035	rs111277130	5	1634070	T	C	0.117296	-0.093433	0.107495	3.847470e-01	0.864743	0.0534536	7.275163e-59	-0.108047	0.124488	3.854311e-01	3.131044e-01	20
ENSG00000171421	5	MRPL36	1798500	rs10447190	5	1820443	A	G	0.642147	0.00426676	0.0681571	9.500840e-01	-0.191542	0.0186298	8.541404e-25	-0.0222758	0.35584	9.500845e-01	1.017154e-01	20
ENSG00000250490	5	CTD-2324F15.2	6310554	rs4592	5	6372248	A	G	0.497018	-0.0841801	0.0649133	1.946970e-01	0.510667	0.0438401	2.337901e-31	-0.164843	0.1279	1.974517e-01	4.369406e-01	20
ENSG00000037474	5	NSUN2	6599352	rs7717596	5	6610391	C	T	0.672962	-0.0088402	0.0657098	8.929800e-01	-0.322067	0.0231431	5.041077e-44	0.0274483	0.204035	8.929853e-01	9.987565e-01	20
ENSG00000145545	5	SRD5A1	6633456	rs508415	5	6637195	T	C	0.121272	-0.0356579	0.0788813	6.512370e-01	0.531255	0.0371726	2.470114e-46	-0.0671201	0.148555	6.513993e-01	2.955444e-01	20
ENSG00000124275	5	MTRR	7851299	rs161869	5	7877831	T	C	0.44831	-0.0942541	0.0658195	1.521410e-01	-0.159909	0.0214785	9.688822e-14	0.589423	0.419151	1.596551e-01	6.248941e-03	20
ENSG00000150756	5	FAM173B	10226442	rs2578615	5	10255458	A	G	0.853877	0.0495887	0.0950222	6.017650e-01	-0.209009	0.0310322	1.636787e-11	-0.237256	0.455995	6.028511e-01	6.822360e-01	20
ENSG00000150753	5	CCT5	10250033	rs2607297	5	10252178	A	G	0.853877	0.0495898	0.0950226	6.017580e-01	-0.183091	0.0207495	1.105552e-18	-0.270848	0.519898	6.023923e-01	7.554726e-01	20
ENSG00000164237	5	CMBL	10275987	rs13180748	5	10286742	T	C	0.785288	-0.0264235	0.0757705	7.272920e-01	-0.635506	0.0389622	8.266934e-60	0.0415787	0.119256	7.273513e-01	9.221385e-01	20
ENSG00000164236	5	ANKRD33B	10564442	rs75086258	5	10607519	A	G	0.0646123	-0.148557	0.165164	3.684110e-01	-0.514889	0.0565054	8.072519e-20	0.288522	0.322335	3.707329e-01	4.533642e-02	16
ENSG00000112977	5	DAP	10679342	rs5745297	5	10680997	A	G	0.0795229	0.135245	0.120014	2.597830e-01	0.58006	0.0507312	2.828189e-30	0.233157	0.207902	2.620851e-01	7.915600e-01	13
ENSG00000250526	5	CCT6P2	14639535	rs466880	5	14654629	A	G	0.83996	0.0942001	0.0942685	3.176620e-01	0.285979	0.0468983	1.075050e-09	0.329395	0.334031	3.240736e-01	5.912279e-01	20
ENSG00000154124	5	FAM105B	14664773	rs250435	5	14664821	A	G	0.929423	0.146711	0.136621	2.828880e-01	-0.441578	0.0363256	5.322547e-34	-0.332243	0.310598	2.847596e-01	2.624848e-01	20
ENSG00000154122	5	ANKH	14704910	rs10065666	5	14870691	C	G	0.450298	0.019421	0.0658372	7.680050e-01	-0.258391	0.0214146	1.594624e-33	-0.0751613	0.254873	7.680725e-01	9.819424e-01	15
ENSG00000154153	5	FAM134B	16473147	rs181941	5	16627355	C	T	0.259443	-0.0169371	0.0728336	8.161150e-01	0.363224	0.037675	5.367210e-22	-0.0466299	0.200578	8.161671e-01	4.297103e-01	13
ENSG00000145555	5	MYO10	16665395	rs31455	5	16930973	A	C	0.445328	0.137946	0.0676266	4.136760e-02	-0.221245	0.0277636	1.601207e-15	-0.623499	0.315519	4.814274e-02	9.665967e-01	20
ENSG00000176788	5	BASP1	17065707	rs2962375	5	17226471	T	A	0.791252	-0.0983841	0.0720045	1.718260e-01	0.0865936	0.0155779	2.716983e-08	-1.13616	0.856274	1.845536e-01	9.207834e-01	8
ENSG00000271892	5	CTD-2228A4.1	17107469	rs632754	5	17145142	A	G	0.34493	-0.113827	0.0708835	1.083100e-01	0.305189	0.0334881	7.986961e-20	-0.372972	0.235839	1.137710e-01	1.576512e-01	20
ENSG00000183666	5	GUSBP1	21341942	rs371111801	5	21564341	A	G	0.0248509	0.152466	0.247565	5.379860e-01	0.585929	0.102036	9.336563e-09	0.260212	0.42494	5.403057e-01	7.357315e-01	13
ENSG00000113360	5	DROSHA	31400604	rs61748191	5	31526371	C	T	0.0357853	-0.127888	0.156508	4.138530e-01	0.376778	0.0543746	4.229138e-12	-0.339425	0.418263	4.170723e-01	8.603664e-01	10
ENSG00000082213	5	C5orf22	31532373	rs6877842	5	31532638	C	G	0.168986	0.0102614	0.0971817	9.159080e-01	-0.222858	0.0311773	8.799437e-13	-0.0460446	0.436118	9.159169e-01	3.158853e-01	20
ENSG00000150712	5	MTMR12	32227100	rs4562053	5	32259504	C	T	0.367793	-0.165375	0.0668553	1.337490e-02	0.162077	0.0264069	8.374145e-10	-1.02035	0.444731	2.177304e-02	6.821218e-01	20
ENSG00000249572	5	CTD-2203K17.1	33424131	rs78347783	5	33454328	A	G	0.252485	-0.058401	0.0780537	4.543300e-01	-0.569855	0.0568653	1.230804e-23	0.102484	0.137352	4.555836e-01	1.072230e-01	20
ENSG00000113407	5	TARS	33440802	rs3849683	5	33441846	A	C	0.119284	0.155835	0.0875797	7.518310e-02	-0.168657	0.0299188	1.728867e-08	-0.923976	0.544531	8.972932e-02	4.839040e-01	14
ENSG00000242110	5	AMACR	33986283	rs39663	5	34001954	A	G	0.138171	0.0303223	0.0910633	7.391490e-01	1.01788	0.0504884	2.170124e-90	0.0297897	0.0894759	7.391833e-01	3.227646e-01	20
ENSG00000250155	5	CTD-2353F22.1	36666316	rs1025288	5	36702864	A	C	0.352883	-0.0990545	0.0704766	1.598740e-01	0.917425	0.0455791	4.181234e-90	-0.10797	0.0770071	1.608911e-01	9.563465e-01	20
ENSG00000251215	5	GOLGA5P1	39169312	rs6451415	5	39172709	C	T	0.267396	-0.0672028	0.0746228	3.678190e-01	-0.259878	0.047286	3.887863e-08	0.258594	0.290975	3.741567e-01	7.375826e-01	10
ENSG00000171522	5	PTGER4	40679600	rs663307	5	39835496	G	A	0.748509	0.07333	0.0769771	3.407820e-01	-0.161623	0.020811	8.084613e-15	-0.45371	0.479845	3.443862e-01	8.094225e-02	20
ENSG00000172244	5	C5orf34	43486803	rs750583	5	43430295	C	G	0.505964	0.00649745	0.0655316	9.210190e-01	-0.280144	0.0347779	7.932603e-16	-0.0231933	0.233939	9.210252e-01	9.285195e-01	20
ENSG00000248092	5	NNT-AS1	43571696	rs79344455	5	43860030	C	T	0.027833	-0.304509	0.194355	1.171690e-01	-0.392607	0.0688894	1.204450e-08	0.775608	0.513403	1.308603e-01	2.649012e-01	20
ENSG00000112992	5	NNT	43602794	rs3792918	5	43620582	A	G	0.0854871	-0.089173	0.124589	4.741550e-01	0.240172	0.0286118	4.692469e-17	-0.371288	0.520631	4.757532e-01	4.320650e-01	20
ENSG00000170571	5	EMB	49692026	rs4865913	5	49468984	T	C	0.667992	-0.0590969	0.0715283	4.086890e-01	0.202411	0.01613	4.040105e-36	-0.291965	0.354147	4.097020e-01	5.823174e-01	9
ENSG00000151883	5	PARP8	49961733	rs13186089	5	50127289	T	A	0.184891	-0.0902564	0.0784598	2.499980e-01	0.126829	0.0171212	1.284751e-13	-0.711639	0.626041	2.556522e-01	5.986415e-01	20
ENSG00000213949	5	ITGA1	52083730	rs2406370	5	52218333	G	A	0.440358	-0.0214811	0.0654421	7.427270e-01	-0.58357	0.0403756	2.381987e-47	0.0368098	0.11217	7.427897e-01	7.395535e-01	20
ENSG00000152684	5	PELO	52083774	rs1499279	5	52106278	G	T	0.0308151	0.0606487	0.191205	7.510990e-01	-0.550533	0.0469784	1.020476e-31	-0.110164	0.347436	7.511860e-01	7.259654e-01	16
ENSG00000178996	5	SNX18	53813589	rs2565011	5	53885608	T	C	0.383698	0.030107	0.0662881	6.496960e-01	0.10114	0.0173464	5.522947e-09	0.297676	0.657395	6.506839e-01	9.543199e-01	20
ENSG00000134352	5	IL6ST	55230923	rs13186299	5	55455645	C	G	0.141153	0.0677446	0.109175	5.349190e-01	0.169863	0.0257749	4.390693e-11	0.398819	0.645567	5.367194e-01	5.768737e-01	7
ENSG00000248727	5	CTC-236F12.4	55753622	rs287277	5	55726631	C	T	0.65507	-0.0401918	0.0669012	5.479980e-01	-0.219916	0.0327947	2.002460e-11	0.18276	0.305431	5.495950e-01	5.392185e-01	15
ENSG00000225940	5	AC022431.2	55807394	rs1991007	5	55968018	C	A	0.83499	0.0279594	0.0888853	7.530990e-01	0.319119	0.0339099	4.924356e-21	0.0876143	0.278689	7.532322e-01	2.589648e-01	20
ENSG00000234553	5	AC022431.3	55832410	rs1991007	5	55968018	C	A	0.83499	0.0279594	0.0888853	7.530990e-01	0.263682	0.0351805	6.623799e-14	0.106035	0.33739	7.533089e-01	2.165682e-01	11
ENSG00000155542	5	SETD9	56205087	rs832531	5	56228401	G	A	0.732604	0.0613151	0.0741767	4.084590e-01	0.883769	0.0435278	1.196003e-91	0.0693791	0.0840018	4.088470e-01	1.179550e-01	20
ENSG00000271828	5	CTD-2310F14.1	56223701	rs77112307	5	56247528	T	G	0.162028	0.0130574	0.0864649	8.799640e-01	-0.597098	0.0477463	6.954620e-36	-0.0218681	0.144819	8.799735e-01	8.629824e-02	20
ENSG00000175857	5	GAPT	57787262	rs1858087	5	57793505	G	A	0.629225	0.0182357	0.0674731	7.869550e-01	0.248267	0.019884	8.929273e-36	0.073452	0.27184	7.870041e-01	7.224867e-01	20
ENSG00000164181	5	ELOVL7	60047618	rs149171976	5	60160860	C	T	0.383698	0.138757	0.0683847	4.245120e-02	0.144805	0.0218843	3.669245e-11	0.958233	0.493959	5.239128e-02	2.703827e-01	20
ENSG00000049167	5	ERCC8	60169658	rs12523070	5	60091323	A	G	0.276342	0.13305	0.0728325	6.773140e-02	0.240436	0.0349572	6.069436e-12	0.55337	0.313421	7.746619e-02	9.323204e-01	20
ENSG00000123219	5	CENPK	64813593	rs432206	5	64858687	C	G	0.599404	-0.00920693	0.0676609	8.917620e-01	-0.427684	0.026486	1.181213e-58	0.0215274	0.158209	8.917661e-01	4.154362e-02	20
ENSG00000197860	5	SGTB	64961755	rs2591943	5	65027793	G	A	0.23161	-0.0957243	0.0745374	1.990560e-01	0.107266	0.018507	6.792515e-09	-0.892401	0.711737	2.099020e-01	1.470328e-01	20
ENSG00000123213	5	NLN	65018023	rs2561225	5	65038564	A	G	0.23161	-0.0977369	0.0745449	1.898190e-01	0.342307	0.0283344	1.331094e-33	-0.285524	0.219051	1.924175e-01	1.022941e-01	20
ENSG00000069020	5	MAST4	65892176	rs10940094	5	66502865	G	A	0.272366	0.0304548	0.0754388	6.864310e-01	-0.33476	0.037767	7.731763e-19	-0.090975	0.225585	6.867393e-01	2.706560e-02	20
ENSG00000134061	5	CD180	66478103	rs3733912	5	66492725	C	G	0.202783	-0.113097	0.0823221	1.694940e-01	-0.288063	0.0306666	5.810463e-21	0.392612	0.288818	1.740284e-01	3.052681e-01	20
ENSG00000134058	5	CDK7	68530668	rs34935424	5	68595584	T	C	0.513917	0.0342985	0.0658457	6.024420e-01	0.11534	0.019981	7.810497e-09	0.297369	0.573203	6.039113e-01	5.879138e-01	20
ENSG00000183323	5	CCDC125	68576002	rs10940212	5	68596968	A	T	0.471173	-0.0504888	0.0659582	4.439930e-01	-0.328926	0.0218953	5.217121e-51	0.153496	0.200786	4.445843e-01	7.603326e-01	20
ENSG00000213830	5	CFL1P5	68609198	rs62371717	5	68735112	C	T	0.493042	0.0206934	0.0660245	7.539610e-01	0.182454	0.0292536	4.461226e-10	0.113417	0.362326	7.542616e-01	7.445928e-01	20
ENSG00000183474	5	GTF2H2C	68856035	rs77684880	5	68856052	A	G	0.109344	-0.0235899	0.0929786	7.997170e-01	0.407319	0.0409993	2.938442e-23	-0.057915	0.228344	7.997810e-01	8.143631e-01	20
ENSG00000250138	5	RP11-848G14.5	68927790	rs212211	5	69375219	G	A	0.732604	-0.0538426	0.0843169	5.231000e-01	-0.251325	0.0283955	8.682702e-19	0.214235	0.336362	5.241778e-01	4.098547e-01	5
ENSG00000205571	5	SMN2	69345350	rs76915606	5	68769560	G	A	0.0924453	-0.0781133	0.137867	5.709960e-01	-0.67783	0.088201	1.529262e-14	0.11524	0.203947	5.720391e-01	9.442161e-01	11
ENSG00000253816	5	RP11-1415C14.3	69515745	rs212211	5	69375219	G	A	0.732604	-0.0538426	0.0843169	5.231000e-01	0.251578	0.0449647	2.206111e-08	-0.21402	0.337328	5.257837e-01	NA	NA
ENSG00000226259	5	GTF2H2B	69711179	rs59966095	5	70665606	T	C	0.616302	0.0285913	0.0694538	6.805890e-01	-0.713418	0.0448352	5.231025e-57	-0.0400765	0.0973862	6.806901e-01	7.321994e-01	16
ENSG00000145736	5	GTF2H2	70330784	rs6453406	5	70681217	T	C	0.678926	-0.00968685	0.0731535	8.946540e-01	-0.762657	0.0485636	1.413800e-55	0.0127015	0.0959227	8.946573e-01	6.234365e-01	8
ENSG00000230847	5	RP11-195E2.1	70370052	rs6453406	5	70681217	T	C	0.678926	-0.00968685	0.0731535	8.946540e-01	-0.617793	0.0520251	1.598248e-32	0.0156798	0.118418	8.946601e-01	6.546798e-01	4
ENSG00000251634	5	RP11-1280N14.3	70398725	rs112267836	5	70842945	A	G	0.00497018	0.0463127	0.229626	8.401610e-01	1.5468	0.204535	3.953052e-14	0.029941	0.148505	8.402171e-01	9.062635e-01	7
ENSG00000145734	5	BDP1	70751442	rs6453406	5	70681217	T	C	0.678926	-0.00968685	0.0731535	8.946540e-01	-0.0942661	0.0163158	7.578276e-09	0.102761	0.776236	8.946811e-01	6.204936e-01	3
ENSG00000083312	5	TNPO1	72112139	rs34662	5	72154551	G	C	0.867793	-0.128076	0.0994949	1.980040e-01	0.0989999	0.0178219	2.776726e-08	-1.2937	1.03163	2.098305e-01	6.859674e-01	15
ENSG00000157107	5	FCHO2	72251808	rs7713398	5	72252475	G	A	0.55666	0.0103937	0.065672	8.742460e-01	-0.192894	0.0162667	1.951413e-32	-0.053883	0.340487	8.742576e-01	2.141570e-01	20
ENSG00000164331	5	ANKRA2	72848160	rs2595879	5	72869960	C	G	0.218688	-0.0858446	0.0750733	2.528410e-01	-0.176292	0.0240361	2.225835e-13	0.486946	0.430991	2.585484e-01	7.906604e-01	20
ENSG00000171617	5	ENC1	73923234	rs10079609	5	73918616	G	A	0.11829	0.0862246	0.103634	4.054030e-01	0.979794	0.0470748	3.263618e-96	0.0880028	0.105856	4.057778e-01	9.261409e-01	20
ENSG00000049860	5	HEXB	73935848	rs7734383	5	73937854	T	A	0.114314	0.0880099	0.104543	3.998700e-01	0.260605	0.0269791	4.479557e-22	0.337714	0.402676	4.016520e-01	9.055098e-01	19
ENSG00000164346	5	NSA2	74062817	rs6870806	5	74067536	C	G	0.138171	0.24523	0.101585	1.577680e-02	0.585984	0.0300304	8.506333e-85	0.418493	0.17468	1.658535e-02	1.261950e-01	20
ENSG00000152359	5	POC5	74969949	rs17649362	5	75008958	T	C	0.190855	0.0312366	0.0788692	6.920640e-01	0.360264	0.0352275	1.504352e-24	0.0867047	0.219085	6.922828e-01	7.714767e-01	20
ENSG00000145703	5	IQGAP2	75699074	rs11738470	5	75693904	T	C	0.511928	0.00942143	0.0657433	8.860480e-01	0.264809	0.0210095	2.000798e-36	0.0355782	0.248283	8.860556e-01	1.065131e-01	20
ENSG00000164220	5	F2RL2	75911307	rs2069643	5	75919662	C	T	0.380716	0.022215	0.0667672	7.393430e-01	0.315839	0.0423638	8.959112e-14	0.0703365	0.211607	7.395930e-01	4.602680e-01	20
ENSG00000181104	5	F2R	76011868	rs250753	5	76037551	G	A	0.752485	-0.112835	0.0739486	1.270440e-01	0.130309	0.0211969	7.869108e-10	-0.865903	0.584706	1.386274e-01	9.030854e-01	20
ENSG00000164251	5	F2RL1	76114758	rs1529505	5	76114963	T	C	0.514911	0.0787708	0.06588	2.318250e-01	-0.402982	0.0216281	1.756288e-77	-0.19547	0.163818	2.327846e-01	8.214077e-01	20
ENSG00000113231	5	PDE8B	76506274	rs335632	5	76728085	T	C	0.847913	-0.0481652	0.0941077	6.087850e-01	-0.627512	0.0624376	9.166183e-24	0.0767558	0.150164	6.092481e-01	1.132240e-02	20
ENSG00000164253	5	WDR41	76721795	rs10078089	5	76780524	C	A	0.335984	0.191597	0.0653143	3.352120e-03	-0.298373	0.0237194	2.745493e-36	-0.642139	0.224775	4.279200e-03	6.152118e-02	20
ENSG00000171530	5	TBCA	76986991	rs254398	5	77084524	A	G	0.782306	0.150399	0.0850828	7.711520e-02	0.165697	0.0232241	9.700603e-13	0.907675	0.529009	8.619850e-02	5.338792e-01	20
ENSG00000132842	5	AP3B1	77296349	rs252761	5	77380723	T	G	0.599404	-0.0768901	0.0660338	2.442600e-01	0.147719	0.0163682	1.800666e-19	-0.520516	0.450729	2.481590e-01	3.275442e-01	20
ENSG00000245556	5	CTD-2037K23.2	77638189	rs4634329	5	77656771	C	T	0.974155	0.386515	0.200787	5.422880e-02	-0.486693	0.084052	7.022652e-09	-0.794166	0.434754	6.774487e-02	3.748725e-01	11
ENSG00000085365	5	SCAMP1	77656339	rs2362827	5	77706878	C	T	0.769384	0.000496115	0.0746914	9.947000e-01	-0.172633	0.01941	5.892659e-19	-0.00287381	0.43266	9.947003e-01	3.515560e-01	20
ENSG00000113273	5	ARSB	78073032	rs62377898	5	78275186	A	G	0.189861	0.0727263	0.0952895	4.453360e-01	-0.298374	0.0340289	1.814735e-18	-0.243742	0.32057	4.470518e-01	8.534497e-01	20
ENSG00000152409	5	JMY	78532012	rs10052358	5	78597779	A	G	0.640159	0.0300747	0.0664047	6.506210e-01	-0.115095	0.0149045	1.143484e-14	-0.261303	0.577947	6.511802e-01	8.736682e-01	20
ENSG00000113296	5	THBS4	79287134	rs256439	5	79366080	C	T	0.286282	0.0618869	0.0793379	4.353660e-01	-0.266293	0.0325032	2.551929e-16	-0.232402	0.299282	4.374359e-01	2.619283e-01	20
ENSG00000249825	5	CTD-2201I18.1	79348197	rs75374959	5	79394041	G	A	0.137177	0.178319	0.0959718	6.316410e-02	-0.316545	0.0572634	3.241260e-08	-0.563329	0.319854	7.820307e-02	6.357032e-02	9
ENSG00000164300	5	SERINC5	79407050	rs11950944	5	79422993	T	C	0.61332	-0.064034	0.065325	3.269690e-01	0.169595	0.0189674	3.842649e-19	-0.37757	0.38749	3.298583e-01	2.383257e-01	20
ENSG00000152380	5	FAM151B	79783788	rs6151633	5	79966766	C	G	0.258449	-0.00354324	0.0782189	9.638690e-01	-0.250553	0.0232215	3.850170e-27	0.0141417	0.312188	9.638693e-01	6.392999e-01	20
ENSG00000189127	5	ANKRD34B	79852574	rs1677661	5	79942198	G	A	0.247515	0.0538864	0.0842887	5.226220e-01	-0.568876	0.0295273	1.034763e-82	-0.0947243	0.148249	5.228517e-01	6.339190e-01	20
ENSG00000251221	5	CTC-325J23.3	79904442	rs1232027	5	79915020	A	G	0.298211	0.0130936	0.0727582	8.571830e-01	-0.246152	0.0395389	4.798040e-10	-0.0531931	0.295706	8.572426e-01	9.805310e-01	20
ENSG00000228716	5	DHFR	79922047	rs111692241	5	79895438	C	G	0.239563	0.0321254	0.0833168	6.998070e-01	-0.682862	0.0316358	2.480423e-103	-0.0470452	0.122031	6.998523e-01	8.854157e-01	20
ENSG00000113318	5	MSH3	79950467	rs245105	5	79928518	C	T	0.245527	-0.00744919	0.0734511	9.192190e-01	0.583208	0.0346059	1.000143e-63	-0.0127728	0.125946	9.192209e-01	9.159473e-01	20
ENSG00000247572	5	CKMT2-AS1	80499903	rs10942946	5	80589998	G	T	0.114314	0.300974	0.149905	4.466940e-02	-0.753339	0.0674451	5.739700e-29	-0.39952	0.202177	4.814410e-02	7.830054e-02	18
ENSG00000152348	5	ATG10	81267844	rs112355050	5	81386035	T	C	0.229622	-0.0582639	0.0789433	4.604860e-01	0.703276	0.0437077	2.977869e-58	-0.0828464	0.112369	4.609568e-01	9.022649e-01	20
ENSG00000186468	5	RPS23	81569177	rs226198	5	81573992	T	C	0.765408	0.0760364	0.0794953	3.388250e-01	0.190985	0.0157112	5.333307e-34	0.398128	0.417525	3.403155e-01	9.841218e-01	20
ENSG00000205464	5	ATP6AP1L	81575281	rs178931	5	81575601	A	T	0.701789	0.0970872	0.0704844	1.683790e-01	-0.991605	0.0475657	1.620519e-96	-0.0979091	0.0712361	1.693078e-01	9.874087e-01	20
ENSG00000247828	5	TMEM161B-AS1	87564712	rs78989434	5	87588172	G	T	0.227634	-0.0177655	0.0724557	8.063080e-01	0.366886	0.0383146	1.012494e-21	-0.0484224	0.197553	8.063706e-01	9.882631e-01	20
ENSG00000113356	5	POLR3G	89767565	rs37238	5	89824976	T	C	0.539761	-0.046321	0.0654596	4.791760e-01	0.304756	0.0410707	1.168770e-13	-0.151994	0.215768	4.811642e-01	9.927712e-01	20
ENSG00000185261	5	KIAA0825	93488671	rs1031389	5	93918392	G	A	0.473161	-0.0417444	0.0655888	5.244790e-01	0.189036	0.0183234	5.927154e-25	-0.220828	0.347624	5.252663e-01	1.435062e-01	20
ENSG00000243806	5	CTC-484P3.1	94161666	rs152286	5	94193334	A	G	0.890656	0.0106947	0.0868627	9.020100e-01	-0.596672	0.0518002	1.061803e-30	-0.0179239	0.145587	9.020161e-01	5.927062e-01	20
ENSG00000198677	5	TTC37	94799599	rs17084916	5	94925849	A	G	0.10835	0.115583	0.122929	3.470920e-01	0.468851	0.0271048	4.894753e-67	0.246524	0.262579	3.478047e-01	2.812592e-01	20
ENSG00000173221	5	GLRX	95087023	rs6556887	5	95176274	G	A	0.256461	0.0722476	0.0708753	3.080310e-01	0.10465	0.0145315	5.950290e-13	0.690374	0.684011	3.128301e-01	4.666705e-01	20
ENSG00000251000	5	AC008592.3	95170128	rs10059138	5	95170719	T	C	0.0924453	0.302708	0.134343	2.424380e-02	0.883018	0.0659828	7.647555e-41	0.342811	0.154282	2.628520e-02	3.170755e-01	20
ENSG00000251409	5	AC008592.4	95171647	rs10059245	5	95170870	G	C	0.0924453	0.308185	0.134265	2.171300e-02	0.425951	0.0576556	1.492160e-13	0.723522	0.330076	2.838025e-02	1.345553e-01	17
ENSG00000272021	5	AC008592.8	95185013	rs2161313	5	95184206	C	A	0.393638	-0.0139633	0.065247	8.305420e-01	0.292433	0.03953	1.385104e-13	-0.0477487	0.223211	8.306116e-01	2.524083e-01	20
ENSG00000153113	5	CAST	95860971	rs4267886	5	95997266	C	T	0.151093	0.0315175	0.0947697	7.394610e-01	0.664719	0.029223	1.556082e-114	0.0474148	0.142586	7.394862e-01	9.708367e-01	20
ENSG00000164307	5	ERAP1	96096521	rs26490	5	96133920	T	C	0.78827	0.0815568	0.0768294	2.884480e-01	-0.643712	0.0327226	3.764061e-86	-0.126698	0.119527	2.891496e-01	4.540767e-01	20
ENSG00000248734	5	CTD-2260A17.1	96120481	rs149173	5	96114493	C	T	0.256461	0.0226197	0.073799	7.592210e-01	-0.513829	0.0414772	3.026290e-35	-0.0440218	0.14367	7.592922e-01	1.358571e-01	20
ENSG00000272109	5	CTD-2260A17.3	96140056	rs151940	5	96147777	C	T	0.789264	0.0710768	0.0769194	3.554640e-01	-0.60251	0.0545366	2.246209e-28	-0.117968	0.128111	3.571406e-01	8.395133e-01	20
ENSG00000164308	5	ERAP2	96211643	rs2927608	5	96252432	A	G	0.426441	-0.00101973	0.0653151	9.875440e-01	0.993638	0.017056	0.000000e+00	-0.00102626	0.0657333	9.875436e-01	6.520648e-01	20
ENSG00000113441	5	LNPEP	96271098	rs71654350	5	96278948	G	T	0.40159	0.0401568	0.0671357	5.497450e-01	0.121591	0.0168088	4.697216e-13	0.330261	0.554028	5.511022e-01	6.706068e-01	20
ENSG00000248489	5	CTD-2007H13.3	98264875	rs34495	5	98265807	T	G	0.302187	-0.08168	0.0868683	3.470770e-01	0.457518	0.042324	3.089991e-27	-0.178528	0.190586	3.488939e-01	9.032240e-01	20
ENSG00000174132	5	FAM174A	99871009	rs113655690	5	100008130	A	T	0.0984095	0.277497	0.118642	1.933840e-02	-0.251783	0.0375795	2.084103e-11	-1.10213	0.499095	2.722659e-02	2.856943e-01	20
ENSG00000173930	5	SLCO4C1	101569690	rs2600833	5	101605942	C	T	0.638171	0.0485918	0.0704799	4.905450e-01	-0.110717	0.0167583	3.929778e-11	-0.438883	0.640034	4.928907e-01	9.323371e-01	20
ENSG00000145730	5	PAM	102089685	rs2431530	5	102118007	T	C	0.331014	0.0603978	0.067215	3.688790e-01	0.720173	0.033021	1.883359e-105	0.0838657	0.0934109	3.692845e-01	4.354597e-01	20
ENSG00000145725	5	PPIP5K2	102455853	rs464720	5	102406887	T	C	0.282306	-0.00517034	0.0692495	9.404830e-01	-0.279617	0.0155089	1.144667e-72	0.0184908	0.247661	9.404838e-01	8.011468e-01	20
ENSG00000112874	5	NUDT12	102884556	rs11750858	5	102896400	C	T	0.157058	0.0335337	0.0994415	7.359510e-01	-0.576808	0.0610136	3.268500e-21	-0.0581367	0.172509	7.361123e-01	2.773680e-01	17
ENSG00000145743	5	FBXL17	107194736	rs57268633	5	107753542	T	C	0.141153	0.213782	0.0906207	1.831980e-02	-0.173415	0.0278748	4.933431e-10	-1.23278	0.558875	2.739664e-02	4.811047e-01	20
ENSG00000249476	5	CTD-2587M2.1	108572821	rs17161729	5	108660528	C	G	0.247515	-0.0489323	0.074509	5.113540e-01	0.474468	0.0268917	1.138774e-69	-0.103131	0.157146	5.116468e-01	8.211933e-02	20
ENSG00000198961	5	PJA2	108670410	rs11738695	5	108699161	A	C	0.584493	0.00153767	0.0660349	9.814220e-01	-0.0851973	0.0090728	5.976910e-21	-0.0180483	0.775084	9.814224e-01	7.078345e-01	20
ENSG00000112893	5	MAN2A1	109025067	rs418364	5	108952299	G	C	0.626243	0.0363543	0.0666655	5.855300e-01	0.15854	0.023699	2.235727e-11	0.229307	0.421891	5.867710e-01	3.947530e-01	20
ENSG00000164209	5	SLC25A46	110073837	rs72773183	5	110056859	A	G	0.0904573	0.0583907	0.111286	5.997980e-01	-0.18817	0.0220789	1.559669e-17	-0.310308	0.592532	6.004880e-01	9.183163e-01	20
ENSG00000134987	5	WDR36	110427414	rs11466749	5	110412585	G	A	0.16998	-0.0532455	0.0866339	5.388170e-01	0.135076	0.0242215	2.451348e-08	-0.394189	0.645255	5.412627e-01	9.061291e-01	20
ENSG00000152495	5	CAMK4	110559351	rs114378220	5	110566360	T	C	0.0735586	-0.105016	0.140716	4.554870e-01	-0.231896	0.0269088	6.822946e-18	0.452858	0.609078	4.571701e-01	1.809670e-01	17
ENSG00000134986	5	NREP	110998318	rs3797737	5	111090124	C	G	0.33499	0.0413634	0.0707347	5.587030e-01	0.176447	0.030845	1.062489e-08	0.234424	0.402973	5.607442e-01	8.339748e-01	20
ENSG00000129595	5	EPB41L4A	111478138	rs7733473	5	111934573	T	G	0.913519	0.0752268	0.0919592	4.133310e-01	-0.288534	0.0455363	2.352604e-10	-0.260721	0.321357	4.171865e-01	4.022852e-01	20
ENSG00000153037	5	SRP19	112196919	rs448475	5	112181379	G	C	0.484095	-0.0162686	0.06574	8.045450e-01	-0.115025	0.0183389	3.560248e-10	0.141435	0.571973	8.046943e-01	5.200370e-02	20
ENSG00000129625	5	REEP5	112212084	rs469702	5	112293523	T	G	0.380716	-0.0994861	0.0700499	1.555450e-01	0.187652	0.0168536	8.548319e-29	-0.530163	0.376321	1.588934e-01	7.935869e-02	20
ENSG00000270067	5	CTC-487M23.5	112229030	rs2546110	5	112162413	G	A	0.579523	0.111991	0.0655514	8.755280e-02	-0.195763	0.0357067	4.192940e-08	-0.572074	0.350732	1.028720e-01	1.829316e-02	20
ENSG00000171444	5	MCC	112357796	rs7670	5	112356649	A	G	0.494036	-0.113621	0.0653856	8.226400e-02	-0.339514	0.0232223	2.089649e-48	0.334658	0.193941	8.442642e-02	1.124493e-01	20
ENSG00000047188	5	YTHDC2	112849380	rs6889783	5	112838232	C	T	0.212724	-0.0841082	0.0843329	3.186020e-01	0.249219	0.0192151	1.810683e-38	-0.337487	0.339388	3.200282e-01	8.692605e-01	20
ENSG00000152503	5	TRIM36	114460459	rs10045548	5	114563448	C	A	0.44334	0.012695	0.0656642	8.466990e-01	0.250685	0.044829	2.244367e-08	0.0506412	0.262096	8.467893e-01	8.037273e-01	17
ENSG00000164219	5	PGGT1B	114546527	rs2909842	5	114616395	A	G	0.337972	-0.00461609	0.0701034	9.475000e-01	-0.101588	0.0138838	2.535631e-13	0.0454393	0.690104	9.475019e-01	7.903627e-01	20
ENSG00000243304	5	CTC-428G20.1	114600366	rs17137637	5	114678653	G	A	0.0894632	0.00386782	0.100519	9.693060e-01	0.328101	0.0565616	6.600928e-09	0.0117885	0.306373	9.693069e-01	5.049699e-01	11
ENSG00000145780	5	FEM1C	114856608	rs6860557	5	114852581	G	T	0.413519	-0.00572459	0.065138	9.299690e-01	-0.0919503	0.0128497	8.317960e-13	0.0622574	0.708458	9.299741e-01	3.650442e-01	20
ENSG00000129596	5	CDO1	115140430	rs258736	5	115130906	T	C	0.848907	-0.0019049	0.0822926	9.815320e-01	-0.61767	0.0606264	2.240224e-24	0.00308401	0.133231	9.815324e-01	9.758249e-01	16
ENSG00000145782	5	ATG12	115163893	rs26538	5	115178395	T	C	0.403579	-0.0410069	0.0668295	5.394770e-01	0.140628	0.0151864	2.041728e-20	-0.291598	0.476264	5.403644e-01	2.545130e-01	20
ENSG00000145781	5	COMMD10	115420688	rs10519454	5	115639862	A	G	0.0994036	0.0165017	0.101019	8.702410e-01	0.196144	0.0319033	7.842786e-10	0.0841305	0.515206	8.702863e-01	3.762623e-01	20
ENSG00000145779	5	TNFAIP8	118604387	rs7703744	5	118732187	G	C	0.259443	-0.0649102	0.0702734	3.556530e-01	-0.117109	0.0192598	1.198279e-09	0.554272	0.606953	3.611351e-01	5.188653e-01	20
ENSG00000133835	5	HSD17B4	118788138	rs13154090	5	118771423	G	A	0.0497018	0.327598	0.206697	1.129850e-01	0.408183	0.0558255	2.636644e-13	0.802576	0.518143	1.213944e-01	3.999466e-01	20
ENSG00000250539	5	KRT8P33	122736616	rs13436337	5	122681230	C	G	0.294235	-0.0259923	0.0728329	7.211840e-01	0.256875	0.0450615	1.194238e-08	-0.101187	0.284089	7.217069e-01	4.997824e-02	20
ENSG00000164904	5	ALDH7A1	125877533	rs34450389	5	125932722	A	G	0.0934394	-0.106888	0.125393	3.939770e-01	0.359762	0.0538383	2.352699e-11	-0.297108	0.351369	3.977917e-01	9.736934e-01	20
ENSG00000113368	5	LMNB1	126112315	rs2271354	5	126145771	G	A	0.739563	0.00167359	0.0794729	9.831990e-01	-0.103628	0.0165928	4.228459e-10	-0.01615	0.76691	9.831990e-01	9.885234e-01	20
ENSG00000164244	5	PRRC1	126853301	rs543434	5	126852416	A	C	0.332008	0.139701	0.0708511	4.863740e-02	0.151858	0.0203465	8.418632e-14	0.919945	0.482568	5.660452e-02	1.813574e-01	20
ENSG00000245937	5	CTC-228N24.3	127276118	rs1993878	5	127476971	A	C	0.794235	0.123704	0.0909062	1.735800e-01	0.206422	0.0278589	1.267171e-13	0.599277	0.447755	1.807650e-01	9.698902e-01	18
ENSG00000138829	5	FBN2	127593601	rs77215625	5	127944648	G	A	0.0815109	0.0101482	0.12388	9.347100e-01	1.01081	0.0590728	1.223298e-65	0.0100397	0.122557	9.347114e-01	8.123800e-01	20
ENSG00000066583	5	ISOC1	128430444	rs2577481	5	128257893	C	T	0.362823	-0.0547476	0.0713528	4.429150e-01	-0.276017	0.0320549	7.257371e-18	0.198349	0.259533	4.447170e-01	3.736788e-01	20
ENSG00000158987	5	RAPGEF6	130759614	rs10052318	5	131206890	G	A	0.784294	0.114085	0.0719237	1.126940e-01	-0.117187	0.0204483	9.990151e-09	-0.973529	0.636827	1.263339e-01	7.867270e-01	20
ENSG00000164398	5	ACSL6	131142683	rs257389	5	130744263	C	A	0.269384	-0.0815071	0.0681169	2.314720e-01	0.15315	0.020994	2.987927e-13	-0.532204	0.450716	2.376832e-01	2.609519e-01	20
ENSG00000239642	5	AC034228.7	131142816	rs250888	5	131015346	G	A	0.744533	0.100213	0.0708928	1.574830e-01	-0.705706	0.0502379	8.005764e-45	-0.142004	0.100964	1.595812e-01	3.005846e-01	20
ENSG00000233006	5	AC034220.3	131646978	rs272877	5	131674260	G	A	0.676938	-0.0959753	0.0661424	1.467690e-01	0.30965	0.045736	1.284508e-11	-0.309948	0.218454	1.559514e-01	1.134307e-01	20
ENSG00000197375	5	SLC22A5	131705444	rs2631367	5	131705458	G	C	0.55666	0.0485148	0.0685255	4.789560e-01	0.455593	0.035769	3.678602e-37	0.106487	0.150642	4.796345e-01	1.479233e-01	20
ENSG00000197536	5	C5orf56	131746328	rs2706386	5	131832687	T	C	0.654076	0.0841256	0.0694263	2.256170e-01	0.164884	0.0203466	5.328123e-16	0.510211	0.425743	2.307604e-01	9.902680e-02	20
ENSG00000234290	5	AC116366.6	131804582	rs2548997	5	131835395	A	G	0.656064	0.0740128	0.0698046	2.890140e-01	0.271075	0.0250205	2.372787e-27	0.273034	0.258741	2.913137e-01	2.426974e-01	20
ENSG00000164403	5	SHROOM1	132157833	rs254292	5	132178781	T	C	0.146123	-0.0543741	0.107113	6.117090e-01	-0.794698	0.0446118	5.541626e-71	0.0684211	0.134839	6.118552e-01	4.372944e-01	20
ENSG00000072364	5	AFF4	132211071	rs803221	5	132210436	C	T	0.725646	-0.0905404	0.0659166	1.695780e-01	-0.064878	0.0114051	1.281709e-08	1.39555	1.04521	1.818150e-01	7.013037e-01	10
ENSG00000170606	5	HSPA4	132387654	rs72801474	5	132444128	A	G	0.0685885	-0.0516823	0.139339	7.107040e-01	-0.355222	0.0411964	6.542009e-18	0.145493	0.392622	7.109594e-01	9.921546e-01	13
ENSG00000053108	5	FSTL4	132532147	rs457616	5	132845262	T	C	0.0815109	-0.119685	0.170197	4.819210e-01	0.63624	0.0681646	1.020626e-20	-0.188113	0.268263	4.831612e-01	4.039146e-01	20
ENSG00000113558	5	SKP1	133484633	rs13356194	5	133515530	T	C	0.0914513	0.173297	0.096252	7.179100e-02	0.227777	0.0362875	3.451505e-10	0.760819	0.439611	8.351163e-02	1.393069e-01	20
ENSG00000237190	5	CDKN2AIPNL	133737778	rs62379458	5	133582711	C	T	0.0347913	-0.0911143	0.163329	5.769420e-01	0.492428	0.0836591	3.953487e-09	-0.185031	0.333167	5.786424e-01	9.834484e-01	7
ENSG00000164615	5	CAMLG	134074191	rs12657663	5	134076812	A	G	0.133201	0.0346013	0.0821444	6.735910e-01	0.305345	0.0356137	1.001152e-17	0.113319	0.269346	6.739611e-01	8.264822e-01	16
ENSG00000069011	5	PITX1	134363425	rs6596201	5	134491150	G	A	0.0417495	-0.0748503	0.144564	6.046220e-01	1.07173	0.106353	6.974113e-24	-0.0698406	0.135066	6.050977e-01	3.879619e-01	12
ENSG00000120708	5	TGFBI	135364584	rs10074539	5	135334928	A	G	0.156064	0.153033	0.0956431	1.095890e-01	-0.303926	0.0351891	5.774686e-18	-0.503521	0.320047	1.156557e-01	9.693703e-01	5
ENSG00000113658	5	SMAD5	135468534	rs2906829	5	135456085	T	C	0.326044	0.101003	0.0712958	1.565790e-01	0.257096	0.0229837	4.773917e-29	0.392861	0.279527	1.598879e-01	9.694229e-01	20
ENSG00000044115	5	CTNNA1	137946656	rs288033	5	138214094	C	T	0.274354	0.0173159	0.0700018	8.046270e-01	-0.51918	0.0257888	3.871518e-90	-0.0333524	0.134842	8.046413e-01	6.945175e-02	20
ENSG00000228672	5	PROB1	138727635	rs10056051	5	138719690	T	C	0.374751	0.112532	0.0695236	1.055290e-01	-0.253463	0.0336078	4.635841e-14	-0.443978	0.280541	1.135177e-01	6.077191e-01	20
ENSG00000170469	5	SPATA24	138732252	rs11949598	5	138743151	T	G	0.620278	-0.130618	0.0702063	6.281600e-02	-0.274665	0.0463199	3.034218e-09	0.475554	0.267893	7.587096e-02	6.538484e-01	15
ENSG00000170464	5	DNAJC18	138744279	rs3923060	5	138775301	T	C	0.705765	-0.109657	0.0749841	1.436310e-01	-0.34873	0.0376593	2.041854e-20	0.314447	0.217685	1.485980e-01	3.449578e-01	20
ENSG00000184584	5	TMEM173	138855119	rs7380824	5	138856982	T	C	0.153082	0.0405984	0.0894948	6.500880e-01	-0.196353	0.0295798	3.177899e-11	-0.206762	0.456848	6.508482e-01	8.828690e-02	11
ENSG00000213523	5	SRA1	139916925	rs4912714	5	139925855	T	G	0.0795229	-0.0522841	0.132882	6.939780e-01	0.312123	0.0331016	4.130289e-21	-0.167511	0.426106	6.942305e-01	4.380794e-01	20
ENSG00000176087	5	SLC35A4	139944041	rs1862176	5	139730444	A	G	0.710736	0.0529609	0.0673511	4.316680e-01	0.14586	0.0176278	1.290637e-16	0.363094	0.463832	4.337366e-01	3.856766e-01	20
ENSG00000170458	5	CD14	140011313	rs2563315	5	140008505	G	A	0.270378	-0.0501558	0.0688697	4.664480e-01	0.138095	0.0213087	9.130300e-11	-0.363198	0.501852	4.692403e-01	6.223371e-01	19
ENSG00000131495	5	NDUFA2	140018325	rs1962648	5	140030306	T	C	0.403579	0.0830074	0.065171	2.027740e-01	-0.111719	0.0147788	4.048482e-14	-0.743002	0.59157	2.091221e-01	9.056097e-01	20
ENSG00000113119	5	TMCO6	140019012	rs2073512	5	140058893	T	C	0.238569	0.0658256	0.0737365	3.720100e-01	0.126363	0.0216719	5.518551e-09	0.520925	0.590329	3.775437e-01	7.049220e-01	20
ENSG00000113141	5	IK	140026643	rs801171	5	140115303	A	G	0.430417	0.075462	0.0651104	2.464620e-01	0.127526	0.0202891	3.268943e-10	0.591738	0.519173	2.543817e-01	6.146381e-01	20
ENSG00000120314	5	WDR55	140044261	rs72800942	5	140115534	T	C	0.239563	0.0666763	0.0738087	3.663320e-01	0.198802	0.0279629	1.164752e-12	0.33539	0.374253	3.701668e-01	7.386851e-01	20
ENSG00000170445	5	HARS	140052758	rs2230361	5	140057535	A	G	0.0596421	-0.0234469	0.114447	8.376730e-01	0.237197	0.0406806	5.519127e-09	-0.0988499	0.482795	8.377714e-01	8.958593e-01	7
ENSG00000164620	5	RELL2	141016517	rs17855844	5	141019569	C	G	0.161034	-0.0635708	0.0833287	4.455280e-01	-0.197315	0.0321147	8.043590e-10	0.322179	0.425556	4.490030e-01	7.915500e-01	20
ENSG00000120318	5	ARAP3	141032968	rs1031904	5	141059158	G	C	0.117296	-0.0441993	0.103041	6.679610e-01	-0.271331	0.0258393	8.571882e-26	0.162898	0.380078	6.682207e-01	5.821695e-01	20
ENSG00000081791	5	KIAA0141	141303373	rs351259	5	141310649	C	T	0.307157	0.084185	0.0694233	2.252700e-01	-0.187148	0.0220534	2.136600e-17	-0.449831	0.374722	2.299689e-01	6.960351e-01	9
ENSG00000113555	5	PCDH12	141323150	rs164086	5	141334054	G	A	0.576541	-0.0589508	0.0652717	3.664410e-01	0.216317	0.0366119	3.454755e-09	-0.27252	0.305246	3.719698e-01	7.778238e-01	12
ENSG00000013561	5	RNF14	141337893	rs252111	5	141385250	C	T	0.822068	0.0674945	0.0792472	3.943830e-01	-0.165623	0.0244327	1.212190e-11	-0.407519	0.482241	3.980819e-01	4.585555e-01	11
ENSG00000131507	5	NDFIP1	141488070	rs3765011	5	141517665	C	G	0.620278	0.0474426	0.0683534	4.876340e-01	-0.132268	0.0200351	4.061387e-11	-0.358685	0.519628	4.900221e-01	7.471226e-01	20
ENSG00000145819	5	ARHGAP26	142149949	rs10045391	5	142418143	A	G	0.0695825	-0.247477	0.166164	1.363940e-01	0.192886	0.0237892	5.139800e-16	-1.28302	0.875875	1.429628e-01	9.282524e-01	20
ENSG00000145817	5	YIPF5	143537723	rs6864309	5	143550217	T	G	0.172962	0.035332	0.10511	7.367620e-01	-0.474917	0.0245492	2.225078e-83	-0.0743962	0.221356	7.368012e-01	6.919060e-01	20
ENSG00000133706	5	LARS	145492601	rs59181973	5	145453932	C	T	0.252485	0.0402764	0.069578	5.626790e-01	0.148951	0.0161256	2.537190e-20	0.2704	0.468036	5.634441e-01	3.558027e-02	15
ENSG00000113649	5	TCERG1	145826874	rs4705103	5	145890028	G	A	0.934394	0.00368721	0.171064	9.828030e-01	0.138168	0.0253011	4.735718e-08	0.0266864	1.2381	9.828034e-01	7.206187e-01	7
ENSG00000176049	5	JAKMIP2	146967990	rs2436425	5	147160919	T	G	0.477137	-0.0568751	0.0679758	4.027630e-01	0.262896	0.0265944	4.817691e-23	-0.216341	0.25949	4.044414e-01	4.727647e-01	20
ENSG00000164265	5	SCGB3A2	147250245	rs12522927	5	147246760	T	A	0.534791	0.00466197	0.0658232	9.435360e-01	0.552248	0.0446049	3.317049e-35	0.00844181	0.119193	9.435375e-01	6.078351e-01	20
ENSG00000145868	5	FBXO38	147763498	rs35507985	5	147578119	A	G	0.421471	-0.11336	0.0652498	8.233040e-02	-0.147914	0.0132472	6.001693e-29	0.766391	0.446441	8.603992e-02	4.281138e-01	20
ENSG00000173210	5	ABLIM3	148521046	rs76127078	5	148471603	C	T	0.0218688	-0.0422656	0.228552	8.532860e-01	-0.417832	0.0764536	4.624591e-08	0.101155	0.547308	8.533687e-01	5.431515e-01	5
ENSG00000145882	5	PCYOX1L	148737570	rs1693919	5	148740302	G	A	0.493042	0.0797024	0.0650161	2.202410e-01	0.454381	0.0281615	1.451784e-58	0.175409	0.1435	2.215700e-01	2.278735e-01	20
ENSG00000113716	5	HMGXB3	149379884	rs3812008	5	149380158	T	C	0.590457	-0.0895973	0.0697922	1.992220e-01	0.13083	0.015693	7.631203e-17	-0.684838	0.539745	2.045063e-01	6.384902e-01	20
ENSG00000070614	5	NDST1	149865381	rs12519827	5	149868326	A	G	0.0954274	-0.011507	0.0941095	9.026830e-01	-0.780069	0.0372029	1.287070e-97	0.0147513	0.120645	9.026849e-01	8.188915e-01	20
ENSG00000145901	5	TNIP1	150409506	rs34294852	5	150433447	C	T	0.228628	-0.083712	0.0767237	2.752360e-01	-0.176406	0.0221195	1.522053e-15	0.474542	0.438978	2.796908e-01	8.792383e-01	18
ENSG00000197043	5	ANXA6	150480273	rs11750621	5	150535262	T	C	0.22167	-0.0268728	0.0722978	7.101200e-01	0.207298	0.021709	1.310343e-21	-0.129634	0.349027	7.103287e-01	7.009050e-01	20
ENSG00000198624	5	CCDC69	150560613	rs72794132	5	150618993	T	C	0.151093	-0.207937	0.093397	2.598900e-02	-0.213193	0.0269693	2.678619e-15	0.975346	0.45513	3.211259e-02	9.845856e-02	19
ENSG00000196743	5	GM2A	150591711	rs72794132	5	150618993	T	C	0.151093	-0.207937	0.093397	2.598900e-02	1.11932	0.0273409	0.000000e+00	-0.185771	0.0835641	2.620954e-02	6.427223e-01	20
ENSG00000123643	5	SLC36A1	150816607	rs193299	5	150847655	C	G	0.385686	0.0489284	0.0668537	4.642460e-01	-0.295057	0.0174486	3.794403e-64	-0.165827	0.226791	4.646642e-01	9.393090e-01	20
ENSG00000086570	5	FAT2	150883654	rs55656828	5	150827304	T	G	0.626243	0.0159046	0.0683286	8.159420e-01	0.204726	0.0357024	9.795134e-09	0.0776873	0.334031	8.160916e-01	8.834017e-01	20
ENSG00000271795	5	CTC-251D13.1	150889014	rs116345527	5	150828014	A	G	0.0258449	-0.0821195	0.159018	6.055640e-01	-0.551195	0.0884724	4.660238e-10	0.148984	0.289486	6.067967e-01	9.819172e-01	7
ENSG00000213433	5	RP11-54C4.1	151145420	rs12653926	5	151250248	A	C	0.260437	0.0320519	0.0713236	6.531530e-01	-0.47218	0.0515514	5.218764e-20	-0.0678807	0.151233	6.535419e-01	4.692620e-01	20
ENSG00000055147	5	FAM114A2	153369688	rs816022	5	153442589	C	G	0.61829	0.0965135	0.0672578	1.512930e-01	0.134015	0.0191871	2.856225e-12	0.720169	0.51235	1.598369e-01	6.153750e-02	20
ENSG00000164576	5	SAP30L	153825517	rs6884266	5	153840472	T	C	0.869781	0.219374	0.0987676	2.634330e-02	0.262382	0.0275622	1.737865e-21	0.836086	0.386537	3.053978e-02	2.018931e-01	18
ENSG00000155506	5	LARP1	154092462	rs73276703	5	154088617	G	A	0.498012	0.0454638	0.0654185	4.870750e-01	-0.403149	0.0224332	3.283691e-72	-0.112772	0.16239	4.874004e-01	4.390179e-01	20
ENSG00000170271	5	FAXDC2	154198051	rs190706342	5	154354686	T	C	0.00894632	0.127949	0.267524	6.324570e-01	0.697502	0.0806495	5.215395e-18	0.183439	0.384132	6.329766e-01	9.548807e-01	3
ENSG00000113249	5	HAVCR1	156456424	rs2033477	5	156544908	C	T	0.815109	0.104428	0.0882653	2.367650e-01	0.296067	0.0377911	4.714170e-15	0.352717	0.301506	2.420612e-01	4.149137e-01	20
ENSG00000135077	5	HAVCR2	156512843	rs6891966	5	156526331	G	A	0.771372	0.0616623	0.0765443	4.204870e-01	-0.136181	0.0233685	5.624650e-09	-0.452797	0.567423	4.248773e-01	5.725039e-01	19
ENSG00000113263	5	ITK	156569944	rs13355489	5	156664822	C	T	0.138171	-0.0277597	0.0953757	7.710080e-01	0.0728742	0.0133178	4.451230e-08	-0.380926	1.31062	7.713225e-01	9.656780e-01	4
ENSG00000248544	5	CTB-47B11.3	156802749	rs6555970	5	156791617	A	G	0.212724	-0.0551196	0.0826207	5.046820e-01	0.229401	0.0384999	2.545968e-09	-0.240276	0.362409	5.073321e-01	4.853292e-01	20
ENSG00000135074	5	ADAM19	156822542	rs78832945	5	156902813	C	A	0.0765408	-0.030352	0.114467	7.908860e-01	0.283207	0.0355706	1.695306e-15	-0.107172	0.404405	7.909999e-01	8.699512e-01	20
ENSG00000113282	5	CLINT1	157212751	rs1186923	5	157322691	A	G	0.374751	0.151885	0.0661012	2.157550e-02	0.167946	0.0173177	3.076493e-22	0.904368	0.404483	2.536070e-02	1.204906e-01	20
ENSG00000040275	5	SPDL1	169010638	rs75349556	5	169024993	C	G	0.0457256	0.0864685	0.136448	5.262690e-01	-0.385384	0.0542905	1.260720e-12	-0.22437	0.355465	5.279097e-01	2.503984e-01	20
ENSG00000134516	5	DOCK2	169064251	rs17647491	5	169483706	T	C	0.0149105	-0.319746	0.22605	1.572160e-01	0.348166	0.0545521	1.744821e-10	-0.918372	0.665014	1.672843e-01	NA	NA
ENSG00000168269	5	FOXI1	169532901	rs1045176	5	169510020	G	T	0.131213	0.0110172	0.0853825	8.973320e-01	0.506538	0.0513826	6.319195e-23	0.02175	0.168575	8.973399e-01	2.490240e-01	20
ENSG00000249601	5	CTB-27N1.1	169618583	rs7708125	5	169673580	A	T	0.503976	-0.00165521	0.0656536	9.798860e-01	0.477864	0.0402172	1.466627e-32	-0.00346377	0.13739	9.798865e-01	3.720438e-03	19
ENSG00000234511	5	C5orf58	169659451	rs114397186	5	169661405	G	A	0.00298211	-1.01755	0.875032	2.448820e-01	0.393375	0.0607708	9.601653e-11	-2.58672	2.26003	2.523959e-01	6.412448e-01	4
ENSG00000145936	5	KCNMB1	169801675	rs314157	5	169806001	C	T	0.284294	0.00593922	0.0747765	9.366930e-01	0.184934	0.033495	3.366238e-08	0.0321153	0.404383	9.367001e-01	5.253647e-01	15
ENSG00000174705	5	SH3PXD2B	171752185	rs2731694	5	171878751	A	G	0.380716	0.0895912	0.070202	2.018880e-01	-0.143458	0.0215198	2.622915e-11	-0.624512	0.498242	2.100493e-01	5.174539e-01	20
ENSG00000253736	5	RP11-779O18.3	172189983	rs322381	5	172199489	A	G	0.947316	0.0236648	0.171298	8.901220e-01	0.567075	0.0733448	1.061781e-14	0.0417313	0.302121	8.901394e-01	5.713176e-01	13
ENSG00000254328	5	CTC-308K20.4	172413683	rs6878173	5	172414885	T	C	0.190855	0.283025	0.0752351	1.686440e-04	-0.387272	0.0515279	5.657368e-14	-0.730817	0.217246	7.681906e-04	1.915335e-02	19
ENSG00000113734	5	BNIP1	172571445	rs8543	5	172591337	G	T	0.116302	-0.0815845	0.104589	4.353610e-01	-0.344252	0.0396077	3.575450e-18	0.236991	0.305036	4.372025e-01	8.930964e-03	20
ENSG00000113742	5	CPEB4	173315283	rs2594836	5	173205318	A	G	0.727634	-0.200603	0.0690514	3.671050e-03	-0.148875	0.022979	9.249645e-11	1.34746	0.508318	8.029615e-03	1.089391e-02	20
ENSG00000170091	5	NSG2	173472607	rs56197583	5	173336792	A	G	0.287276	-0.062584	0.0660055	3.430470e-01	0.224303	0.0356565	3.161061e-10	-0.279015	0.297593	3.484638e-01	6.249218e-01	15
ENSG00000164466	5	SFXN1	174904065	rs273079	5	174955208	C	G	0.139165	0.0584174	0.103041	5.707580e-01	-0.196565	0.0333483	3.762738e-09	-0.297191	0.526627	5.725301e-01	4.339180e-01	14
ENSG00000051596	5	THOC3	175344876	rs56033051	5	175343491	C	T	0.192843	-0.0274093	0.0828656	7.408210e-01	0.504217	0.0456209	2.136025e-28	-0.0543601	0.164419	7.409315e-01	2.120862e-01	20
ENSG00000182230	5	FAM153B	175487692	rs12520622	5	175512400	T	C	0.452286	0.0370494	0.0660236	5.746930e-01	-0.554018	0.0346859	1.989122e-57	-0.066874	0.119246	5.749285e-01	1.840647e-01	20
ENSG00000170085	5	SIMC1	175665365	rs56344911	5	175671654	T	C	0.149105	0.0551342	0.0945671	5.598830e-01	-0.424432	0.0446436	1.960011e-21	-0.129901	0.223227	5.606182e-01	6.677415e-01	20
ENSG00000122203	5	KIAA1191	175773064	rs6859948	5	175551628	G	A	0.639165	-0.0440692	0.0673705	5.130270e-01	0.214822	0.0260093	1.463511e-16	-0.205143	0.314593	5.143430e-01	8.005078e-01	20
ENSG00000048162	5	NOP16	175810949	rs1065206	5	175811233	T	C	0.0636183	0.245468	0.178796	1.697860e-01	0.305584	0.0540337	1.554549e-08	0.803275	0.602089	1.821561e-01	1.884547e-01	12
ENSG00000146066	5	HIGD2A	175815748	rs1060588	5	175815874	C	T	0.0904573	0.0260474	0.127481	8.381010e-01	-0.3745	0.024025	8.790843e-55	-0.0695525	0.340432	8.381142e-01	2.091323e-01	20
ENSG00000175416	5	CLTB	175819456	rs1030167	5	175614062	A	G	0.499006	-0.0196249	0.0650121	7.627550e-01	0.217006	0.0211619	1.128765e-24	-0.0904348	0.299716	7.628544e-01	7.885246e-01	20
ENSG00000146083	5	RNF44	175953698	rs1366240	5	175960676	T	C	0.49006	0.0693169	0.0658675	2.926310e-01	0.160303	0.0190381	3.761349e-17	0.432412	0.414091	2.963723e-01	3.340548e-01	20
ENSG00000169258	5	GPRIN1	176022803	rs11747451	5	176004903	C	T	0.414513	-0.0243266	0.0657672	7.114640e-01	0.221394	0.0293701	4.769939e-14	-0.109879	0.297417	7.117960e-01	1.741943e-01	13
ENSG00000087206	5	UIMC1	176332006	rs479270	5	176321574	G	A	0.0526839	0.265948	0.193286	1.688420e-01	0.217344	0.0331626	5.605827e-11	1.22363	0.908696	1.781173e-01	6.431064e-01	20
ENSG00000160867	5	FGFR4	176513887	rs6861925	5	176324729	C	G	0.489066	0.079072	0.0648861	2.229850e-01	0.275381	0.039885	5.042557e-12	0.287137	0.239265	2.301089e-01	9.651442e-01	20
ENSG00000213347	5	MXD3	176728462	rs13175695	5	176699811	G	A	0.879722	0.0349559	0.0841814	6.779630e-01	-0.149355	0.0194792	1.755236e-14	-0.234046	0.564459	6.784074e-01	5.969782e-01	20
ENSG00000169230	5	PRELID1	176730775	rs10051822	5	176735187	T	G	0.813121	-0.0378778	0.0751043	6.140250e-01	0.26267	0.0187788	1.856860e-44	-0.144203	0.286112	6.142554e-01	4.633828e-01	20
ENSG00000169223	5	LMAN2	176758563	rs35630910	5	176757841	C	A	0.310139	0.0235161	0.0709562	7.403290e-01	0.0853075	0.0133261	1.538059e-10	0.275663	0.832884	7.406642e-01	8.419467e-01	20
ENSG00000113758	5	DBN1	176883609	rs335466	5	176889530	A	C	0.523857	0.046305	0.0653363	4.785000e-01	-0.241014	0.0275617	2.239267e-18	-0.192126	0.271978	4.799384e-01	9.241287e-01	12
ENSG00000196923	5	PDLIM7	176910395	rs234376	5	176924496	C	G	0.467197	0.00535022	0.0653555	9.347550e-01	0.0771854	0.0141043	4.438277e-08	0.0693165	0.846829	9.347627e-01	8.227782e-01	3
ENSG00000146067	5	FAM193B	176946789	rs335482	5	176990151	A	G	0.368787	0.000307864	0.0666758	9.963160e-01	0.125378	0.0162522	1.214420e-14	0.00245549	0.531798	9.963159e-01	9.780304e-01	17
ENSG00000184840	5	TMED9	177019159	rs186803	5	177016095	C	T	0.555666	-0.0412645	0.0654143	5.281610e-01	0.234916	0.0204514	1.541878e-30	-0.175656	0.278878	5.287806e-01	9.142663e-01	20
ENSG00000027847	5	B4GALT7	177027101	rs28473516	5	177032050	G	C	0.335984	-0.0448557	0.0707778	5.262410e-01	-0.681819	0.032399	2.571498e-98	0.0657883	0.103854	5.264290e-01	6.827098e-01	20
ENSG00000246596	5	RP11-1277A3.2	177046060	rs28375402	5	177025763	A	G	0.440358	0.0254473	0.0652065	6.963470e-01	-0.260184	0.038436	1.294243e-11	-0.097805	0.251033	6.968248e-01	5.127963e-01	20
ENSG00000170074	5	FAM153A	177134982	rs144612876	5	177186736	A	G	0.116302	-0.252787	0.138136	6.725270e-02	0.543564	0.0436109	1.174070e-35	-0.465055	0.256855	7.020661e-02	4.376158e-01	20
ENSG00000170089	5	RP11-423H2.1	177236408	rs62399492	5	177269771	C	G	0.39662	-0.0073848	0.0664027	9.114480e-01	0.415931	0.0408891	2.639436e-24	-0.0177549	0.159658	9.114532e-01	6.877029e-01	12
ENSG00000204677	5	FAM153C	177433406	rs12513605	5	177181107	A	G	0.569583	0.00987376	0.0667668	8.824340e-01	0.485407	0.0445591	1.237296e-27	0.0203412	0.137561	8.824448e-01	7.873495e-01	20
ENSG00000175309	5	PHYKPL	177635498	rs140358085	5	177659624	A	C	0.102386	0.0356532	0.112957	7.522790e-01	0.341403	0.0454016	5.493196e-14	0.104431	0.331153	7.524903e-01	3.024438e-01	3
ENSG00000050767	5	COL23A1	177664619	rs684612	5	177913591	G	A	0.210736	-0.0884909	0.0792138	2.639450e-01	-0.471329	0.0450291	1.221903e-25	0.187748	0.169019	2.666517e-01	5.902093e-01	20
ENSG00000113240	5	CLK4	178029665	rs72810690	5	178115306	A	C	0.267396	-0.0138687	0.067402	8.369770e-01	-0.296993	0.0194044	7.029035e-53	0.0466971	0.226969	8.369922e-01	5.959621e-03	20
ENSG00000169131	5	ZNF354A	178138593	rs4419608	5	178097049	A	G	0.252485	0.0515877	0.0686083	4.521020e-01	-0.565181	0.0321464	3.416984e-69	-0.0912764	0.121503	4.525145e-01	3.020918e-01	20
ENSG00000234284	5	ZNF879	178450753	rs13161528	5	178452958	G	C	0.223658	0.186287	0.0735474	1.131280e-02	0.234205	0.0341013	6.514654e-12	0.795401	0.334705	1.748146e-02	3.136014e-01	19
ENSG00000087116	5	ADAMTS2	178537852	rs255027	5	178774860	G	A	0.594433	-0.0182623	0.0715114	7.984330e-01	0.114709	0.0197149	5.941554e-09	-0.159205	0.624016	7.986224e-01	6.722149e-01	15
ENSG00000176783	5	RUFY1	178977559	rs57785769	5	179031037	G	A	0.167992	0.126278	0.0844524	1.348490e-01	0.287625	0.026614	3.179643e-27	0.439037	0.296417	1.385673e-01	9.422083e-01	20
ENSG00000161021	5	MAML1	179159851	rs62406189	5	179200909	G	C	0.0139165	-0.299242	0.211411	1.569350e-01	-0.397411	0.0468432	2.178405e-17	0.752979	0.539324	1.626683e-01	7.593154e-01	7
ENSG00000161013	5	MGAT4B	179224597	rs56210857	5	179237509	T	C	0.0139165	-0.669176	0.569959	2.403640e-01	-0.776603	0.070716	4.665084e-28	0.861671	0.738095	2.430389e-01	5.167816e-02	12
ENSG00000161010	5	C5orf45	179261436	rs112957510	5	179267088	C	G	0.0775348	0.169379	0.150615	2.607670e-01	-0.205761	0.0302369	1.010701e-11	-0.823183	0.741918	2.672000e-01	4.565557e-01	20
ENSG00000197226	5	TBC1D9B	179289066	rs152234	5	179335060	G	A	0.885686	0.0110503	0.118278	9.255650e-01	0.757388	0.045438	2.216833e-62	0.01459	0.156168	9.255659e-01	7.681170e-01	20
ENSG00000113269	5	RNF130	179338651	rs10479560	5	179508424	T	G	0.0377734	-0.167477	0.208921	4.227680e-01	0.314105	0.0285267	3.384930e-28	-0.533188	0.666891	4.239934e-01	9.062658e-01	10
ENSG00000050748	5	MAPK9	179660143	rs6601106	5	179706247	C	T	0.589463	-0.0905942	0.0689952	1.891660e-01	-0.226884	0.0226524	1.297829e-23	0.399297	0.306701	1.929469e-01	6.285395e-01	20
ENSG00000248367	5	CTB-129O4.1	179720245	rs1363514	5	179720429	G	T	0.786282	0.0971612	0.0835463	2.448450e-01	-0.310874	0.0437061	1.136822e-12	-0.312542	0.272315	2.510831e-01	7.619042e-01	20
ENSG00000161055	5	SCGB3A1	180017103	rs7729771	5	179993813	C	T	0.906561	0.0779771	0.108493	4.723100e-01	-1.19277	0.0597996	1.619294e-88	-0.0653748	0.0910179	4.725950e-01	8.055478e-01	20
ENSG00000037280	5	FLT4	180028506	rs7729771	5	179993813	C	T	0.906561	0.0779771	0.108493	4.723100e-01	-0.516824	0.0462324	5.177470e-29	-0.150877	0.210356	4.732208e-01	8.488481e-01	20
ENSG00000131446	5	MGAT1	180217541	rs79782976	5	180247271	T	C	0.0506958	0.0708874	0.13451	5.981910e-01	0.30866	0.0449957	6.897417e-12	0.229662	0.437071	5.992660e-01	7.386044e-01	10
ENSG00000245060	5	LINC00847	180257957	rs11249748	5	180247888	G	C	0.105368	-0.0945803	0.100593	3.471010e-01	0.528421	0.0445901	2.135701e-32	-0.178987	0.190963	3.486135e-01	1.730955e-01	20
ENSG00000196670	5	ZFP62	180274611	rs249317	5	180272935	G	A	0.781312	0.139604	0.0800009	8.097860e-02	-0.24457	0.0274679	5.394059e-19	-0.570814	0.333331	8.681337e-02	8.266319e-01	20
ENSG00000113303	5	BTNL8	180326077	rs72494581	5	180430797	C	T	0.322068	-0.0157027	0.0685367	8.187810e-01	-0.639381	0.0255634	4.572801e-138	0.0245592	0.107197	8.187880e-01	4.736980e-01	20
ENSG00000168903	5	BTNL3	180415845	rs72494581	5	180430797	C	T	0.322068	-0.0157027	0.0685367	8.187810e-01	1.16235	0.0320749	1.501484e-287	-0.0135094	0.0589651	8.187841e-01	4.695734e-01	20
ENSG00000165810	5	BTNL9	180467225	rs4701015	5	180452560	C	T	0.533797	-0.0191191	0.0652027	7.693500e-01	-0.331239	0.0406362	3.599215e-16	0.05772	0.196972	7.694946e-01	9.818497e-01	20
ENSG00000146054	5	TRIM7	180620924	rs2261205	5	180626341	A	G	0.0646123	0.079674	0.118901	5.028020e-01	-0.37149	0.0541312	6.753560e-12	-0.214471	0.321587	5.048262e-01	7.568289e-01	14
ENSG00000146063	5	TRIM41	180649499	rs147321649	5	180650685	G	A	0.0258449	-0.193437	0.171596	2.596250e-01	-0.346577	0.0549024	2.743891e-10	0.558136	0.502949	2.671171e-01	9.651804e-01	4
ENSG00000204628	5	GNB2L1	180663909	rs2546404	5	180667769	T	C	0.0457256	0.141061	0.115077	2.202760e-01	-0.179174	0.0237912	5.030910e-14	-0.787285	0.650716	2.263268e-01	9.706860e-01	19
ENSG00000248275	5	TRIM52-AS1	180688213	rs1279911	5	180691200	G	C	0.279324	0.0132749	0.072153	8.540270e-01	-0.622402	0.0261897	7.656999e-125	-0.0213285	0.11593	8.540314e-01	5.585236e-01	20
ENSG00000137265	6	IRF4	391739	rs12203592	6	396321	T	C	0.116302	0.197543	0.192107	3.038110e-01	0.224244	0.0319011	2.075011e-12	0.880929	0.865805	3.089310e-01	1.976760e-01	4
ENSG00000112685	6	EXOC2	485133	rs6936164	6	692805	G	C	0.701789	-0.00164474	0.0754302	9.826040e-01	-0.33014	0.0256211	5.435556e-38	0.00498195	0.22848	9.826037e-01	8.480469e-01	20
ENSG00000272463	6	RP11-532F6.3	708592	rs2244443	6	711150	C	A	0.707753	-0.0146685	0.073156	8.410810e-01	0.54012	0.0427838	1.549304e-36	-0.0271579	0.135461	8.411016e-01	4.962199e-01	20
[truncated: 4,933 more rows]
