# Supplementary material for: Complementary multi‐omics profiling of chronic thromboembolic pulmonary hypertension reveals immune cell alterations, epigenetic changes, and genetically supported candidate genes
Source: Animal Model Exp Med. 2026 Mar 31;9(4):641–51. doi: 10.1002/ame2.70166 (PMC13242726; doi:10.1002/ame2.70166)
Supplement: Supplementary file 4 — Data S2. [file AME2-9-641-s003.csv]

HALLMARK_ADIPOGENESIS
ABCB8
ACAA2
ACADL
ACADM
ACADS
ACLY
ACO2
ACOX1
ADCY6
ADIG
ADIPOQ
ADIPOR2
AGPAT3
AIFM1
AK2
ALDH2
ALDOA
ANGPT1
ANGPTL4
APLP2
APOE
ARAF
ARL4A
ATL2
ATP1B3
ATP5PO
BAZ2A
BCKDHA
BCL2L13
BCL6
C3
CAT
CAVIN1
CAVIN2
CCNG2
CD151
CD302
CD36
CDKN2C
CHCHD10
CHUK
CIDEA
CMBL
CMPK1
COL15A1
COL4A1
COQ3
COQ5
COQ9
COX6A1
COX7B
COX8A
CPT2
CRAT
CS
CYC1
CYP4B1
DBT
DDT
DECR1
DGAT1
DHCR7
DHRS7
DHRS7B
DLAT
DLD
DNAJB9
DNAJC15
DRAM2
ECH1
ECHS1
ELMOD3
ELOVL6
ENPP2
EPHX2
ESRRA
ESYT1
ETFB
FABP4
FAH
FZD4
G3BP2
GADD45A
GBE1
GHITM
GPAM
GPAT4
GPD2
GPHN
GPX3
GPX4
GRPEL1
HADH
HIBCH
HSPB8
IDH1
IDH3A
IDH3G
IFNGR1
IMMT
ITGA7
ITIH5
ITSN1
JAGN1
LAMA4
LEP
LIFR
LIPE
LPCAT3
LPL
LTC4S
MAP4K3
MCCC1
MDH2
ME1
MGLL
MGST3
MIGA2
MRAP
MRPL15
MTARC2
MTCH2
MYLK
NABP1
NDUFA5
NDUFAB1
NDUFB7
NDUFS3
NKIRAS1
NMT1
OMD
ORM1
PDCD4
PEMT
PEX14
PFKFB3
PFKL
PGM1
PHLDB1
PHYH
PIM3
PLIN2
POR
PPARG
PPM1B
PPP1R15B
PRDX3
PREB
PTCD3
PTGER3
QDPR
RAB34
REEP5
REEP6
RETN
RETSAT
RIOK3
RMDN3
RNF11
RREB1
RTN3
SAMM50
SCARB1
SCP2
SDHB
SDHC
SLC19A1
SLC1A5
SLC25A1
SLC25A10
SLC27A1
SLC5A6
SLC66A3
SNCG
SOD1
SORBS1
SOWAHC
SPARCL1
SQOR
SSPN
STAT5A
STOM
SUCLG1
SULT1A1
TALDO1
TANK
TKT
TOB1
TST
UBC
UBQLN1
UCK1
UCP2
UQCR10
UQCR11
UQCRC1
UQCRQ
VEGFB
YWHAG
