# Supplementary material for: Complementary multi‐omics profiling of chronic thromboembolic pulmonary hypertension reveals immune cell alterations, epigenetic changes, and genetically supported candidate genes
Source: Animal Model Exp Med. 2026 Mar 31;9(4):641–51. doi: 10.1002/ame2.70166 (PMC13242726; doi:10.1002/ame2.70166)
Supplement: Supplementary file 5 — Data S1. [file AME2-9-641-s001.xlsx]

## Sheet: 前100个显著高甲基化区域注释基因的GO富集分析得到的BP通路
GOMFID	Pvalue	OddsRatio	ExpCount	Count	Size	Term
GO:0006335	0	264.123	0.0745	10	32	DNA replication-dependent chromatin assembly
GO:0006334	0	64.2937	0.2327	10	100	nucleosome assembly
GO:0040029	0	40.6187	0.3537	10	152	epigenetic regulation of gene expression
GO:0032200	0	34.2772	0.4142	10	178	telomere organization
GO:0071824	0	24.8315	0.5608	10	241	protein-DNA complex subunit organization
GO:0006338	0	17.3824	0.7865	10	338	chromatin remodeling
GO:0065003	0.0004	4.0473	3.4928	11	1501	protein-containing complex assembly
GO:0035195	0.0006	8.132	0.7051	5	303	miRNA-mediated gene silencing
GO:0016441	0.0008	7.7857	0.7353	5	316	post-transcriptional gene silencing
GO:0061760	0.0009	53.1863	0.0442	2	19	antifungal innate immune response
GO:0031047	0.0015	6.7245	0.847	5	364	gene silencing by RNA
GO:0035116	0.0018	36.1489	0.0628	2	27	embryonic hindlimb morphogenesis
GO:0060255	0.0019	2.713	13.7433	23	5906	regulation of macromolecule metabolic process
GO:0010085	0.0023	Inf	0.0023	1	1	polarity specification of proximal/distal axis
GO:0048321	0.0023	Inf	0.0023	1	1	axial mesodermal cell differentiation
GO:0048327	0.0023	Inf	0.0023	1	1	axial mesodermal cell fate specification
GO:0060460	0.0023	Inf	0.0023	1	1	left lung morphogenesis
GO:0060802	0.0023	Inf	0.0023	1	1	epiblast cell-extraembryonic ectoderm cell signaling involved in anterior/posterior axis specification
GO:0090010	0.0023	Inf	0.0023	1	1	transforming growth factor beta receptor signaling pathway involved in primitive streak formation
GO:0033687	0.003	27.3721	0.0814	2	35	osteoblast proliferation
GO:0001831	0.0046	440.297	0.0047	1	2	trophectodermal cellular morphogenesis
GO:0031106	0.0046	440.297	0.0047	1	2	septin ring organization
GO:0071663	0.0046	440.297	0.0047	1	2	positive regulation of granzyme B production
GO:1900224	0.0046	440.297	0.0047	1	2	positive regulation of nodal signaling pathway involved in determination of lateral mesoderm left/right asymmetry
GO:1901383	0.0046	440.297	0.0047	1	2	negative regulation of chorionic trophoblast cell proliferation
GO:0010467	0.0047	2.4563	13.6572	22	5869	gene expression
GO:0010574	0.0049	20.9935	0.1047	2	45	regulation of vascular endothelial growth factor production
GO:0014707	0.007	220.135	0.007	1	3	branchiomeric skeletal muscle development
GO:0036023	0.007	220.135	0.007	1	3	embryonic skeletal limb joint morphogenesis
GO:0009620	0.008	16.1071	0.135	2	58	response to fungus
GO:0033505	0.0093	146.748	0.0093	1	4	floor plate morphogenesis
GO:0048319	0.0093	146.748	0.0093	1	4	axial mesoderm morphogenesis

## Sheet: 前100个显著低甲基化区域注释基因的GO富集分析得到的BP通路
GOMFID	Pvalue	OddsRatio	ExpCount	Count	Size	Term
GO:0015793	0.0001	208.923	0.0137	2	8	glycerol transmembrane transport
GO:0071918	0.0001	179.066	0.0154	2	9	urea transmembrane transport
GO:0030150	0.0005	73.6878	0.0326	2	19	protein import into mitochondrial matrix
GO:0019755	0.0006	62.6231	0.0377	2	22	one-carbon compound transport
GO:0006833	0.0008	56.9231	0.0412	2	24	water transport
GO:0002077	0.0017	Inf	0.0017	1	1	acrosome matrix dispersal
GO:0003058	0.0017	Inf	0.0017	1	1	hormonal regulation of the force of heart contraction
GO:0009932	0.0017	Inf	0.0017	1	1	cell tip growth
GO:0050928	0.0017	Inf	0.0017	1	1	negative regulation of positive chemotaxis
GO:1901208	0.0017	Inf	0.0017	1	1	negative regulation of heart looping
GO:1901211	0.0017	Inf	0.0017	1	1	negative regulation of cardiac chamber formation
GO:0007521	0.0034	603.741	0.0034	1	2	muscle cell fate determination
GO:0072105	0.0034	603.741	0.0034	1	2	ureteric peristalsis
GO:1902283	0.0034	603.741	0.0034	1	2	negative regulation of primary amine oxidase activity
GO:1904106	0.0034	603.741	0.0034	1	2	protein localization to microvillus
GO:0071806	0.005	20.8231	0.1063	2	62	protein transmembrane transport
GO:0003099	0.0051	301.852	0.0051	1	3	positive regulation of the force of heart contraction by chemical signal
GO:0006768	0.0051	301.852	0.0051	1	3	biotin metabolic process
GO:0060596	0.0051	301.852	0.0051	1	3	mammary placode formation
GO:1905072	0.0051	301.852	0.0051	1	3	cardiac jelly development
GO:0014826	0.0068	201.222	0.0069	1	4	vein smooth muscle contraction
GO:0018120	0.0068	201.222	0.0069	1	4	peptidyl-arginine ADP-ribosylation
GO:0032497	0.0068	201.222	0.0069	1	4	detection of lipopolysaccharide
GO:0043474	0.0068	201.222	0.0069	1	4	pigment metabolic process involved in pigmentation
GO:0048014	0.0068	201.222	0.0069	1	4	Tie signaling pathway
GO:0060465	0.0068	201.222	0.0069	1	4	pharynx development
GO:0060585	0.0068	201.222	0.0069	1	4	positive regulation of prostaglandin-endoperoxide synthase activity
GO:0061737	0.0068	201.222	0.0069	1	4	leukotriene signaling pathway
GO:1905222	0.0068	201.222	0.0069	1	4	atrioventricular canal morphogenesis
GO:0097325	0.0085	150.907	0.0086	1	5	melanocyte proliferation
GO:1904970	0.0085	150.907	0.0086	1	5	brush border assembly
